# Supplementary material for: Predictive biomarkers of immunotherapy response with pharmacological applications in solid tumors
Source: Acta Pharmacol Sin. 2023 Apr 13;44(9):1879–89. doi: 10.1038/s41401-023-01079-6 (PMC10462766; doi:10.1038/s41401-023-01079-6)
Supplement: Supplementary file 1 — Supplementary Table S1 [file 41401_2023_1079_MOESM1_ESM.xlsx]

## Sheet: aPD1_pretreat
Gene_symbol	N_nonresponder	N_responder	median_nonresponder	median_responder	mean_nonresponder	mean_responder	FoldChange (nonresp/resp)	MannW_p	ROC_AUC	ROC_AUC_p
EMSLR	33	12	71	151.5	79.2	161.2	0.491492	0.00073574	0.833	8.8e-07
C6orf147	13	15	13	7	22.8	11.5	1.97421	0.0090774	0.792	0.00072
BOLA2-SMG1P6	73	62	687	8438.5	2921.2	7794.5	0.374772	1.5078e-08	0.783	3.9e-12
LINC01679	73	62	55	4	93.2	29.3	3.17956	1.663e-08	0.781	5e-12
DNAJC3-DT	73	62	60	5	79.3	18.1	4.3899	2.2292e-08	0.779	2.3e-12
GOLGA2P6	33	12	3	1	6.9	1	6.87879	0.0018251	0.773	2.9e-10
DHDDS-AS1	33	12	10	19.5	12.5	18.6	0.67183	0.005704	0.773	0.0011
PRXL2A	118	79	1223.5	355	1629.4	698	2.33424	1.1689e-10	0.771	2e-15
EML4-AS1	33	12	27	46	28.4	54	0.525253	0.0060089	0.771	0.00052
PTMAP12	33	12	28	39	26.3	47.9	0.548933	0.0062005	0.77	0.0016
NRIR	33	12	22	39.5	24.3	49.9	0.486872	0.0070115	0.766	0.00073
IGLV5-52	94	72	1	99.5	30.6	93.9	0.325484	2.5272e-09	0.761	1.5e-12
LINC02021	73	62	18	3	40.1	8.1	4.93886	1.1558e-07	0.761	8.6e-11
DNM1P41	46	27	8.5	32	14.9	33.2	0.448078	0.00024475	0.758	5.8e-06
LNCTAM34A	61	60	13	1	20.5	4.5	4.5311	2.3876e-07	0.757	3.2e-10
LINC02609	61	60	43	4.5	85.2	17.2	4.97061	1.0333e-06	0.756	4.2e-09
SLC66A1L	57	19	141	46	221.2	68.4	3.23333	0.00090949	0.756	1.8e-05
ERICD	61	60	10	1	16.7	5.2	3.22914	5.9474e-07	0.755	1.6e-09
ZKSCAN2-DT	61	60	33	9	41.2	15	2.74863	1.5311e-06	0.753	9.4e-09
RN7SL832P	73	62	10	1	24.8	7.5	3.30046	1.5283e-07	0.752	3.4e-10
LINC02019	61	60	13	1	15.1	4.3	3.4918	6.0051e-07	0.752	1.8e-09
LINC01852	73	62	25	1	38.2	9.5	4.00802	2.3882e-07	0.751	6.9e-10
SNHG26	73	62	22	5	32.2	10.1	3.17042	4.8734e-07	0.751	1.2e-09
LINC01376	73	62	13	1	26.7	6.2	4.31735	3.6175e-07	0.748	6.8e-10
ECPAS	130	81	2621.5	4352	2866.6	4436.6	0.646135	1.5327e-09	0.747	6.1e-13
LINC02482	73	62	20	4	111.3	29.3	3.80366	6.2362e-07	0.747	3.3e-09
EFL1P1	33	12	7	17	17.6	18.8	0.940606	0.011642	0.747	0.0012
NBPF19	147	82	243	5114	1488.9	5419.1	0.274756	8.2231e-10	0.745	5.8e-12
LINC01703	61	60	6	1	9.9	3.6	2.7459	2.9242e-07	0.745	2.4e-09
BTG3-AS1	73	62	10	3	33.5	7.5	4.46758	8.13e-07	0.743	3e-09
NATD1	156	84	244	19.5	257.5	113.9	2.25996	6.6947e-10	0.742	9.6e-13
WHAMMP1	46	27	52	99	56.2	98.1	0.572549	0.0006321	0.741	0.00012
LINC01694	73	62	15	2.5	31.9	7.3	4.37219	1.1022e-06	0.74	6.7e-09
PHETA1	130	81	166.5	34	520.1	182.8	2.84551	6.5336e-09	0.738	2.1e-11
RN7SKP71	61	60	1	4	1.8	4.2	0.437158	3.0347e-07	0.738	2.6e-09
USP30-AS1	46	27	56.5	86	64.9	111.4	0.583053	0.00074817	0.738	3.8e-05
RALY-AS1	94	72	34	1	40.2	16.8	2.38888	1.0404e-07	0.737	1e-09
LINC02084	61	60	11	1	17.7	5.2	3.39391	1.9104e-06	0.737	2.1e-08
STRA6LP	61	60	59	224.5	128.7	249	0.516859	7.3113e-06	0.736	1.3e-07
RBM15B	169	99	1359	537	1417.3	803.3	1.76442	1.7559e-10	0.734	4.3e-13
ODR4	130	81	754	117	718.7	374.6	1.91833	1.0521e-08	0.734	1.2e-10
LINC02361	73	62	13	1	40.1	18.1	2.21094	1.1213e-06	0.734	1.6e-08
IL10RB-DT	33	12	61	79.5	58.2	81.6	0.71353	0.018157	0.734	0.0028
ZNF516-DT	33	12	16	25	15.7	29.1	0.538682	0.017994	0.734	0.0075
MUC20-OT1	61	60	809	4339	2200.5	4512.5	0.48764	9.5459e-06	0.733	7.9e-07
LINC02073	61	60	7	1	14	5.1	2.75087	3.0464e-06	0.731	4.3e-08
FAM230G	33	12	4	1	10.5	2.9	3.61558	0.010683	0.73	0.00064
ATP5IF1	130	81	1651	367	2461.5	1212.1	2.03086	2.3019e-08	0.729	4e-10
PPIAL4H	94	72	1	23	17.9	65	0.276059	6.3611e-08	0.729	9.4e-10
GTSE1-DT	106	74	15	1	26	11.7	2.23008	1.1077e-07	0.729	1.5e-09
SNORC	130	81	35	7	92.8	78.2	1.18714	2.0871e-08	0.729	2e-09
LINC02447	94	72	10	1	15.6	6.6	2.36063	2.0536e-07	0.729	2.3e-09
GASAL1	61	60	14	1	15.8	5.9	2.68408	4.6239e-06	0.729	1.2e-07
NALT1	33	12	21	38.5	19.5	35.4	0.551872	0.020759	0.729	0.01
U2AF1L5	106	74	580	1283	668.3	1144	0.584227	1.9965e-07	0.728	2.3e-09
DOP1A	118	79	507	1336	728.2	1429.1	0.50958	6.4596e-08	0.727	8.4e-10
LINC01857	73	62	7	1	27	11.8	2.29082	1.3558e-06	0.727	1.8e-08
TUT4	130	81	758	3051	1391.2	3000	0.463736	3.6611e-08	0.726	1.1e-09
TGIF2-RAB5IF	130	81	2	415	127.8	412.5	0.309935	2.4616e-08	0.726	1.2e-09
LCT-AS1	57	19	2	8	5.1	9.7	0.526126	0.0027031	0.726	0.0003
SHLD2	130	81	990	2366	1418.8	2538.7	0.55885	3.9097e-08	0.725	4e-10
ATP5F1D	130	81	870.5	159	1561.8	702.3	2.224	3.7337e-08	0.725	4.6e-10
ATP5PB	130	81	4487	934	4441.9	2524.3	1.75966	3.8589e-08	0.725	8.6e-10
ZNF426-DT	106	74	16	1	114.2	32.5	3.51701	1.6901e-07	0.725	2.8e-09
LINC01415	61	60	7	1	8.4	3.5	2.3821	7.6111e-06	0.725	2.2e-07
TET2-AS1	33	12	4	7	4	7	0.5671	0.020046	0.725	0.014
MARCKS	169	99	5676	380	6498.6	3015.7	2.15495	8.7519e-10	0.724	4.2e-12
TRAV8-2	130	81	11.5	33	26.9	56.6	0.474098	4.8563e-08	0.723	1.1e-10
DUBR	130	81	92.5	10	123	40	3.07746	5.1019e-08	0.723	1.4e-10
LINC01971	61	60	5	1	8.8	3.4	2.60997	1.4986e-06	0.723	3.6e-08
LINC01772	73	62	27	8	41.8	16.9	2.47649	7.989e-06	0.723	3e-07
C7orf13	13	15	305	178	375.5	206.4	1.81947	0.046394	0.723	0.011
LINC01778	73	62	4	1	25.3	3.5	7.26243	2.6292e-07	0.722	6.2e-10
SLC35E2A	130	81	259.5	1732	685.1	1731.2	0.395747	5.71e-08	0.722	2.1e-09
LINC01315	130	81	54	1	98	32.4	3.02658	4.0618e-08	0.721	3.4e-10
DEPP1	130	81	689	98	1828.6	527.6	3.46618	6.5407e-08	0.721	5.4e-10
DELE1	130	81	1236.5	635	1231.6	829.6	1.48454	6.9339e-08	0.721	6.2e-10
ATP5MC2	130	81	5061	1839	6410.1	3543	1.80924	6.628e-08	0.721	9.6e-10
RN7SL608P	73	62	5	1	33.6	7.3	4.60359	1.8555e-06	0.721	1.7e-08
HULC	46	27	4	18	13.7	320.8	0.0426902	0.0013647	0.72	0.00036
IRF1-AS1	33	12	153	189	153.2	192.7	0.795061	0.026399	0.72	0.0023
LINC02285	73	62	6	1	16.4	3.5	4.67513	9.6546e-07	0.719	6.9e-09
LINC01684	73	62	10	1	15	5.9	2.569	6.8562e-06	0.719	1.8e-07
PPIAL4F	115	76	1	5.5	2.5	32.9	0.0770176	3.3226e-09	0.718	4e-10
RN7SL731P	73	62	2	1	6	2	2.95912	1.0146e-06	0.718	7.2e-09
OSER1-DT	130	81	173.5	7	255.9	88.7	2.884	1.1344e-07	0.717	4.6e-10
LINC01615	73	62	6	1	21.1	3.5	5.97623	2.2075e-06	0.717	1.9e-08
KLHL7-DT	94	72	17	5	26.7	9.5	2.79402	1.4639e-06	0.717	2.4e-08
LINC02028	73	62	7	1	13.4	4.8	2.78165	4.7895e-06	0.717	1e-07
DOCK9-DT	33	12	25	31	25.2	33.3	0.754545	0.027994	0.717	0.0038
INSYN1	118	79	45	17	62.9	29.1	2.16396	3.0205e-07	0.716	5.1e-09
GHET1	106	74	17.5	1	26.2	11.1	2.36915	4.2356e-07	0.716	1.5e-08
MYOSLID	73	62	4	1	14.2	2.7	5.32101	1.8661e-06	0.716	1.6e-08
DNM3OS	46	27	124.5	73	235.9	85.6	2.75529	0.0022803	0.715	0.00026
GAS6-DT	130	81	21.5	1	32.3	13.4	2.40919	9.2628e-08	0.714	1.7e-09
LINC01301	107	87	13	1	17.2	7.7	2.21608	1.7246e-07	0.714	2.6e-09
RN7SL1	106	74	202.5	1892	5049.4	10979.1	0.459907	1.0099e-06	0.714	4.2e-08
CYREN	130	81	575.5	155	746	369.8	2.01754	1.8789e-07	0.713	4.7e-09
HMMR-AS1	46	27	1	9	5.8	14.9	0.388384	0.0016134	0.713	0.00039
ANKRD20A4P	33	12	13	25	21.1	26.7	0.792045	0.030544	0.713	0.0042
SCO2	220	143	227	637	398	840.2	0.473671	9.4499e-12	0.712	2.6e-14
NPIPB12	145	110	5500	12348	13489.4	31348.7	0.430302	6.5464e-09	0.712	7.5e-11
CFAP410	118	79	204.5	72	291.2	143.9	2.02343	4.6281e-07	0.712	1e-08
LINC02550	73	62	6	1	17.6	4.4	3.97479	3.7448e-06	0.712	7.8e-08
PRR33	102	68	13	33	23	48.2	0.476394	2.9585e-06	0.712	1.1e-07
TPTEP2-CSNK1E	94	72	35	149	82.6	165	0.50088	2.7964e-06	0.712	1.9e-07
EEF1AKMT4	61	60	60	19.5	62.2	29.3	2.12405	5.595e-05	0.712	8.1e-06
TYW1B	169	99	124	299	196.8	320.6	0.613947	7.9733e-09	0.711	3.5e-11
ILF3-DT	130	81	231	8	361.3	121.1	2.98339	2.476e-07	0.711	2.9e-09
MRPL42P5	46	27	6	13	8.1	21.1	0.381368	0.0026515	0.711	0.0012
GAPLINC	130	81	34	3	81.6	22.2	3.67612	1.9726e-07	0.71	2.8e-09
IGHV3-30	106	74	69	1311	1522.5	5032.9	0.302515	1.7257e-06	0.71	6.4e-08
CEP83-DT	106	74	19	1	25.1	12.9	1.95046	1.0675e-06	0.71	9.1e-08
HAGLROS	94	72	13.5	1	24.7	11	2.2571	2.1178e-06	0.71	9.5e-08
NPIPA9	94	72	353.5	15830	5072.6	15657.1	0.323978	3.681e-06	0.71	2.7e-07
LINC02175	73	62	10	4	47.2	16	2.95075	2.25e-05	0.71	1e-06
FAM72C	169	99	41	116	69.8	154.3	0.452361	1.1314e-08	0.709	2.9e-10
RN7SL333P	73	62	3	1	32.7	4.9	6.6688	2.434e-06	0.709	2.6e-08
CNNM3-DT	73	62	6	1	33.1	10.8	3.07305	4.14e-06	0.709	8.2e-08
WDFY3-AS2	143	96	43	5	61.5	30	2.0506	4.2351e-08	0.708	5.4e-10
LINC01503	130	81	36.5	2	127.9	36.5	3.50225	2.5363e-07	0.708	3.7e-09
ATP5MC1	130	81	1338.5	528	2386.3	1085.9	2.19745	3.9658e-07	0.708	1.7e-08
HCG20	73	62	14	3	25.4	6.5	3.92676	2.1758e-05	0.708	1.2e-06
LCMT1-AS1	33	12	12	18.5	12.1	20.3	0.595585	0.035003	0.708	0.014
TUT7	130	81	915	1703	1189.7	1891.5	0.628986	4.1893e-07	0.707	4.5e-09
ATP5PF	130	81	2272	1122	2936.9	1715.2	1.71227	4.3448e-07	0.707	1.5e-08
TMEM256-PLSCR3	107	87	5	33	16.9	36.2	0.465542	5.7969e-07	0.707	2.3e-08
SHLD1	130	81	111.5	28	140.8	74.7	1.88354	4.3094e-07	0.707	2.8e-08
RN7SL138P	73	62	8	1	132.3	13.5	9.77472	9.9194e-06	0.707	2.5e-07
LINC02018	73	62	7	1	27.5	7.5	3.65606	2.0969e-05	0.707	9e-07
TDP1	265	154	340	529.5	381.6	634.7	0.601257	2.0073e-12	0.706	2.3e-14
LINC01637	130	81	20	1	39.4	18.5	2.13002	1.886e-07	0.706	3.3e-09
PHETA2	130	81	190	34	250.4	97.3	2.57252	4.7213e-07	0.706	6.1e-09
GIHCG	118	79	72.5	4	212.3	67.7	3.13657	7.0938e-07	0.706	2.1e-08
LINC00899	107	87	44	6	50	25.3	1.97453	8.9563e-07	0.705	4.6e-08
FRG1-DT	73	62	5	1	21.9	5.4	4.07824	8.2304e-06	0.705	2.7e-07
CCDC18-AS1	94	72	128	22	150.1	65.7	2.28572	6.3751e-06	0.705	3.2e-07
GMDS-DT	94	72	60.5	13.5	60	32.8	1.83128	6.2432e-06	0.705	4.6e-07
CFAP58-DT	33	12	21	36.5	27.8	44.9	0.617979	0.038693	0.705	0.012
RIMBP3	169	99	18	62	41.8	188.2	0.221982	2.3218e-08	0.704	1.1e-09
ATP5MF-PTCD1	130	81	84	357	156.2	374.6	0.416904	5.5452e-07	0.704	9.3e-08
NBPF26	147	82	395	35747	9153.8	33446.4	0.273686	3.2977e-07	0.704	1.6e-07
LINC01293	61	60	11	5	36.8	10.4	3.53405	9.9427e-05	0.704	7.6e-06
VRK1	265	154	488	926.5	695.8	1113	0.625147	4.5519e-12	0.703	2.7e-15
NPIPB4	211	131	2821	15042	12177.1	33113.6	0.367736	2.5591e-10	0.703	3.9e-12
EIF3J-DT	130	81	131	7	153.4	59.6	2.57521	6.7038e-07	0.703	1.2e-08
LINC02202	130	81	15.5	1	28.4	10.1	2.80043	4.7508e-07	0.703	1.4e-08
ATP5PD	130	81	2561.5	1493	3790.2	2294.3	1.65198	7.5993e-07	0.703	4.6e-08
MIATNB	94	72	51	5.5	47.3	21.3	2.22433	7.21e-06	0.703	4.3e-07
LINC01569	94	72	31	4	44.3	23.1	1.91766	6.1337e-06	0.703	7.3e-07
PTMAP11	33	12	12	25.5	14.3	22.3	0.641471	0.039683	0.703	0.022
LINC02289	130	81	7	1	15.7	6	2.59149	3.8272e-07	0.702	5.6e-09
MRPL20-AS1	118	79	266	85	309.2	166.4	1.85838	1.586e-06	0.702	9.8e-08
LINC01678	61	60	6	1	8.7	4.2	2.06479	3.6831e-05	0.702	3e-06
NPIPB7	174	116	3.5	16	28.8	62.9	0.457357	6.2221e-09	0.701	2.2e-10
LINC02328	130	81	13.5	1	35.9	10.9	3.2923	4.8407e-07	0.701	1.6e-08
TRAV8-6	130	81	10.5	25	26.2	38.6	0.677041	9.1953e-07	0.701	7.2e-08
FOXD1-AS1	61	60	4	1	16.9	5.7	2.96808	5.9477e-06	0.701	2.6e-07
CCN3	57	19	157	93	531.2	152.2	3.49129	0.0092332	0.701	0.0035
LINC00886	143	96	24	5	45.3	17.7	2.55389	1.3741e-07	0.7	1.5e-09
SNHG19	130	81	102.5	4	787.7	209.8	3.75423	8.5308e-07	0.7	2.9e-08
ARMH3	130	81	648	1102	759.1	1109.6	0.684169	9.9188e-07	0.7	4.3e-08
PTPRD-AS1	130	81	7	1	34.2	17	2.00885	2.3363e-07	0.699	1.4e-09
LINC02104	130	81	5.5	1	20.9	4.9	4.2658	2.923e-07	0.699	2.2e-09
ZNF511-PRAP1	61	60	20	37.5	25.9	41.9	0.617887	0.00015083	0.699	1.9e-05
SNHG10	46	27	135	184	145.4	210	0.692424	0.0047637	0.699	0.00079
LEPROT	265	154	2194	1189.5	2343.3	1354.5	1.73005	1.4336e-11	0.698	5.9e-14
TENT2	130	81	1206	2040	1546.8	2096.6	0.737774	1.3375e-06	0.698	4.9e-08
LINC01730	106	74	10	1	25.2	8.6	2.92966	3.0234e-06	0.698	8.2e-08
TBC1D8-AS1	130	81	30	3	33.5	15.8	2.12734	1.1e-06	0.698	8.2e-08
SNORD116-21	58	29	2	1	11.1	3	3.64773	0.0015484	0.698	0.00023
CRPPA-AS1	57	19	2	1	5.6	2.1	2.7094	0.0073649	0.698	0.00072
SNHG18	143	96	88	5	183.5	77.2	2.37637	1.9836e-07	0.697	3.4e-09
LINC01719	94	72	18	3	21.9	12.2	1.79974	1.0209e-05	0.697	8.6e-07
OSGEPL1-AS1	46	27	18	28	19.4	31	0.627678	0.0051745	0.697	0.0021
LINC02542	61	60	5	1	7.5	3.3	2.27024	2.6055e-05	0.696	2.1e-06
TCEAL9	202	129	1459.5	930	1901.1	1171.7	1.62255	2.3726e-09	0.695	2.8e-11
CYP4A22-AS1	61	60	1	1	4.1	1.4	2.99822	1.0063e-06	0.695	1.6e-08
STIMATE	130	81	325.5	41	325.9	166.7	1.95544	1.9576e-06	0.695	2e-07
LINC01641	61	60	2	1	4.1	1.5	2.73224	9.6651e-06	0.695	3.8e-07
CHL1-AS2	73	62	7	1	113.3	14.1	8.007	1.6297e-05	0.695	5.8e-07
IGHV3-71	69	21	2	1	4.9	2.5	1.92371	0.0045758	0.695	0.00081
RN7SL428P	73	62	2	1	8.3	1.6	5.16384	1.7748e-05	0.694	6.5e-07
LINC02298	94	72	13	1	24.3	13	1.86146	1.0085e-05	0.694	1.1e-06
ATP5F1EP2	33	12	21	31	21.9	30.1	0.727273	0.049396	0.694	0.025
SMCR2	73	62	2	1	11.5	3.3	3.53181	4.4336e-06	0.693	8.2e-08
TRBV5-6	130	81	2	11	15.1	24.7	0.610603	1.6348e-06	0.693	1.5e-07
YJU2	130	81	286	150	503	274.1	1.83541	2.3518e-06	0.693	1.9e-07
MTLN	118	79	123.5	2	505.4	153.7	3.28845	3.1145e-06	0.693	2.8e-07
RN7SL268P	73	62	2	1	6.7	2.7	2.46251	1.0137e-05	0.693	3.6e-07
LINC02600	61	60	8	1	19.4	6.2	3.1614	0.00010244	0.693	1.2e-05
MIR146A	46	27	8	1	12.4	4.7	2.62975	0.0044643	0.693	0.0006
ANKRD36C	252	139	617.5	2034	1859.2	5313.8	0.349876	2.9863e-10	0.692	6.7e-12
CCL4	227	128	76	432	353.7	870.9	0.406122	1.6843e-09	0.692	9.9e-11
LINC01775	130	81	2	1	24.9	2.4	10.3932	2.4094e-07	0.692	5.1e-10
GAS1RR	130	81	10	1	19.4	7.9	2.45915	1.5375e-06	0.692	4e-08
CDC37L1-DT	130	81	10	1	50	12.4	4.04565	1.193e-06	0.692	5e-08
NUP50-DT	130	81	124	9	167.8	70.1	2.39375	2.7402e-06	0.692	1.1e-07
LINC02473	73	62	2	1	19.8	4.8	4.13754	6.8102e-06	0.692	1.5e-07
LINC00365	73	62	2	1	11.9	2.3	5.28395	1.0967e-05	0.692	2.7e-07
LINC02251	73	62	6	1	27.1	4.8	5.66688	2.6279e-05	0.692	1.1e-06
LINC02012	61	60	4	1	5.5	2.9	1.90503	4.9129e-05	0.692	5.1e-06
LINC02888	33	12	13	6.5	20.6	8.3	2.46909	0.050798	0.692	0.0083
SP110	265	154	704	1240	903.6	1625.5	0.555909	6.7907e-11	0.691	2.3e-13
EPN2	265	154	492	312.5	897	407.2	2.20259	7.4238e-11	0.691	4.6e-13
POM121C	169	99	1202	3191	1847.8	3510	0.526425	1.7015e-07	0.691	2.3e-08
HEATR9	128	91	2.5	18	10.2	30.6	0.333356	7.962e-07	0.691	7.5e-08
FLVCR1-DT	130	81	45.5	5	69.9	26.7	2.61692	2.7063e-06	0.691	1e-07
MTREX	130	81	1848	2481	1893.5	2405.3	0.787214	3.3228e-06	0.691	1.1e-07
TAF15	128	91	2397	5817	3118.1	5331.3	0.584873	1.4467e-06	0.691	1.4e-07
INSYN2B	118	79	23	78	46.7	99.9	0.467677	5.6438e-06	0.691	3.7e-07
TBC1D3L	115	76	85	1337	515	1846.5	0.278913	7.8056e-06	0.691	2.7e-06
PTOV1-AS2	33	12	103	163	121.4	153.3	0.791502	0.054169	0.691	0.016
TMEM263	265	154	1151	574	1481.9	880.8	1.68244	8.3213e-11	0.69	7.7e-13
FANCD2	265	154	393	896	740.7	1662.4	0.445578	9.6394e-11	0.69	4.4e-12
TRIM6-TRIM34	152	98	1.5	30.5	27.7	60.2	0.460901	1.5537e-07	0.69	8.6e-09
URGCP-MRPS24	152	98	1	22	17.1	37.5	0.455387	1.1498e-07	0.69	1.3e-08
PRH1	152	98	17	113	252.3	141.3	1.78558	3.3321e-07	0.69	6.5e-08
CCDC26	106	74	6	1	14.6	3.9	3.75236	4.8784e-06	0.69	8.4e-08
BAIAP2-DT	130	81	317.5	154	429.5	253.8	1.6923	3.4746e-06	0.69	1.7e-07
LINC01638	73	62	2	1	16.1	1.9	8.37896	1.2041e-05	0.69	2.8e-07
LINC00294	119	89	180	82	248.3	163.1	1.52181	2.7233e-06	0.69	2.9e-07
ATP5MC3	130	81	3787	865	4401.4	2490.5	1.76725	3.3984e-06	0.69	3.8e-07
ZFPM2-AS1	94	72	20	5	37.5	18.2	2.06404	2.5171e-05	0.69	1.6e-06
RN7SKP16	73	62	5	1	105.4	8.7	12.1059	6.1661e-05	0.69	3.9e-06
WARS1	57	19	3365	7362	4178.1	19984.5	0.209068	0.013926	0.69	0.011
BAGE4	13	15	1	6	3	16.7	0.179283	0.079399	0.69	0.029
MTHFD1	265	154	2031	3734.5	2493.1	4062.1	0.61375	1.0417e-10	0.689	8.3e-13
CORO7-PAM16	224	146	2	29.5	25	60.9	0.410856	5.0181e-10	0.689	7e-12
WASIR2	130	81	4	1	15	5.8	2.58623	1.1524e-06	0.689	3e-08
LINC01504	130	81	35.5	4	56.2	20.2	2.77514	2.9011e-06	0.689	1.5e-07
LINC00702	107	87	22	6	41.7	23.7	1.75866	5.4083e-06	0.689	6.2e-07
EPB41L4A-DT	106	74	21	9.5	37.8	17	2.22177	1.6217e-05	0.689	1.1e-06
BISPR	106	74	123.5	9	136.8	60.7	2.25302	1.5682e-05	0.689	2.3e-06
NBPF25P	58	29	71.5	90	101.8	100.8	1.0094	0.0042429	0.689	0.00045
OOSP1	74	20	1	3.5	1.7	5.4	0.317818	0.0060321	0.689	0.0062
GUSBP15	33	12	18	25.5	27.7	31	0.894428	0.055616	0.689	0.012
MSANTD5	33	12	1	6	3.2	7.8	0.406647	0.035504	0.689	0.019
LINC01431	130	81	7	1	28	9	3.12053	1.9025e-06	0.688	6.4e-08
LINC02615	118	79	27.5	4	42	19.1	2.19912	7.0432e-06	0.688	5.8e-07
LINC02611	118	79	20	1	27.6	13.5	2.03663	5.1015e-06	0.688	7.5e-07
LINC00519	73	62	3	1	20.7	5.7	3.62215	2.4579e-05	0.688	1.2e-06
LINC02454	73	62	7	1	22.5	5.7	3.9212	6.159e-05	0.688	4.4e-06
ZNF488	169	99	11	4	161.9	54.6	2.96267	2.4311e-07	0.687	1.2e-08
LINC01117	130	81	5.5	1	26.2	11	2.36769	1.5112e-06	0.687	8.7e-08
ST3GAL5-AS1	94	72	8	4	12.6	5.6	2.26158	3.0297e-05	0.687	1.7e-06
LINC01473	94	72	11	3	13.3	7.4	1.79154	2.7821e-05	0.687	3.7e-06
MIR6835	67	31	7	1	82.4	10.2	8.07944	0.0022478	0.687	0.00022
KDM4A-AS1	46	27	28	42	35.4	45.1	0.7855	0.0081486	0.687	0.0021
AHCTF1P1	46	27	159.5	9	139.1	77.7	1.79082	0.0079586	0.687	0.0024
MCM8-AS1	45	14	23	32.5	23.3	36.9	0.630647	0.03615	0.687	0.013
MIR4697HG	13	15	17	39	28.2	54.9	0.514534	0.097017	0.687	0.041
DTNBP1	265	154	606	880.5	672.6	987.3	0.681278	2.1136e-10	0.686	2.5e-12
TPRG1-AS1	130	81	6	1	32.2	9.8	3.30467	1.8198e-06	0.686	9.6e-08
DRAIC	130	81	9	1	129	26.3	4.90446	2.308e-06	0.686	1.2e-07
SYNRG	128	91	642	1781	934.2	1787.4	0.522627	2.6267e-06	0.686	3.9e-07
ATP5F1B	130	81	14550.5	9734	16785.8	13010.2	1.2902	5.6344e-06	0.686	1.3e-06
SATB1-AS1	94	72	14	4	18.7	12.2	1.54066	3.4261e-05	0.686	5.7e-06
CRYZL2P-SEC16B	61	60	95	62.5	110.9	75.8	1.46351	0.00041015	0.686	6.7e-05
GAS5-AS1	46	27	37.5	52	44	64.3	0.68405	0.0082798	0.686	0.0017
PRKAR1B-AS1	33	12	48	84.5	59	76.3	0.772926	0.06092	0.686	0.013
ST20-AS1	33	12	79	93	84.3	100.8	0.836454	0.060835	0.686	0.015
MTURN	265	154	561	192	1551.9	1067.5	1.45381	2.4406e-10	0.685	5.9e-12
NUTM2B	265	154	33	172	237.1	662.3	0.358017	2.8707e-10	0.685	1.1e-11
ANKRD20A1	169	99	7	213	269.3	1323.4	0.2035	3.4218e-07	0.685	6.2e-08
ERVFRD-1	152	98	18	102.5	85.9	243.2	0.353113	8.228e-07	0.685	1.1e-07
MKLN1-AS	130	81	64	5	100.2	43.7	2.29283	5.5917e-06	0.685	3.6e-07
LINC01970	73	62	5	1	15	3.9	3.84648	6.0973e-05	0.685	4.6e-06
CETN4P	46	27	16.5	34	23.2	39.4	0.58861	0.0088215	0.685	0.0043
NPIPB11	252	139	198	509	883.1	2921.9	0.302232	1.7538e-09	0.684	2e-10
LINC01836	73	62	1	1	11	1.6	6.68627	1.0518e-05	0.684	2.2e-07
OGA	130	81	3690.5	5120	3977.3	5420.6	0.733737	7.3257e-06	0.684	9.2e-07
LINC01936	94	72	6.5	1	7.7	3.8	2.01377	1.6607e-05	0.684	1.7e-06
EBLN3P	106	74	1063	35	1145.6	632	1.81271	2.7422e-05	0.684	9.3e-06
MIR4701	91	38	2	1	47	18.2	2.57539	0.00036313	0.684	1.3e-05
IGHV1-69D	73	62	33	295.5	537.3	1227.5	0.437675	0.00023384	0.684	4.5e-05
GUSBP14	33	12	12	17	24.5	21.5	1.13883	0.062182	0.684	0.0091
PTMAP9	33	12	37	52.5	39.2	64.4	0.608726	0.062546	0.684	0.034
ZFP62	265	154	425	243.5	640.9	363.6	1.76274	3.923e-10	0.683	3.8e-12
LINC02159	130	81	2	1	8.4	2.7	3.0817	3.2959e-07	0.683	1.4e-09
LINC01933	130	81	2	1	8	2.7	2.9434	5.401e-07	0.683	3e-09
PPIAL4C	169	99	5	34	21.8	92.4	0.236126	4.5259e-07	0.683	2.5e-07
HLA-DQA2	128	91	81	357	541.3	1826.3	0.296383	4.1963e-06	0.683	2.8e-07
DOP1B	118	79	599	1122	892.5	1128.3	0.790979	1.3227e-05	0.683	6.9e-07
LINC01614	61	60	5	1	17.5	6.9	2.53368	0.00020675	0.683	3.2e-05
MIR29B2CHG	61	60	58	33	70.8	52.3	1.35415	0.00050778	0.683	0.00011
SCARNA2	58	29	11.5	58	1252.2	198.3	6.31438	0.0054973	0.683	0.001
PAN3-AS1	46	27	5	49	28.7	58.7	0.489562	0.0085979	0.683	0.0023
COMETT	33	12	3	8	4.9	20.3	0.242424	0.05595	0.683	0.029
RSC1A1	265	154	160	374.5	263	391.7	0.671402	5.632e-10	0.682	4.4e-12
C5orf24	265	154	1370	859	1643.2	1006.5	1.63247	5.7169e-10	0.682	5.4e-12
SPIN1	265	154	1315	727.5	1827.6	1154.3	1.58323	4.7318e-10	0.682	9.1e-12
MLH1	265	154	925	1457.5	1063	1549.6	0.686019	5.6412e-10	0.682	2.1e-11
CD99L2	224	146	953.5	541.5	1223.7	833.8	1.46761	3.1759e-09	0.682	1.7e-10
LINC01704	130	81	2	1	5.9	2.4	2.42622	9.959e-07	0.682	1.3e-08
LINC01762	130	81	4	1	12.4	3.7	3.36838	2.5885e-06	0.682	8.7e-08
LINC00865	143	96	35	5	64.1	29.8	2.15253	1.593e-06	0.682	9.6e-08
RN7SL403P	73	62	1	1	15.9	2.5	6.38641	1.2591e-05	0.682	3.2e-07
LINC01739	73	62	1	1	10.2	2.6	3.861	1.2485e-05	0.682	4.4e-07
TMEM273	130	81	167.5	62	303.5	182	1.66778	9.0919e-06	0.682	1.5e-06
NOTCH2NLA	94	72	233.5	419.5	309.6	453.3	0.683109	5.7575e-05	0.682	5.9e-06
LIMD1-AS1	46	27	11.5	121	174	228.8	0.760345	0.0099216	0.682	0.0022
LINC02648	33	12	8	13	16.5	13.1	1.26462	0.065357	0.682	0.023
RPS6KA5	265	154	238	431.5	332.1	599	0.554457	5.8233e-10	0.681	9.8e-12
ERCC8	265	154	232	367	285	453.9	0.627835	6.9914e-10	0.681	1.8e-11
LINC00671	143	96	6	1	16.5	8.8	1.87813	7.3958e-07	0.681	4e-08
MAGI2-AS3	143	96	317	43.5	698.8	288.9	2.41902	2.1052e-06	0.681	1.3e-07
LINC02384	130	81	15	1	115.3	68.6	1.68101	6.3827e-06	0.681	9e-07
CCL3L3	107	87	27	98	82.4	209.4	0.393798	1.3258e-05	0.681	1.5e-06
SEMA6A-AS2	73	62	2	1	22.9	5.3	4.35079	3.5791e-05	0.681	1.9e-06
RN7SL331P	73	62	2	1	2.6	1.6	1.6137	5.9083e-05	0.681	5e-06
C8orf34-AS1	69	21	5	1	18.9	6.4	2.9549	0.0099931	0.681	0.002
CLDN22	265	154	4	17.5	22.9	64.8	0.353573	5.9865e-10	0.68	2.3e-11
FANCA	265	154	422	796.5	615.1	1065.2	0.577402	7.5293e-10	0.68	2.7e-11
C4orf3	265	154	2418	375	2538.4	1372.3	1.8497	8.7037e-10	0.68	4e-11
KNL1	202	129	293	558	421.2	731.1	0.57616	3.5742e-08	0.68	3.5e-09
LINC01224	130	81	2	1	37.6	9.9	3.81498	9.4014e-07	0.68	8.4e-09
RBAK-RBAKDN	152	98	9.5	54.5	26.7	61.8	0.432204	1.356e-06	0.68	2.3e-07
EIF1B-AS1	119	89	26	7	31.7	18.2	1.74664	8.4247e-06	0.68	1.1e-06
RN7SL417P	73	62	2	1	16.2	7.1	2.27317	4.6292e-05	0.68	2.9e-06
LYNX1-SLURP2	61	60	2	1	4.8	2.2	2.19821	6.3405e-05	0.68	6.6e-06
LINC01871	61	60	5	1	8.6	3.5	2.46838	5.7796e-05	0.68	7.2e-06
CPLANE1	130	81	521	2869	1233.2	2460.9	0.501107	1.1031e-05	0.68	8.1e-06
RPPH1	58	29	31	133	2748.4	2166.1	1.26882	0.0063358	0.68	0.0019
DARS1-AS1	57	19	33	54	94.7	85.7	1.10545	0.019908	0.68	0.005
ADNP	265	154	1728	1015	2478.5	1506.8	1.64485	1.0405e-09	0.679	1.4e-11
CDK11A	265	154	612	1124.5	799.2	1239.8	0.644661	1.0459e-09	0.679	1.8e-11
MCPH1	224	146	382	558.5	470.7	722.3	0.651656	5.3393e-09	0.679	1.5e-10
ORAI1	169	99	313	770	502.7	812.8	0.618502	1.0703e-06	0.679	4.9e-08
LINC00924	143	96	20	3	39.1	14.3	2.73372	1.9474e-06	0.679	7.9e-08
NAA80	130	81	95	38	148.1	78.9	1.87733	1.2061e-05	0.679	1.4e-06
CIAO2A	118	79	1188.5	455	1457.9	897.1	1.62502	2.2068e-05	0.679	5.6e-06
PTBP1P	72	48	1	1	1.4	1.5	0.971429	0.00027499	0.679	2.9e-05
RNASEH2B-AS1	46	27	14	21	14.8	21.3	0.697394	0.011111	0.679	0.0036
LNCOC1	57	19	12	36	22	33.8	0.649041	0.019848	0.679	0.016
RAD54L	265	154	200	389	287.1	556.5	0.515956	1.3124e-09	0.678	3.7e-11
ANKHD1-EIF4EBP3	152	98	214	870	502.2	948.6	0.529438	2.1123e-06	0.678	2.3e-07
WWC2-AS2	143	96	16	4	20.4	12.1	1.68671	2.4862e-06	0.678	3.5e-07
LINC01978	130	81	5	1	28.6	13.1	2.189	4.6051e-06	0.678	3.9e-07
MIR503HG	107	87	30	6	55.7	21.2	2.62984	1.9258e-05	0.678	2.1e-06
IGKV1D-39	130	81	367	2389	2701.2	7703.2	0.350661	1.4e-05	0.678	2.7e-06
CIAO3	118	79	310	197	391.9	261.9	1.49639	2.3888e-05	0.678	3.2e-06
PTPRN2-AS1	33	12	74	103	71.3	97.4	0.73225	0.072317	0.678	0.051
ADK	265	154	625	960	763.6	1112.7	0.686308	1.5825e-09	0.677	4.5e-11
FAM72A	265	154	112	335.5	216	393.3	0.549296	1.3769e-09	0.677	7.8e-11
LY75-CD302	224	146	1	6	105.1	421.6	0.249334	4.3021e-09	0.677	3.6e-10
PCNX1	202	129	2296.5	3581	2699	4086.3	0.660485	5.3633e-08	0.677	1.9e-09
PAK5	130	81	2	1	26.5	15	1.76359	2.911e-06	0.677	6.1e-08
LINC02587	94	72	4	1	16.1	10.8	1.48953	8.3307e-06	0.677	4.2e-07
LINC01686	130	81	8	1	16.4	6.1	2.67194	6.8756e-06	0.677	4.3e-07
CTAGE4	152	98	36	246.5	962.5	1578.9	0.609612	2.1071e-06	0.677	4.8e-07
DPH6-DT	94	72	5.5	1	8.9	4.7	1.91832	3.1112e-05	0.677	3.6e-06
LINC01515	94	72	14	4	22	11	1.9971	8.9413e-05	0.677	1.3e-05
APLP2	265	154	8095	5007.5	10015.5	6519.5	1.53624	1.6796e-09	0.676	3.2e-11
SSPN	265	154	274	119	517.6	224.5	2.30534	1.8381e-09	0.676	5.6e-11
LINS1	211	131	281	441	371.7	593.7	0.626089	4.0919e-08	0.676	5.2e-09
NUTM2E	186	118	6	32	61.6	225.9	0.272539	2.1067e-07	0.676	1.4e-08
C2orf92	130	81	24.5	7	48.7	19.8	2.45968	1.6556e-05	0.676	1.3e-06
SH3RF3-AS1	107	87	13	4	33.2	14	2.37116	1.724e-05	0.676	1.4e-06
FAM111A-DT	130	81	70.5	6	94.8	38.7	2.45231	1.605e-05	0.676	1.7e-06
KLF3-AS1	107	87	24	10	31.6	17.7	1.78572	2.5205e-05	0.676	4.3e-06
LINC01670	73	62	4	1	10.6	5.2	2.02994	0.00026121	0.676	4.2e-05
ID4	265	154	182	22.5	951	447.5	2.12506	2.1444e-09	0.675	4.7e-11
CR1L	265	154	7	24	33.9	54.8	0.619057	1.998e-09	0.675	5.7e-11
AK2	265	154	4123	5512	4436	6935.7	0.639584	2.4461e-09	0.675	1e-10
BUB1B	265	154	410	889	664.1	1070.7	0.620225	2.3118e-09	0.675	1.5e-10
LINC02535	73	62	2	1	7.8	3.3	2.35417	4.7065e-05	0.675	3.5e-06
MIR7845	67	31	1	1	316.5	29.4	10.7703	0.0013726	0.675	4.3e-05
EIF2S3B	73	62	106	155.5	144.1	198.9	0.724325	0.00047422	0.675	7.7e-05
HHIP-AS1	82	36	45	14	67.6	27.6	2.45402	0.002532	0.675	0.0003
PSMC3IP	265	154	155	320	262.3	455.7	0.575609	3.0463e-09	0.674	5.1e-11
RNF34	265	154	821	1073	837.3	1063	0.787715	3.0939e-09	0.674	1.8e-10
PGM5P4-AS1	130	81	2	1	9.8	3.4	2.90313	2.7277e-06	0.674	5.4e-08
LINC00958	143	96	7	1	101.3	17.8	5.6847	1.704e-06	0.674	1.1e-07
LINC01607	130	81	2	1	12.4	5.5	2.26357	3.2397e-06	0.674	1.2e-07
FAM225B	143	96	24	9	46.5	18.3	2.55044	5.1177e-06	0.674	3.1e-07
CD27-AS1	143	96	239	135.5	491.7	244.4	2.01215	4.9027e-06	0.674	3.5e-07
LINC01844	130	81	4.5	1	10.9	5.9	1.85617	6.5434e-06	0.674	3.5e-07
LINC01909	130	81	11	2	30.4	13.8	2.20165	1.5848e-05	0.674	1.6e-06
ATP2B1-AS1	130	81	32	5	54.7	24.3	2.24984	1.9646e-05	0.674	1.7e-06
IGHV3-33	130	81	158	559	1211	2128.8	0.568871	2.2259e-05	0.674	2e-06
LINC02362	94	72	13	3.5	46.2	18.2	2.54246	9.75e-05	0.674	1.6e-05
KRT18P39	84	50	1	2	1.8	3	0.599233	0.00033987	0.674	4.6e-05
ZNF205-AS1	46	27	16.5	23	17.7	26	0.681304	0.01387	0.674	0.0037
FAM168B	265	154	1615	580	2173.1	1257.2	1.72855	3.5582e-09	0.673	9.7e-11
LINC01648	130	81	1	1	5.3	1.4	3.63728	2.1371e-07	0.673	1.2e-10
GPR89A	265	154	543	1894.5	1086.3	2078.4	0.522657	3.7526e-09	0.673	3.6e-10
LINC01058	130	81	2	1	14.1	2.7	5.2976	2.6777e-06	0.673	4.2e-08
LINC01752	94	72	4	1	13.2	6.2	2.13091	3.2112e-05	0.673	2.7e-06
LINC01929	130	81	8	1	40.8	35.7	1.14256	1.0094e-05	0.673	3.7e-06
HAS2-AS1	107	87	19	4	38.3	22.6	1.69275	2.7488e-05	0.673	4.6e-06
PNLIPRP2	67	31	7	1	37.2	11.2	3.3106	0.004437	0.673	0.0012
SMIM43	57	19	17	24	24.9	33.1	0.752123	0.025084	0.673	0.0076
IRAIN	33	12	11	13.5	15.2	17.1	0.888692	0.080281	0.673	0.019
SLC35E1	265	154	1151	835	1216.5	890.4	1.36624	4.0591e-09	0.672	1.1e-10
CLSPN	265	154	217	429	338.1	660.6	0.511819	4.0481e-09	0.672	5e-10
BCL2L2-PABPN1	224	146	99	306	343	711.2	0.482231	2.1382e-08	0.672	1.9e-09
TRIR	202	129	1100.5	629	2446	1270.1	1.92578	1.2683e-07	0.672	1.1e-08
LINC01819	130	81	2	1	18.8	11.7	1.60633	2.4632e-06	0.672	4.3e-08
LINC00870	143	96	8	1	18.8	7.1	2.65763	2.0568e-06	0.672	7.8e-08
LINC02478	94	72	1	1	6.7	2.2	3.0931	4.8583e-06	0.672	9.7e-08
LINC01354	143	96	7	1	28.6	7.9	3.6158	3.2356e-06	0.672	2.2e-07
RIMBP3B	169	99	3	20	15	49.5	0.302517	1.9495e-06	0.672	3.9e-07
LINC01816	130	81	5.5	1	74.2	19.1	3.87505	1.2975e-05	0.672	1.3e-06
LINC00921	119	89	38	7	48.2	26.3	1.83331	2.2063e-05	0.672	3.9e-06
LINC00900	107	87	44	8	59	29.7	1.98478	3.7834e-05	0.672	6.9e-06
CGGBP1	265	154	1436	489	1996	1078.9	1.85013	5.3282e-09	0.671	1e-10
NCF1	265	154	278	686	665.4	1519.5	0.437916	5.2583e-09	0.671	1.9e-10
SPDYE5	265	154	48	497.5	547.8	1402.8	0.390523	5.3038e-09	0.671	2.4e-10
WDR62	265	154	154	311	242.6	496.3	0.488782	4.8296e-09	0.671	2.7e-10
DDAH1	265	154	252	45	955.2	575.9	1.6586	4.8761e-09	0.671	3.4e-10
FANCI	265	154	944	2138.5	1522.8	2589.9	0.587957	5.2093e-09	0.671	8.1e-10
GTF2IRD2B	252	139	835	3491	2185	4101.9	0.532682	2.3267e-08	0.671	3.5e-09
LINC02560	73	62	1	1	11.4	2	5.60818	1.3751e-05	0.671	3.5e-07
LINC02487	130	81	5	1	14.3	5.3	2.71024	8.9203e-06	0.671	4.1e-07
CCND2-AS1	118	79	2	1	6.1	3	2.06283	9.6549e-06	0.671	5.7e-07
LINC01106	107	87	41	9	73.3	44.4	1.65016	4.0852e-05	0.671	8.5e-06
LINC01436	94	72	14.5	4	61.3	47.8	1.28373	0.00012808	0.671	2.5e-05
HEXA	265	154	3939	5351	4181.7	6432.7	0.650064	6.1615e-09	0.67	1.6e-10
TFB1M	265	154	293	512.5	381.5	563.9	0.67648	6.6898e-09	0.67	2.3e-10
BTG1	265	154	1873	983	2794.7	1706.5	1.63766	6.365e-09	0.67	3.3e-10
CTDP1	224	146	309	496	397	652.5	0.608489	3.105e-08	0.67	4.4e-09
BORCS7	211	131	209	71	399.2	200.3	1.99243	1.3535e-07	0.67	5.5e-09
WASHC2A	202	129	2109	3838	4177	9328.8	0.447755	1.7025e-07	0.67	1.4e-08
TMEM131L	202	129	451.5	721	569.3	935.7	0.608477	1.8143e-07	0.67	3.1e-08
PKD1L3	169	99	7	22	16.6	27.3	0.609674	3.2849e-06	0.67	1.8e-07
LINC02610	118	79	13	6	26.6	9.9	2.67286	4.8649e-05	0.67	3.9e-06
LINC01842	73	62	2	1	27.1	4.7	5.78413	0.00010619	0.67	9.4e-06
IGHV1OR15-1	61	60	10	15	13.4	36.6	0.365941	0.0012768	0.67	0.00027
FAM168A	265	154	559	199	1002.2	526.1	1.90479	7.6333e-09	0.669	2.8e-10
SYNJ2BP	265	154	333	87.5	568.6	333.9	1.70279	7.2435e-09	0.669	4.5e-10
SPDYE1	265	154	47	168.5	496	1478.1	0.335582	8.5398e-09	0.669	5.2e-10
MINDY1	202	129	336.5	212	472	305.4	1.54551	2.0078e-07	0.669	1.5e-08
POTEI	193	106	2	7	17.9	55.7	0.322218	7.3602e-07	0.669	6e-08
LINC02516	130	81	2	1	6.9	2.6	2.63044	7.9738e-06	0.669	3e-07
LINC00877	143	96	12	2	20.7	11.5	1.79527	6.7326e-06	0.669	8.1e-07
CFAP300	130	81	42.5	17	95.4	38.7	2.46666	3.55e-05	0.669	3.1e-06
TMEM185A	128	91	418	630	500	665.7	0.751074	2.0858e-05	0.669	3.3e-06
LINC02321	61	60	1	1	4.2	1.7	2.57327	8.9009e-05	0.669	1e-05
RN7SL145P	73	62	2	1	33.3	7.8	4.26237	0.00012921	0.669	1.2e-05
TPT1P12	72	48	1	2	2.4	2.9	0.850242	0.0012322	0.669	0.00024
RCN1P2	72	48	2397.5	1459.5	2998	1985	1.5103	0.0017736	0.669	0.00045
HYMAI	58	29	6	1	8.9	4.9	1.84043	0.0087778	0.669	0.0024
IGLV1-62	33	12	1	1	3.4	1.4	2.41711	0.041692	0.669	0.0029
ST3GAL6-AS1	46	27	20	66	79.5	185.6	0.428358	0.016875	0.669	0.0062
H2BW3P	33	12	9	17.5	14.9	22	0.677686	0.08724	0.669	0.02
LINC00653	33	12	51	63.5	56.3	69.5	0.80968	0.087721	0.669	0.028
NCK1-DT	33	12	125	155.5	130.3	186.2	0.70009	0.087826	0.669	0.029
DDX19B	265	154	575	879	692.3	929.3	0.745022	1.0478e-08	0.668	1.7e-10
ZBTB44	265	154	826	502	1521.3	783.3	1.94224	1.0299e-08	0.668	3e-10
IRF2BP2	265	154	2423	1387.5	2749.6	1870.2	1.47022	9.4946e-09	0.668	6.4e-10
TTI2	265	154	185	304	215.2	326.1	0.660078	1.058e-08	0.668	7.1e-10
NCBP2	265	154	1874	972	2095.9	1485.1	1.41128	9.877e-09	0.668	1.2e-09
CBWD2	265	154	617	1901	1283.7	2629.5	0.488191	9.6837e-09	0.668	2.2e-09
SELENOK	202	129	421.5	189	849.3	456.3	1.86121	2.4809e-07	0.668	1.9e-08
WASHC2C	202	129	1835	3199	3504.7	7682.4	0.456202	2.642e-07	0.668	3.5e-08
LINC02547	73	62	1	1	3.5	1.4	2.54795	8.2424e-06	0.668	1.6e-07
C17orf47	146	123	4	11	11	21.8	0.505417	1.9181e-06	0.668	1.8e-07
LINC01907	130	81	2	1	7.4	3.2	2.30947	7.2731e-06	0.668	3.2e-07
MIR9-3HG	139	83	22	2	142.3	114.9	1.23865	2.1562e-05	0.668	4.1e-06
L3MBTL4-AS1	130	81	18.5	5	27.7	15.5	1.79458	4.0372e-05	0.668	7.5e-06
PGM5P4	33	12	21	10.5	26.3	14.3	1.83721	0.089781	0.668	0.027
TWSG1	265	154	819	452.5	1121.3	658.3	1.7032	1.0793e-08	0.667	3.2e-10
ELOVL6	265	154	206	101	474.2	224.8	2.10941	1.1306e-08	0.667	3.5e-10
SRC	265	154	859	391.5	1444.6	880.2	1.64108	1.2446e-08	0.667	5.9e-10
ZNF512B	265	154	224	113.5	458.2	241.2	1.89943	1.17e-08	0.667	6.3e-10
ALG11	265	154	293	537	463.8	866.4	0.535368	1.1937e-08	0.667	1e-09
PANK2	265	154	1026	1438.5	1154.6	1594.2	0.724201	1.2415e-08	0.667	1.2e-09
NPIPB8	252	139	8	59	49	105.6	0.463678	4.0698e-08	0.667	3.9e-09
LINC00605	143	96	2	1	10.3	2.8	3.60993	7.3315e-07	0.667	9.6e-09
LINC02541	130	81	2	1	13.2	7.1	1.8509	1.023e-05	0.667	8.5e-07
LINC02139	106	74	6.5	1	10.9	5	2.1561	6.5381e-05	0.667	7.9e-06
IGKV2-14	33	12	1	1	2.6	1	2.63636	0.025788	0.667	3.2e-05
ANKRD20A12P	46	27	1	53	34.9	149.4	0.233822	0.0073016	0.667	0.0041
TLCD5	57	19	152	123	187.4	123.9	1.51289	0.030816	0.667	0.0062
SLC7A5P2	46	27	53	115	143.5	278.6	0.514865	0.01829	0.667	0.0064
PRR7-AS1	46	27	21	34	25.3	46	0.550095	0.017687	0.667	0.0073
PERCC1	33	12	8	1	11.8	11.6	1.01504	0.08208	0.667	0.041
PDZRN3-AS1	33	12	36	23.5	43.4	27.8	1.56484	0.092606	0.667	0.054
ZFP36L2	265	154	2102	448.5	3364	1615.2	2.08263	1.589e-08	0.666	4.1e-10
EHD3	265	154	119	27.5	278.3	187.6	1.48356	1.3147e-08	0.666	1.7e-09
CEP128	265	154	182	335	275.7	564.6	0.488293	1.5925e-08	0.666	3.6e-09
LINC00629	143	96	5	1	16.4	8.6	1.91773	3.1487e-06	0.666	2.1e-07
SPATA31A7	169	99	1	3	103.1	141.5	0.728674	1.3582e-06	0.666	3.1e-07
SFTA1P	143	96	10	1	55	25.5	2.16122	6.6933e-06	0.666	5e-07
LINC01134	143	96	16	4	22.5	11.3	1.98686	1.2005e-05	0.666	1.7e-06
LINC01535	130	81	7	1	54.1	14.8	3.66298	3.1956e-05	0.666	1.9e-06
LINC02363	130	81	5	1	16.2	6.7	2.40313	2.1287e-05	0.666	2e-06
MIR4728	91	38	1	1	33.7	1.3	26.1628	0.00071018	0.666	6.6e-06
MOSMO	130	81	317.5	224	379.4	278.7	1.36141	5.2388e-05	0.666	9.2e-06
PSMA6P2	72	48	1	2	1.8	2	0.912281	0.0013022	0.666	0.00029
SCARNA16	58	29	3.5	14	99.6	309.9	0.3215	0.01121	0.666	0.0047
UTP23	265	154	437	275.5	616.2	360.9	1.7074	1.8028e-08	0.665	9.1e-10
FAF1	265	154	977	1342	1079.4	1430.3	0.754623	1.803e-08	0.665	1.3e-09
INPP5B	265	154	433	579	490.4	725.9	0.675556	1.6519e-08	0.665	1.8e-09
VRK2	265	154	517	773.5	581.5	774	0.751287	1.636e-08	0.665	1.9e-09
LINC01143	130	81	1	1	7.6	1.7	4.49798	2.4699e-06	0.665	1.8e-08
SPACA9	202	129	85.5	50	120.4	71.1	1.69376	3.8488e-07	0.665	3.1e-08
LINC02356	73	62	1	1	9.9	4.8	2.07038	2.3628e-05	0.665	8.9e-07
RBFADN	143	96	12	5	22.3	10.7	2.09208	1.3601e-05	0.665	1.1e-06
GTF2I	169	99	2124	19656	8519.2	19431.2	0.438429	6.2608e-06	0.665	2.5e-06
ARMCX5-GPRASP2	131	94	73	15	93.7	52.7	1.77867	2.4049e-05	0.665	5.1e-06
VPS26C	130	81	1247	895	1370.7	1004.6	1.36435	5.6152e-05	0.665	5.2e-06
HYDIN2	46	27	8.5	1	20.4	7.8	2.60653	0.013454	0.665	0.0036
PGBD3	46	27	1	4	8.2	27	0.302738	0.008349	0.665	0.0046
RARS1	57	19	2169	2579	2259.5	2893	0.781008	0.03274	0.665	0.015
PPIP5K1	265	154	615	1984.5	1527.1	2923.2	0.522407	2.0351e-08	0.664	1.6e-09
SRRM1	265	154	2326	4666	3113.9	4507.4	0.690833	2.0204e-08	0.664	2.4e-09
RGPD3	265	154	18	44	126.5	382.8	0.330462	2.2168e-08	0.664	2.7e-09
FUS	265	154	7256	13227.5	9107.6	14004.7	0.650324	2.0203e-08	0.664	4.7e-09
CLDN12	265	154	853	400	1054.5	711.8	1.48139	2.274e-08	0.664	5.7e-09
HACD3	211	131	2058	1264	2806.4	1861.7	1.50739	3.3006e-07	0.664	3.3e-08
WASHC4	202	129	2257	3358	2819.9	4232.2	0.666299	4.9614e-07	0.664	4.5e-08
SNU13	211	131	2234	1306	2381.1	1599.7	1.48847	3.5027e-07	0.664	5.3e-08
OR2L8	169	99	1	2	7	61.2	0.115071	7.5559e-07	0.664	2.5e-07
NPIPB2	145	110	2355	3996	2889.6	4750.6	0.608251	7.362e-06	0.664	8.4e-07
LINC01270	143	96	26	4	42.3	23.8	1.77729	1.3753e-05	0.664	2.3e-06
TRAM2-AS1	143	96	145	7.5	166.5	80.9	2.05773	1.7629e-05	0.664	2.6e-06
MIR5689HG	82	64	1	1	5.7	2.2	2.6166	6.8363e-05	0.664	4.3e-06
SEC23A-AS1	73	62	1	1	24.9	4	6.24092	7.6393e-05	0.664	5.3e-06
LINC01534	130	81	21	4	63.3	29.5	2.14865	5.6432e-05	0.664	1.1e-05
THORLNC	61	60	1	1	5.3	1.6	3.28545	9.7815e-05	0.664	1.2e-05
LINC02154	73	62	2	1	19.1	4.8	3.95684	0.00016285	0.664	1.9e-05
RCC1L	106	74	1143	1480	1283.4	1607.5	0.798395	0.00018072	0.664	2.8e-05
MIR3939	91	38	1	1	21.8	9.4	2.30892	0.00089426	0.664	3e-05
LSAMP-AS1	82	36	2	1	11.9	3.6	3.26755	0.0023109	0.664	0.00027
COL4A2-AS1	82	36	7.5	2	66.3	6.1	10.9414	0.0040989	0.664	0.00065
MRGPRF-AS1	69	21	5	1	10.1	5	2.03972	0.021177	0.664	0.0061
TP53INP1	265	154	720	365.5	1384.3	1004.1	1.37873	2.8024e-08	0.663	9.1e-10
SETD7	265	154	842	430.5	1402.5	802.1	1.7486	2.7624e-08	0.663	1e-09
MTHFD1L	265	154	852	1566.5	1351.8	1927.7	0.701253	2.7625e-08	0.663	1.1e-09
RBBP9	265	154	413	99.5	505.3	284.4	1.77675	2.4613e-08	0.663	1.6e-09
RNF141	265	154	744	371.5	859.8	574.4	1.49688	2.54e-08	0.663	2.2e-09
SSR1	265	154	4487	2842.5	5935.9	3525.7	1.68361	2.7101e-08	0.663	2.3e-09
CCDC18	265	154	206	348	285	480.6	0.592964	2.6328e-08	0.663	6.3e-09
HNRNPUL2-BSCL2	215	144	885	1233	1084.6	2015.9	0.538022	1.615e-07	0.663	1.5e-08
FGF14-AS2	143	96	33	1	98.1	46.6	2.10614	1.3763e-05	0.663	3e-06
ZNF595	169	99	286	820	720.5	1468	0.490806	8.5696e-06	0.663	3e-06
LINC00839	143	96	66	10	147.4	75.4	1.95411	1.8197e-05	0.663	3.3e-06
LINC01410	130	81	32	7	57.9	23.3	2.48735	6.5497e-05	0.663	9.2e-06
TRBV7-6	130	81	3.5	11	24.7	15.6	1.58306	6.1959e-05	0.663	9.3e-06
ACACA	128	91	766.5	3140	1654	3191.2	0.518294	4.004e-05	0.663	1e-05
LINC00663	107	87	50	9	52	35.9	1.44927	9.9227e-05	0.663	3e-05
IGLV2-8	106	74	108.5	549	803.3	2071.5	0.387789	0.00020262	0.663	4.2e-05
MIR765	91	38	2	1	48.8	6.5	7.54195	0.0015061	0.663	8.6e-05
FAM86C1P	57	19	153	129	173.6	126.4	1.37302	0.035244	0.663	0.01
PDC-AS1	57	19	2	13	6.2	12.9	0.477551	0.032283	0.663	0.026
CD11B	12	12	33	48.5	55.6	99.8	0.556761	0.18354	0.663	0.077
ITPRIPL2	265	154	687	209	1712.8	718.2	2.38481	2.9186e-08	0.662	8.8e-10
TIGD7	265	154	84	43.5	136.2	80	1.70205	2.9214e-08	0.662	1.7e-09
WWC3	265	154	565	378.5	772.7	452.7	1.7068	2.9964e-08	0.662	1.7e-09
GZF1	265	154	335	194	398.1	269	1.4797	3.1652e-08	0.662	1.8e-09
FOXN3	265	154	1051	572.5	1333.4	914.8	1.45757	3.4657e-08	0.662	2.6e-09
SPDYE2B	265	154	23	818	781.6	1963.9	0.397983	3.2667e-08	0.662	3.8e-09
NUTM2A	265	154	40	109	143.6	379.5	0.378439	3.4175e-08	0.662	5.7e-09
MIA2	193	106	558	2551	1413.5	2640.2	0.535367	3.4231e-06	0.662	1.1e-06
ARHGAP27P1-BPTFP1-KPNA2P3	145	110	174	383.5	368.8	750.1	0.491649	9.5821e-06	0.662	2.9e-06
LINC01011	143	96	77	6.5	80.4	45.3	1.77589	1.9771e-05	0.662	4.3e-06
INKA1	130	81	71	40	123.6	63.3	1.9517	7.9691e-05	0.662	9.3e-06
IGHV3-43	130	81	16.5	84	116.5	465.3	0.250418	7.2525e-05	0.662	1.8e-05
VPS35L	130	81	1066.5	1661	1213.9	1610.7	0.753652	7.458e-05	0.662	3e-05
CIAO2B	118	79	733.5	340	1211.6	739.9	1.63753	0.00012114	0.662	3.1e-05
MIR7161	67	31	5	1	3116.8	51.3	60.7682	0.006536	0.662	0.00096
SEPTIN10	57	19	1361	1702	1442.9	1844.2	0.782382	0.035792	0.662	0.012
WARS2-IT1	33	12	4	1	8.3	2.8	2.91979	0.079814	0.662	0.023
FAM238B	33	12	7	3.5	94.5	13.3	7.13322	0.09526	0.662	0.025
C16orf47	13	15	23	9	34.3	19.7	1.74446	0.15283	0.662	0.064
HNRNPU-AS1	13	15	734	617	826.4	617.7	1.33777	0.15554	0.662	0.07
CDK11B	265	154	881	1366.5	1124.8	1441.9	0.780094	3.5323e-08	0.661	2.3e-09
KIF18A	265	154	129	225	184.9	314.8	0.587401	4.2387e-08	0.661	4.1e-09
REEP5	265	154	2379	1025	2637.3	1769.2	1.49064	4.1901e-08	0.661	4.2e-09
GK	224	146	603.5	1181.5	944.9	1622.1	0.58253	1.5172e-07	0.661	2.3e-08
GAREM2	211	131	50	17	147.5	69	2.13775	5.7016e-07	0.661	2.6e-08
GATD1	202	129	558	330	784.9	473.6	1.6575	7.9758e-07	0.661	9e-08
NPIPB13	202	129	205	3929	2474.7	4851.6	0.510073	7.4161e-07	0.661	9.6e-08
CCL3	186	120	105	416.5	467.4	734.9	0.636002	1.9115e-06	0.661	2.6e-07
LINC01133	143	96	6	1	220.8	66.9	3.29907	1.0362e-05	0.661	1.2e-06
LINC01563	130	81	4	1	77.4	15	5.17499	2.8309e-05	0.661	1.3e-06
LINC01711	130	81	5	1	31.7	10.3	3.06998	3.1329e-05	0.661	2.8e-06
RN7SL23P	73	62	1	1	24.7	7.5	3.27359	8.9882e-05	0.661	7.3e-06
ZNF236-DT	130	81	5.5	1	47.8	23.6	2.02884	3.9495e-05	0.661	8.2e-06
HSFX2	128	91	10	46	28.9	67.7	0.427625	3.7926e-05	0.661	1.5e-05
HEXD	57	19	311	395	374	409.8	0.912504	0.037399	0.661	0.0093
PGRMC2	265	154	1293	644.5	1731.4	1041	1.66322	4.839e-08	0.66	2.2e-09
ZHX3	265	154	516	326.5	667.9	450.1	1.48388	5.0719e-08	0.66	2.3e-09
ORC1	265	154	97	191	160.8	305.2	0.526902	4.4328e-08	0.66	3.1e-09
TMED7	265	154	1606	1016.5	2327.3	1637.7	1.42105	4.9195e-08	0.66	3.2e-09
MPZL1	265	154	1829	1123	2253.7	1481.2	1.52147	4.2904e-08	0.66	3.8e-09
POFUT1	265	154	1105	665.5	1324.7	926.3	1.43007	4.4872e-08	0.66	3.9e-09
POLR2J4	215	144	196	556.5	453.8	713.2	0.63637	2.8338e-07	0.66	1.9e-08
ZNF561-AS1	166	120	53.5	23.5	64.8	45.4	1.42919	3.7466e-06	0.66	8.9e-07
SPDYE6	169	99	57	890	850.1	2787.5	0.304964	1.2768e-05	0.66	5.9e-06
IGKV1-33	130	81	340.5	1793	2703.8	7481	0.361427	8.9499e-05	0.66	2.3e-05
SILC1	33	12	21	5	43.9	98.4	0.446155	0.10251	0.66	0.059
LINC02586	33	12	15	3.5	14.4	9.4	1.53178	0.10368	0.66	0.068
EIF2B2	265	154	780	1082.5	895.8	1158.9	0.773019	5.3791e-08	0.659	2.1e-09
TMEM167A	265	154	2099	1329	2394	1645.2	1.45517	5.636e-08	0.659	3e-09
WIPF2	265	154	832	582	982.4	716.2	1.37162	5.2049e-08	0.659	3.3e-09
FCGR1B	265	154	100	245	265.6	577.6	0.459893	6.0698e-08	0.659	3.8e-09
GPHN	265	154	510	933	722.8	1128.6	0.640445	5.3161e-08	0.659	4.2e-09
PRIM2	265	154	314	461	355.1	504.4	0.703931	5.6369e-08	0.659	4.9e-09
FAM72B	265	154	87	171.5	131.5	221.8	0.592701	5.4073e-08	0.659	5.6e-09
SERPIND1	265	154	18	41	140.6	261.9	0.536776	5.3215e-08	0.659	7.1e-09
YPEL2	265	154	350	172.5	474.3	317.5	1.49383	6.1466e-08	0.659	7.5e-09
NPTN	265	154	1709	1019.5	2009	1453	1.38272	5.2667e-08	0.659	1.1e-08
GTF2H2C	265	154	532	1518	1003.7	2120.5	0.473345	5.8242e-08	0.659	1.4e-08
DDX11	265	154	990	2019	1500.4	2948.3	0.508921	5.2051e-08	0.659	1.8e-08
DNMT1	265	154	1870	3679.5	2741.2	4448.5	0.616217	6.2345e-08	0.659	2.1e-08
ZBTB4	224	146	194	102	756.9	388.5	1.94834	2.1446e-07	0.659	2.5e-08
BEX3	202	129	1589	795	3100.5	1702.3	1.82133	1.1228e-06	0.659	2e-07
PTPA	202	129	2482	1467	2695.3	2117.1	1.27309	1.0144e-06	0.659	3.3e-07
LINC00908	131	94	2	1	7.3	3.5	2.08942	1.11e-05	0.659	7.1e-07
LINC02102	130	81	2	1	9.1	3.5	2.63422	1.7653e-05	0.659	8.2e-07
LINC01979	130	81	7.5	1	19.8	12.8	1.55318	5.5135e-05	0.659	1.1e-05
ATP5MF	130	81	1539	906	4163.1	2015.3	2.06581	0.0001015	0.659	1.6e-05
LINC00630	107	87	33	9	42	25.7	1.63454	0.0001363	0.659	3.2e-05
LINC01786	61	60	5	1	7.8	3.5	2.24149	0.0013521	0.659	0.00038
P2RX6P	46	27	1	1	120.7	33.3	3.6262	0.0079398	0.659	0.001
MID1IP1-AS1	46	27	45.5	64	56.1	95	0.590616	0.023992	0.659	0.01
YARS1	57	19	1762	2850	1760.6	2332.5	0.754812	0.039657	0.659	0.024
EXOSC9	265	154	727	968	741.8	999.6	0.742049	6.3075e-08	0.658	2.6e-09
SLC25A36	265	154	1431	911.5	2374.4	1352.4	1.75567	6.6866e-08	0.658	3.5e-09
SERINC3	265	154	3127	2120	3386.5	2529.8	1.33863	6.2491e-08	0.658	3.6e-09
GOLGA6L4	265	154	78	347	693.5	1889.8	0.366988	7.0416e-08	0.658	1.6e-08
TRGV3	202	129	12.5	32	28.7	54.3	0.527999	1.1877e-06	0.658	1.1e-07
ERVW-1	202	129	15	39	34.4	69.7	0.493084	1.264e-06	0.658	2e-07
LINC01645	130	81	1	1	9.5	2.4	3.97934	9.3432e-06	0.658	2.5e-07
LINC00960	143	96	9	2	31.6	19.1	1.65797	2.4878e-05	0.658	3.4e-06
GGNBP2	128	91	1368.5	1831	1233.8	1712.5	0.720481	6.84e-05	0.658	1.2e-05
TUBGCP5	128	91	352	615	468.3	711.5	0.65822	7.1268e-05	0.658	1.3e-05
LINC01771	73	62	1	1	17.4	5.5	3.17494	0.00017631	0.658	2.2e-05
LINC01232	107	87	42	9	53.4	33	1.62163	0.00015242	0.658	4.5e-05
HOXA-AS3	82	36	19	9	31.3	17.9	1.75337	0.0062415	0.658	0.0025
CXXC4-AS1	69	21	2	1	6.5	4.6	1.39937	0.018181	0.658	0.0042
NBPF8	67	31	189	101	379.6	156.8	2.4212	0.012088	0.658	0.005
LINC01424	33	12	11	15	11.8	17.2	0.686673	0.1106	0.658	0.051
FGFR3	265	154	79	12.5	1082	510.9	2.11784	7.7757e-08	0.657	3.7e-09
EXOSC10	265	154	1342	1769.5	1458.6	1928.3	0.756423	7.6884e-08	0.657	4.1e-09
SP140	265	154	118	219	225.1	562.7	0.399948	7.5976e-08	0.657	8.1e-09
SSR3	265	154	4120	2781.5	4440.8	3107.7	1.42897	8.2618e-08	0.657	8.3e-09
RAB14	265	154	1731	934	2168.9	1473.7	1.47176	7.6175e-08	0.657	8.8e-09
ORC6	265	154	204	363	265.1	402.4	0.658955	7.8312e-08	0.657	9.4e-09
PMS2	265	154	497	817.5	860.5	1775.1	0.48476	7.9235e-08	0.657	9.7e-09
FANCM	265	154	191	329.5	317.7	545.3	0.582627	7.8308e-08	0.657	2.2e-08
TSHR	265	154	22	65.5	66	161.4	0.409245	7.5877e-08	0.657	3e-08
MAGEH1	224	146	318	156.5	706.4	381.4	1.85203	3.1006e-07	0.657	3.5e-08
SH3BGRL	224	146	2523	1447.5	3640	2191.8	1.66073	3.1841e-07	0.657	3.6e-08
LINC02126	130	81	1	1	5.8	2.6	2.25566	8.1774e-06	0.657	2.1e-07
RAB4B-EGLN2	179	135	33	183	127.8	259	0.493553	1.8142e-06	0.657	3.4e-07
KLHDC7A	193	106	21	1	138.2	80.7	1.71252	3.9692e-06	0.657	4.5e-07
LINC01915	130	81	2	1	18.1	6.9	2.64023	3.812e-05	0.657	3.2e-06
THRB-AS1	107	87	6	1	8.1	4.6	1.78632	5.3955e-05	0.657	1.1e-05
LINC00598	119	89	11	4	19.4	9.1	2.14453	9.3238e-05	0.657	1.7e-05
MIR6766	67	31	1	1	21.5	1.1	19.5961	0.0019852	0.657	1.7e-05
CCL4L2	119	89	35	96	121.2	229.6	0.527694	0.0001014	0.657	2e-05
LINC01806	130	81	9	1	33.2	20.2	1.642	7.7847e-05	0.657	2.1e-05
IGHV4-61	130	81	34	205	475.5	1187.7	0.400365	0.00012832	0.657	3.2e-05
RN7SL689P	73	62	1	1	42.3	6	7.0148	0.00026356	0.657	3.3e-05
LINC02246	61	60	7	3	10.2	4.5	2.28652	0.0021846	0.657	0.00065
VTI1BP1	72	48	1	2	5.7	2.6	2.21138	0.002863	0.657	0.00069
RPL3P4	84	50	456.5	298.5	742.1	638.3	1.16265	0.0025068	0.657	0.00097
PRAMENP	69	21	2	1	5.8	2.2	2.59019	0.020343	0.657	0.005
TLCD3B	57	19	7	16	33.5	28.3	1.18463	0.041864	0.657	0.013
TARS1	57	19	3259	3771	3249.9	3925.8	0.827837	0.042629	0.657	0.015
DENND2B	57	19	1298	897	1470.7	1283.8	1.14552	0.04263	0.657	0.031
CRIPT	265	154	311	171	422.8	256	1.65155	1.0598e-07	0.656	4.3e-09
NVL	265	154	581	966	733.9	1011.1	0.72582	1.0406e-07	0.656	6.4e-09
FANCL	265	154	642	1006.5	835.8	1218.2	0.686089	1.024e-07	0.656	7e-09
SNX21	265	154	255	156.5	390.6	228.3	1.711	9.2717e-08	0.656	7.6e-09
GLMN	265	154	205	305.5	252.7	367.1	0.688323	1.0168e-07	0.656	8.2e-09
RAB10	265	154	3838	2733.5	4254.7	3176.3	1.33951	9.4252e-08	0.656	8.8e-09
CYB5D1	265	154	289	194	329.9	251.2	1.31341	9.7319e-08	0.656	1.3e-08
RBM28	265	154	942	1918	1390	1948.6	0.713323	1.043e-07	0.656	1.3e-08
SMARCAL1	265	154	475	604.5	560.3	826.4	0.678003	1.0525e-07	0.656	1.3e-08
RPGR	224	146	331.5	537.5	746.6	1307.1	0.571241	3.9998e-07	0.656	3.7e-08
DTX2P1-UPK3BP1-PMS2P11	215	144	156	304.5	568.9	1357.8	0.418961	5.2064e-07	0.656	6.5e-08
NRDC	211	131	4002	5193	4192	5274.1	0.794818	1.2344e-06	0.656	1e-07
DMAC2	202	129	361.5	216	496.7	333.5	1.48934	1.6202e-06	0.656	2e-07
ETFRF1	202	129	232	100	384.6	225.3	1.70685	1.5776e-06	0.656	2.5e-07
SELENOF	202	129	2956	1863	3609.6	2460.9	1.46674	1.6984e-06	0.656	2.8e-07
SELENOT	202	129	2000.5	1163	2316.1	1691.7	1.36907	1.7488e-06	0.656	8.9e-07
BTBD8	193	106	39	81.5	66	124.8	0.528924	8.0223e-06	0.656	1.7e-06
FOXD4L6	169	99	1	9	13.1	19.9	0.657281	1.2878e-05	0.656	2.4e-06
LINC00689	143	96	7	1	36.8	9.4	3.91274	2.133e-05	0.656	2.4e-06
LINC00887	143	96	7	1	124.5	36	3.45385	2.2476e-05	0.656	2.5e-06
LINC00571	143	96	7	1	21.6	10.1	2.13762	1.6766e-05	0.656	3.5e-06
LINC00842	107	87	4	1	14.6	8.3	1.76546	3.9053e-05	0.656	6.3e-06
LINC00327	143	96	16	5	38.4	24.5	1.5651	3.8515e-05	0.656	8.7e-06
CTAGE15	152	98	14.5	73	296.6	430.7	0.688559	2.7777e-05	0.656	9.4e-06
LINC00540	107	87	6	1	23.3	6.8	3.42373	9.1782e-05	0.656	1.3e-05
IGHV1-46	130	81	30.5	111	292.5	1252.9	0.233452	0.0001376	0.656	3e-05
LINC00941	107	87	19	5	46.3	22.1	2.09634	0.00014357	0.656	3e-05
LINC00337	107	87	10	1	14.6	9	1.61893	0.00012652	0.656	4.3e-05
CPLANE2	130	81	49	25	105.8	70.3	1.50651	0.00014172	0.656	4.5e-05
SNORD116-4	58	29	6.5	1	40	11.7	3.42183	0.013717	0.656	0.0036
MIR4461	13	15	124021	1	155684	83526.5	1.86389	0.14399	0.656	0.063
YAP1	265	154	2848	1918	3643.2	2270.3	1.60469	1.2107e-07	0.655	6e-09
WWTR1	265	154	1854	1199	2940.3	1737.6	1.69213	1.2907e-07	0.655	1.1e-08
ZBED6	265	154	607	332	869.6	555.1	1.56635	1.1702e-07	0.655	1.4e-08
STRC	265	154	15	35	63	154.1	0.408779	1.1644e-07	0.655	1.6e-08
ANAPC16	265	154	949	342.5	1297.4	832.8	1.55785	1.2848e-07	0.655	1.9e-08
CHRNG	265	154	5	13	13.9	57.5	0.241515	1.0484e-07	0.655	2.1e-08
CTDSP1	265	154	1557	1002	1903.8	1298.5	1.46614	1.1833e-07	0.655	2.2e-08
DOCK10	265	154	1201	2315.5	1762	3226.4	0.546112	1.146e-07	0.655	2.3e-08
LINC00570	143	96	1	1	7.8	1.8	4.22899	2.8119e-06	0.655	4.6e-08
SPECC1L-ADORA2A	215	144	31	115	134.3	287.2	0.467446	5.7597e-07	0.655	9.8e-08
LINC00664	143	96	5	1	16.8	5.8	2.88037	2.2518e-05	0.655	2.2e-06
LINC00857	143	96	12	1	61	24.3	2.51144	3.0263e-05	0.655	4.5e-06
LINC00954	143	96	11	5	17.7	8	2.20032	4.3527e-05	0.655	4.7e-06
LINC00840	107	87	7	1	12.1	5.9	2.03664	0.00011358	0.655	1.7e-05
ARLNC1	118	79	6	1	11.2	4.7	2.3913	0.00010457	0.655	2.2e-05
PROX1-AS1	130	81	5	1	20.4	16.1	1.26521	7.4194e-05	0.655	2.4e-05
LINC01144	119	89	26	5	56.6	23.5	2.40434	0.00012582	0.655	4.1e-05
ARSD-AS1	84	50	23	9.5	39.8	23.2	1.71638	0.0027959	0.655	0.00082
LAMB2P1	46	27	21.5	30	24.7	39.6	0.62371	0.028152	0.655	0.0099
DUX4L3	25	17	1	1	2.2	1.2	1.87	0.04449	0.655	0.012
CLLU1-AS1	57	19	5	1	9.2	8.7	1.05221	0.039968	0.655	0.028
TMEM265	54	16	356	658	442.9	693.9	0.638199	0.061811	0.655	0.03
SNORA50C	45	14	12	17	13.3	23.4	0.567992	0.081701	0.655	0.043
BTN2A2	265	154	598	1020	852.4	1202.7	0.708709	1.4301e-07	0.654	7.7e-09
BACE1	265	154	605	403	829.6	521.3	1.5916	1.3884e-07	0.654	7.8e-09
EIF2B3	265	154	452	583	468.1	619.5	0.755578	1.4696e-07	0.654	8.2e-09
IGFBP3	265	154	2341	648.5	6823.8	3482.1	1.9597	1.3853e-07	0.654	1.2e-08
RXRA	265	154	792	394.5	1114.6	762.1	1.4624	1.3448e-07	0.654	1.2e-08
STAG3	265	154	125	261	252.8	618.9	0.408381	1.5658e-07	0.654	1.4e-08
TMEM248	265	154	3057	2287	3165.5	2421.6	1.30722	1.4044e-07	0.654	1.5e-08
PNKP	265	154	694	1264.5	923	1320.7	0.698841	1.4731e-07	0.654	1.7e-08
UBE2H	265	154	3014	2078	3307.4	2399.9	1.37811	1.414e-07	0.654	2e-08
TMED2	265	154	5751	3783.5	7291.2	5033.9	1.4484	1.4832e-07	0.654	2.1e-08
UFM1	265	154	1402	630.5	1657.9	1143.6	1.44974	1.538e-07	0.654	2.9e-08
HRNR	265	154	251	1168.5	3162.4	10454.7	0.30248	1.5156e-07	0.654	3.3e-08
RNF11	265	154	1906	1339.5	2334.7	1614.2	1.44635	1.4764e-07	0.654	3.3e-08
TSKU	265	154	568	295.5	828.8	540.2	1.53439	1.4107e-07	0.654	4.2e-08
CBWD5	265	154	535	2508.5	1686.6	3126.4	0.539475	1.4283e-07	0.654	4.6e-08
NPIPB3	265	154	2903	11738.5	11049	29034.6	0.380547	1.43e-07	0.654	6.9e-08
TMEM267	202	129	291	201	330.1	241.5	1.36685	2.2336e-06	0.654	2.3e-07
DCAF1	202	129	774	996	839.6	1110.5	0.756087	2.2798e-06	0.654	4.9e-07
RB1-DT	130	81	3	1	15.4	5	3.08162	5.5384e-05	0.654	5.7e-06
LINC00565	107	87	13	3	19.8	8	2.46604	0.00016268	0.654	3.3e-05
IGHV4-28	130	81	10	38	71.6	313.3	0.228442	0.00015611	0.654	4e-05
LINC01176	119	89	21	5	70.2	29.6	2.3756	0.0001232	0.654	4.3e-05
WDR82P2	72	48	1	1	1.8	2.2	0.825397	0.0026833	0.654	0.00086
KIAA0754	46	27	228	155	275.2	162	1.6994	0.029071	0.654	0.0088
FAM240A	45	14	2	1	6.8	2.7	2.52164	0.058105	0.654	0.012
CTSA	265	154	5322	7988	6308.7	8206.7	0.768725	1.7461e-07	0.653	8.9e-09
MAP4K1	265	154	163	292.5	310.6	587.5	0.528708	1.6164e-07	0.653	9.9e-09
CBX5	265	154	1897	1246	2879.6	1748.9	1.64651	1.9154e-07	0.653	1.3e-08
STEAP1B	265	154	72	239	200.8	358.4	0.560303	1.7809e-07	0.653	1.5e-08
AP4B1	265	154	342	470.5	379.4	571.8	0.663442	1.635e-07	0.653	1.8e-08
CHKB	265	154	787	1595.5	1138.4	1857.6	0.612814	1.6945e-07	0.653	1.9e-08
TEC	265	154	57	108.5	87.2	165.9	0.525469	1.7645e-07	0.653	2.5e-08
ARRDC5	265	154	7	25	29.2	82.4	0.355019	1.576e-07	0.653	2.6e-08
AGAP5	265	154	127	495.5	597.9	1727.6	0.346083	1.646e-07	0.653	7.7e-08
LINC00930	107	87	4	1	10.5	5.4	1.9521	4.1942e-05	0.653	4.9e-06
LINC00324	143	96	58	5	71.2	38.4	1.85317	5.1016e-05	0.653	9e-06
LINC02044	130	81	2	1	7.4	3.7	1.98929	7.6217e-05	0.653	1.3e-05
LINC01801	130	81	7	1	15.1	9.2	1.64676	0.00011922	0.653	2.4e-05
ATP5F1C	130	81	4805	3330	5233.9	4003.6	1.30731	0.0001859	0.653	3.8e-05
TMED11P	82	36	1	1	2.6	1.2	2.21603	0.0018729	0.653	6.1e-05
LINC02086	61	60	4	1	9	3.5	2.54253	0.0011276	0.653	0.0003
CCAT1	46	27	127.5	4	398.8	85.1	4.68365	0.027992	0.653	0.011
C2orf49	265	154	405	287	491.5	357	1.37663	2.0629e-07	0.652	1.4e-08
DPAGT1	265	154	740	992	775.1	1036.6	0.747795	1.9458e-07	0.652	1.9e-08
POGK	265	154	1238	762.5	1710.5	1264.6	1.35257	2.2519e-07	0.652	1.9e-08
TCOF1	265	154	1089	1760.5	1364.2	1924.9	0.708718	2.0911e-07	0.652	3.8e-08
MASTL	265	154	373	541	489.1	809.6	0.60411	2.1289e-07	0.652	4.3e-08
PALB2	265	154	444	627	607.1	1042.4	0.582381	2.2721e-07	0.652	4.8e-08
VMA21	224	146	794	564.5	1206.7	783.3	1.54064	7.5505e-07	0.652	8.8e-08
CACFD1	224	146	140.5	54	445.7	226.4	1.96871	7.7014e-07	0.652	1.1e-07
LRRC37A3	265	154	197	662	914.8	2808.7	0.325704	2.119e-07	0.652	1.3e-07
DMAC1	202	129	464.5	293	618.1	427.8	1.4448	3.1656e-06	0.652	3.9e-07
SELENOP	202	129	3273.5	1660	5549.2	3704.9	1.49779	3.2392e-06	0.652	4.8e-07
SELENOW	202	129	3063.5	1875	3527.8	2351.3	1.50035	3.0854e-06	0.652	1e-06
MEG9	143	96	8	1	30.5	18.1	1.68624	3.424e-05	0.652	4.6e-06
RN7SL674P	133	108	1	2	3.1	5.1	0.614907	2.7895e-05	0.652	6e-06
LINC01132	143	96	13	1	19.3	11.4	1.68475	4.2147e-05	0.652	8.3e-06
SLX1B-SULT1A4	143	96	33	68	57.1	109.5	0.521591	6.2035e-05	0.652	1.7e-05
PGM5P3-AS1	106	74	2	1	7.3	4.3	1.69604	0.00014175	0.652	1.9e-05
NBPF9	169	99	341	6067	2228.7	8054	0.27672	3.3132e-05	0.652	4.4e-05
IGHV4-39	130	81	52	279	1155.4	2211.6	0.522415	0.00021347	0.652	5.6e-05
IGKV1OR2-108	61	60	5	10.5	10.4	18.9	0.550681	0.0033499	0.652	0.001
DUX4L2	25	17	1	1	1.5	1.2	1.258	0.04821	0.652	0.015
DUX4L4	25	17	1	1	1.5	1.2	1.258	0.04821	0.652	0.015
DUX4L5	25	17	1	1	1.5	1.2	1.258	0.04821	0.652	0.015
GAGE12F	25	17	1	1	1.5	1.2	1.258	0.04821	0.652	0.015
FRG1CP	45	14	424	277.5	543.4	431.6	1.25912	0.088976	0.652	0.045
SNORA73A	45	14	16	33	2916.1	39.7	73.4267	0.086668	0.652	0.046
STK35	265	154	468	244.5	791.7	466.5	1.6969	2.3183e-07	0.651	1.4e-08
KIF3B	265	154	898	572.5	1221.4	834.8	1.46319	2.4793e-07	0.651	1.9e-08
AFG3L2	265	154	1335	2007	1710.5	2607.2	0.656077	2.5696e-07	0.651	2.5e-08
SDC1	265	154	493	131.5	2771.4	1804.1	1.53618	2.5125e-07	0.651	3.1e-08
TTC13	265	154	478	641	530.8	732.9	0.724201	2.6806e-07	0.651	3.2e-08
CAV2	265	154	1157	623.5	1469	1005	1.46165	2.3657e-07	0.651	3.3e-08
SPDYE3	265	154	104	300.5	359.7	821.7	0.437734	2.386e-07	0.651	4.5e-08
STIL	265	154	210	408	326.4	588.1	0.55508	2.5294e-07	0.651	5.8e-08
CBWD3	265	154	207	670	778.9	1737.3	0.448324	2.753e-07	0.651	6.3e-08
RNF44	265	154	465	205.5	618	451.4	1.36888	2.7531e-07	0.651	7.8e-08
YPEL5	265	154	1838	1080.5	1870.6	1392	1.34377	2.4138e-07	0.651	1.1e-07
LINC02572	73	62	1	1	15.4	1.5	10.1285	1.9942e-05	0.651	4.9e-07
GREM2	193	106	12	5	48.6	48.7	0.997561	1.4177e-05	0.651	3.3e-06
LINC02312	145	110	1	5	6.1	21.7	0.280865	2.4416e-05	0.651	6.7e-06
C4orf54	130	81	8	25	30.3	60.9	0.497602	0.00022319	0.651	3.8e-05
IGHV3-73	130	81	18	67	159.4	1516.8	0.105073	0.00022052	0.651	6.5e-05
IGHV3-11	130	81	92	312	526.7	1825	0.288596	0.00022799	0.651	7.8e-05
LINC00997	107	87	92	15	105.8	74.6	1.41851	0.00029489	0.651	0.00013
IGHV3-41	45	14	1	1	2.8	1.1	2.45	0.04712	0.651	0.004
FTO-IT1	46	27	13	19	16.1	21.7	0.74221	0.031927	0.651	0.011
ST7-OT3	46	27	6	10	8.8	13.9	0.638747	0.03091	0.651	0.011
ADPRS	57	19	630	929	744.1	946.2	0.78635	0.04984	0.651	0.025
HROB	57	19	103	149	105.1	137.9	0.761959	0.049826	0.651	0.036
ERCC6-PGBD3	13	15	27	31	26.9	41.3	0.651365	0.18128	0.651	0.084
TASP1	265	154	319	448.5	402.7	509.2	0.790836	3.2303e-07	0.65	1.8e-08
NDUFAF5	265	154	347	778.5	580.9	815.5	0.71233	2.9761e-07	0.65	1.9e-08
CXXC5	265	154	713	343.5	1082.1	672	1.61022	2.9563e-07	0.65	3.6e-08
PRPF3	265	154	1353	2689	1921.5	2728.1	0.704336	3.174e-07	0.65	3.9e-08
GNAI1	265	154	457	232.5	609	415.4	1.46614	3.2304e-07	0.65	4.3e-08
CDKAL1	265	154	390	540	515.6	706.2	0.730121	3.036e-07	0.65	4.9e-08
CBWD1	265	154	727	1944	1380.4	2216.1	0.622911	2.7904e-07	0.65	5.1e-08
RASA4B	265	154	90	174.5	195.9	399	0.490942	3.2649e-07	0.65	6.5e-08
ARMCX3	224	146	797.5	199	1378.8	682.1	2.02136	9.8835e-07	0.65	7.1e-08
GP1BA	265	154	43	86.5	131.3	293.6	0.447251	2.8245e-07	0.65	7.3e-08
RAB11A	265	154	4130	2961	4530.7	3266	1.38724	3.0838e-07	0.65	7.5e-08
LINC00667	215	144	203	52.5	361.6	193.2	1.87186	1.4554e-06	0.65	1.4e-07
KLF13	224	146	327.5	149	936.1	560.8	1.6691	1.1382e-06	0.65	1.8e-07
LINC00670	143	96	1	1	4.1	2	2.01054	6.44e-06	0.65	2.5e-07
LINC02026	130	81	2	1	9.5	3.5	2.72789	6.4105e-05	0.65	4.5e-06
LINC00595	107	87	3	1	5.6	2.6	2.18268	5.3912e-05	0.65	6e-06
SOX9-AS1	143	96	21	5.5	78.4	23.5	3.33728	6.7592e-05	0.65	8.4e-06
TRBV18	106	74	2	1	8.1	4.2	1.92652	9.0256e-05	0.65	1.1e-05
CCDC9B	130	81	247.5	154	413.8	254.1	1.62823	0.00025933	0.65	4.9e-05
CYBC1	130	81	1196.5	814	1395.9	1057.2	1.32034	0.00025129	0.65	7.1e-05
RPL10P3	84	50	71.5	32	147.2	79.4	1.85502	0.0037498	0.65	0.00096
MIR4489	91	38	3	1	2611.9	16.7	156.305	0.005676	0.65	0.0012
H2BC17	33	12	15	7.5	112.6	16.3	6.8961	0.12925	0.65	0.073
OR5B21	265	154	1	3	10.6	9.2	1.14921	1.1091e-07	0.649	2.7e-08
GALNS	265	154	417	652.5	554.4	718.4	0.771742	3.3248e-07	0.649	3.1e-08
RGL4	265	154	51	105	90.1	143.7	0.626665	3.7664e-07	0.649	3.6e-08
SDC2	265	154	1226	536	1895.9	1148.1	1.65127	3.6723e-07	0.649	3.9e-08
TEAD3	265	154	228	121.5	369.2	220.8	1.67209	3.3317e-07	0.649	4.1e-08
LCP2	265	154	879	1634.5	1484.7	2076.9	0.714881	3.4753e-07	0.649	4.6e-08
AGA	265	154	470	754	598.9	912.5	0.656338	3.656e-07	0.649	5.4e-08
PTPN22	265	154	117	211.5	208.4	433.8	0.48033	3.3909e-07	0.649	6.2e-08
TMEM127	265	154	1089	698.5	1411.2	1014.1	1.39158	3.6002e-07	0.649	6.9e-08
SCAPER	265	154	487	795	668.1	1032.9	0.646816	3.9144e-07	0.649	9.2e-08
NUTM2D	256	152	86.5	266	302.9	790.9	0.383031	4.71e-07	0.649	1.3e-07
TAMM41	224	146	255	339	280.6	369.5	0.75936	1.3164e-06	0.649	1.5e-07
GPR22	224	146	17.5	59	80.2	189.3	0.423644	1.2111e-06	0.649	2.3e-07
LINC00243	202	129	3	11	10.5	21.6	0.484623	3.8451e-06	0.649	9.4e-07
LINC00858	143	96	2	1	11	5.8	1.88811	2.3052e-05	0.649	3.4e-06
LINC02568	94	72	1	1	5.2	2.5	2.04536	7.4144e-05	0.649	6.2e-06
LINC01960	130	81	2	1	9.1	3.8	2.3935	8.158e-05	0.649	6.9e-06
MANCR	130	81	2	1	12.2	11.5	1.06708	6.8435e-05	0.649	8.9e-06
ZNF658	169	99	139	1385	678.8	1792.2	0.378749	4.523e-05	0.649	2.2e-05
IGKV1-6	130	81	84	221	629.2	2640.4	0.238302	0.00026647	0.649	4.8e-05
COP1	130	81	1238	1540	1345.9	1557.2	0.864277	0.00027627	0.649	5.3e-05
MAPRE1P1	72	48	8	4	26.6	7.2	3.69855	0.0055953	0.649	0.0017
ADAMTS9-AS2	82	36	33	11.5	62	27.8	2.23024	0.01003	0.649	0.0024
EXOC1L	69	21	2	1	4.2	1.7	2.49565	0.027352	0.649	0.0059
VCAN-AS1	69	21	11	6	51.4	23.4	2.19986	0.038121	0.649	0.011
C7orf76	13	15	1	1	1.5	4.1	0.372208	0.12479	0.649	0.047
FBXO22-AS1	13	15	917	1385	818.2	1438.7	0.568689	0.18704	0.649	0.083
UBE2W	265	154	394	209	730.6	401.2	1.82119	4.4747e-07	0.648	3e-08
APOLD1	265	154	176	41	468.3	253.7	1.84628	4.4873e-07	0.648	3.3e-08
HSD17B7	265	154	256	400	341.3	485.4	0.7031	4.2455e-07	0.648	3.3e-08
IGFBP4	265	154	2493	719	4921.5	2400.3	2.05041	4.0191e-07	0.648	3.3e-08
ANP32A	265	154	4175	5688	4474	5757	0.777129	4.5046e-07	0.648	4.4e-08
LIN7A	265	154	61	21	158.4	84	1.88568	4.5144e-07	0.648	4.4e-08
NDFIP2	265	154	854	503	1309.7	821	1.59529	4.0992e-07	0.648	5.7e-08
TFPI	265	154	356	170.5	1031	580.4	1.77629	4.3109e-07	0.648	5.9e-08
NPC1	265	154	1498	2372	2276.9	4129	0.551433	4.2927e-07	0.648	7.2e-08
SPCS3	265	154	2129	1501	2936.2	1895.7	1.54891	4.6958e-07	0.648	7.6e-08
KLHL7	265	154	887	1393	1121.5	1619	0.692702	4.1811e-07	0.648	7.7e-08
SIRPB1	265	154	98	234	202.8	314.8	0.644325	3.9718e-07	0.648	7.9e-08
COG6	265	154	882	1441.5	1142.3	1665.6	0.685806	4.5741e-07	0.648	8.2e-08
LRRC74A	252	139	2	6	9.6	9.2	1.04471	8.8937e-07	0.648	8.3e-08
EID1	265	154	3657	2663	4493.3	3226.6	1.39259	4.1721e-07	0.648	9e-08
ULK4	265	154	163	254.5	254.9	411.7	0.619131	4.0623e-07	0.648	1e-07
PRRG1	224	146	352.5	233	468.7	296.6	1.58039	1.3977e-06	0.648	1.9e-07
GBP1	265	154	1230	2292	2016.3	5327.8	0.378438	4.3211e-07	0.648	2.3e-07
MUC6	224	146	43.5	123.5	333.1	671.3	0.496245	1.4607e-06	0.648	2.8e-07
C11orf53	193	106	2	1	23.1	10.2	2.26809	4.2958e-06	0.648	3.4e-07
IGHG3	243	137	445	2070	2864.9	7784.7	0.368021	1.7897e-06	0.648	4.9e-07
NPIPB5	224	146	2298	12948	25105.3	80065	0.313562	1.5007e-06	0.648	7.6e-07
NPIPA1	200	139	1738.5	10060	6704	13466	0.497843	3.3172e-06	0.648	9.8e-07
WASHC1	202	129	404.5	771	765.8	1433.3	0.534286	5.3587e-06	0.648	1.3e-06
METTL26	202	129	393.5	252	771.4	408.3	1.88957	5.8107e-06	0.648	1.4e-06
LINC00992	107	87	1	1	10.8	3.2	3.3903	2.1401e-05	0.648	1.5e-06
LINC02574	73	62	1	1	7.6	2.1	3.56329	0.00010153	0.648	7.6e-06
MAGIX	128	91	32	19	82	44.2	1.85377	0.00018882	0.648	4.2e-05
LINC02593	118	79	11.5	1	26.3	9.9	2.64979	0.00029051	0.648	5.5e-05
NBPF15	169	99	484	4847	3272.3	12213.9	0.267921	5.2217e-05	0.648	5.9e-05
IGHV3-35	130	81	1	4	3.7	23.2	0.159585	0.00010579	0.648	8.4e-05
MIR6505	67	31	1	1	32.2	1.3	24.3193	0.0043361	0.648	0.00015
MIR4269	91	38	1	1	7.2	1.3	5.37126	0.0026077	0.648	0.00016
LINC00973	61	60	2	1	8	3.1	2.63908	0.001343	0.648	0.00034
MIR215	91	38	2	1	23.9	5.5	4.36052	0.0032814	0.648	0.00038
MIR4537	78	23	1	1	25.7	1.2	21.1149	0.015067	0.648	0.00094
KLHL2P1	84	50	20	5	46.4	55	0.843542	0.0043691	0.648	0.0023
PCNA-AS1	46	27	1	2768	1301.6	2953.1	0.440738	0.017977	0.648	0.0094
CNTNAP3P2	46	27	34	19	36.5	23	1.58535	0.036392	0.648	0.012
WDR87BP	57	19	7	2	11	9.5	1.15838	0.052328	0.648	0.03
CCNYL4	33	12	1	6	4	5.4	0.744056	0.10153	0.648	0.047
SLC25A47P1	33	12	5	11.5	7	12.3	0.567568	0.12735	0.648	0.072
DNAJC2	265	154	748	1098.5	921.6	1153.6	0.79886	4.7576e-07	0.647	2.3e-08
GNL2	265	154	1505	1958	1824.2	2389	0.763567	5.5055e-07	0.647	3.3e-08
EEF2	265	154	23208	13728.5	40032.7	24574.2	1.62906	5.1685e-07	0.647	4.3e-08
NT5C3A	265	154	1295	2049	1618.5	2191.9	0.738391	4.9809e-07	0.647	5.5e-08
LRP3	265	154	217	99	457.2	259.3	1.76319	5.2469e-07	0.647	5.7e-08
DENND1A	265	154	463	661.5	563.9	804.5	0.700912	4.8944e-07	0.647	8.2e-08
TCTN2	265	154	338	574.5	496.2	762.4	0.650785	4.9696e-07	0.647	8.8e-08
KLHL13	224	146	59	21.5	125.4	67.1	1.86949	1.8839e-06	0.647	2.2e-07
PRB4	224	146	2	18	63.9	162	0.394202	1.0711e-06	0.647	2.5e-07
RETREG3	202	129	956.5	705	1024.6	816.5	1.25477	6.4769e-06	0.647	1.4e-06
LINC01843	130	81	2	1	56.9	21.3	2.6771	7.5184e-05	0.647	6.7e-06
ATP5MG	130	81	3527	2684	4577	3247.3	1.40948	0.00033336	0.647	6.5e-05
IGHV4-34	130	81	34	147	477.9	480	0.995545	0.00033881	0.647	9.5e-05
LINC02446	61	60	5	1	12.7	7.3	1.73763	0.0025821	0.647	0.00084
TGIF2P1	72	48	1	1	1.5	1.3	1.11458	0.0036672	0.647	0.0011
MIR6719	67	31	1	1	57.4	11.9	4.80944	0.0090838	0.647	0.0012
MIR6784	67	31	5	1	35.3	41.7	0.845994	0.015633	0.647	0.0044
RNVU1-15	69	21	2	1	163.7	19.7	8.3012	0.034907	0.647	0.011
PRKG1-AS1	46	27	9.5	25	19.2	27	0.711584	0.03555	0.647	0.014
KIAA0125	54	23	3	6	9.2	25.2	0.367076	0.041378	0.647	0.021
DDX19A	265	154	1029	1497	1263.2	1624.4	0.777633	5.7373e-07	0.646	2.5e-08
TMEM161B	265	154	432	649.5	552	799	0.6909	6.4906e-07	0.646	7.3e-08
RAP2A	265	154	956	573.5	1417.8	823.7	1.72125	6.1892e-07	0.646	7.9e-08
ANKRD44	265	154	923	1684	1293.4	2142.4	0.60373	5.927e-07	0.646	8.1e-08
NCAPG2	265	154	605	899.5	769.6	1070.5	0.718933	5.8885e-07	0.646	8.1e-08
PPIG	265	154	1959	2634	2152.4	2584.9	0.832713	6.5049e-07	0.646	1.2e-07
GEMIN8	224	146	242	175	341.9	219.1	1.56045	2.113e-06	0.646	2e-07
PZP	265	154	13	31	48.5	98.8	0.490679	6.5707e-07	0.646	2.5e-07
NUP62	265	154	1463	2087	1672.4	2344.4	0.713372	5.9916e-07	0.646	2.7e-07
YIPF6	224	146	955	649.5	1054.7	809.9	1.30219	2.1926e-06	0.646	4.1e-07
UTP4	211	131	1782	2512	1921.3	2584.8	0.743298	5.8994e-06	0.646	8.6e-07
TTC21B-AS1	179	135	1	4	10.2	9.4	1.08806	3.6518e-06	0.646	9.4e-07
RTL8C	202	129	810	485	2519.1	1247.8	2.01893	7.4589e-06	0.646	9.8e-07
OR14K1	186	118	1	3	25.9	13.7	1.88948	1.0378e-05	0.646	1.9e-06
TRBV23-1	145	110	1	3	7	9.1	0.768483	4.2299e-05	0.646	9.3e-06
LINC02323	73	62	1	1	5.1	1.9	2.64073	0.0001798	0.646	1.8e-05
TGFB3-AS1	133	108	6	15	13.3	16.1	0.827413	8.958e-05	0.646	2.6e-05
ZNF503-AS1	143	96	19	2	50.1	35.2	1.42292	9.3229e-05	0.646	2.6e-05
LSP1P3	118	75	1	2	23.3	36.4	0.638385	0.00031088	0.646	9.6e-05
OGFRP1	107	87	9	4	16.7	11.2	1.48607	0.00038817	0.646	0.00012
TP53TG1	107	87	184	5	302.2	331.1	0.912878	0.00047331	0.646	0.0003
LINC01451	61	60	4	1	5.3	3.4	1.53271	0.0020124	0.646	0.00058
PSMD8P1	84	50	6.5	12	10.8	19.1	0.566537	0.0046781	0.646	0.0017
LINC00643	46	27	7.5	3	21.5	10.3	2.07644	0.0367	0.646	0.013
WASH5P	46	27	8.5	109	121.2	222.9	0.543847	0.037693	0.646	0.015
HSFX4	45	14	11	15.5	12.3	19.9	0.621103	0.10233	0.646	0.043
POU6F2-AS2	33	12	10	1	31.5	18.4	1.70794	0.12231	0.646	0.055
MAST4-AS1	33	12	28	38	28.1	43.6	0.644533	0.13976	0.646	0.098
WDR59	265	154	616	839.5	701.3	942.4	0.74414	7.1984e-07	0.645	6.4e-08
SPARC	265	154	21057	14096.5	32709.6	21376.9	1.53014	7.9972e-07	0.645	7.9e-08
ZNF134	265	154	231	141.5	298.5	198.8	1.5014	7.1352e-07	0.645	9.2e-08
LYRM7	265	154	282	170	373.3	242	1.54233	7.8438e-07	0.645	9.7e-08
RHD	265	154	15	31	42.7	108.3	0.394469	7.1997e-07	0.645	1.1e-07
TUB	265	154	106	48	232.5	173	1.34372	7.6732e-07	0.645	1.1e-07
WDR70	265	154	721	1188	948	1334.3	0.710464	6.9246e-07	0.645	1.4e-07
GRAPL	265	154	25	63	90.1	171.5	0.525388	7.7635e-07	0.645	1.5e-07
MRFAP1	265	154	4959	767	5166.5	3106.2	1.66326	8.0318e-07	0.645	1.6e-07
ZNF395	265	154	723	431.5	974.2	722.9	1.34767	7.7775e-07	0.645	1.6e-07
BBS9	265	154	484	935.5	856.4	1503.5	0.569586	6.8358e-07	0.645	1.8e-07
METTL3	265	154	708	967	831	1074.5	0.773397	7.9116e-07	0.645	1.9e-07
KIAA0586	265	154	444	714.5	556.2	827.8	0.671923	6.9097e-07	0.645	2.9e-07
COMMD7	224	146	915	590.5	1175.6	821	1.43179	2.2747e-06	0.645	3.2e-07
GLIS2-AS1	130	81	1	1	25.6	6.1	4.19538	1.916e-05	0.645	3.9e-07
NBPF1	265	154	885	2889.5	1981.8	3907.9	0.507125	6.7919e-07	0.645	4.8e-07
COG5	224	146	1888.5	3642	2827.6	4251.5	0.665087	2.2361e-06	0.645	5.3e-07
FUT9	193	106	3	1	261.6	143.8	1.81988	9.6355e-06	0.645	7.7e-07
NECTIN2	202	129	719	423	1246.4	867.3	1.43703	8.4651e-06	0.645	1.6e-06
PAGR1	169	99	397	244	576.5	435.9	1.3224	7.1271e-05	0.645	2.8e-05
LINC00543	73	62	1	1	5.6	1.8	3.14476	0.00026672	0.645	3.2e-05
PRKCQ-AS1	143	96	50	5	97.3	50.4	1.93069	0.0001288	0.645	3.9e-05
LINC02185	94	72	2	1	7.2	3.5	2.04659	0.00028339	0.645	4.2e-05
PCED1B-AS1	143	96	86	13	263	156	1.68635	0.00015097	0.645	4.2e-05
EWSAT1	130	81	8	3	32.7	11.3	2.88665	0.00029148	0.645	4.5e-05
LINC01003	143	96	106	5	220.3	124.3	1.77154	0.00012421	0.645	5.1e-05
TRBV7-7	130	81	1	2	3	5.8	0.516568	7.9721e-05	0.645	5.5e-05
CLTRN	130	81	46.5	21	397.6	198.5	2.00323	0.00038677	0.645	9e-05
LINC01770	94	72	6	1	28.2	12.9	2.18339	0.00063507	0.645	0.00014
LINC02427	61	60	1	1	4.7	2	2.38876	0.00085959	0.645	0.0002
LINC02334	61	60	5	4	6.6	3.8	1.72773	0.0052599	0.645	0.0017
TPM3P7	72	48	3	4	5	6.6	0.759788	0.0068407	0.645	0.0023
MIR8078	67	31	2	1	6.1	3.7	1.65187	0.012464	0.645	0.0043
LINC00475	46	27	7.5	5	10.2	5.9	1.73858	0.037366	0.645	0.013
SNORA61	58	29	52	130	864.5	1085.2	0.796679	0.027952	0.645	0.013
CYRIB	57	19	1882	2920	1977.4	2490.7	0.793903	0.059653	0.645	0.039
H2AC14	33	12	13	18	102.8	31.3	3.28143	0.13949	0.645	0.074
ADA	323	183	215	383	298	498.7	0.597415	7.0774e-08	0.644	9.6e-09
HGSNAT	265	154	1268	935.5	1371.5	1020	1.34452	8.787e-07	0.644	4.5e-08
BCAM	265	154	368	165.5	1199.9	450.4	2.66413	8.7302e-07	0.644	5.9e-08
GCSH	265	154	754	1259	1137.6	1578.3	0.720804	8.2754e-07	0.644	6.5e-08
RIOK1	265	154	600	824	705.5	924.5	0.76311	8.9003e-07	0.644	6.6e-08
CPB2	265	154	8	25	162.5	249.1	0.65237	7.6411e-07	0.644	7.2e-08
THUMPD1	265	154	759	509.5	1046.5	725	1.44344	8.5094e-07	0.644	7.2e-08
PARP2	265	154	530	692	591.1	752.2	0.7859	8.4009e-07	0.644	8e-08
PAX6	265	154	35	16	77.7	40.1	1.93523	9.3495e-07	0.644	8.7e-08
EMP2	265	154	645	343.5	1200.1	709.1	1.69237	8.401e-07	0.644	8.8e-08
SLC43A3	265	154	1365	2229.5	1875.4	2716.8	0.690315	9.5698e-07	0.644	8.9e-08
NAA50	265	154	1757	986	3540.2	2033.2	1.74124	9.1704e-07	0.644	1e-07
PPIC	265	154	426	178	743.1	429.4	1.73075	8.4004e-07	0.644	1.1e-07
BLM	265	154	267	488.5	418.1	598.5	0.698585	8.843e-07	0.644	1.4e-07
MTFMT	265	154	238	308	242.6	319.3	0.759884	8.3813e-07	0.644	1.4e-07
ATXN7L1	265	154	294	448	403.5	604.8	0.667195	8.1349e-07	0.644	1.5e-07
MLEC	265	154	3932	2740	5542.5	3692.7	1.50094	8.8061e-07	0.644	1.5e-07
SUMO4	265	154	5	19.5	21.9	33.7	0.648113	8.8127e-07	0.644	1.5e-07
SLFN14	265	154	2	7.5	9.1	21.6	0.419512	7.1699e-07	0.644	1.7e-07
FAM72D	265	154	44	86.5	72.3	122.5	0.590346	9.1383e-07	0.644	2.1e-07
ARF1	265	154	5704	2760.5	7150.5	4936.9	1.44837	8.8438e-07	0.644	2.2e-07
COG8	265	154	424	592	519.9	771.7	0.673777	8.4727e-07	0.644	3.8e-07
SULT1A3	265	154	143	1226.5	662.1	1241.6	0.533234	8.0628e-07	0.644	3.9e-07
SPDYE2	265	154	79	1552.5	1564.6	4188.5	0.373548	9.429e-07	0.644	5e-07
ARHGAP17	224	146	1047	1394	1123.2	1401.7	0.801316	3.0023e-06	0.644	5.4e-07
TAS2R30	224	146	67	192.5	187.1	365.6	0.511872	2.3085e-06	0.644	5.6e-07
ELOA2	202	129	4	27	27.6	53.9	0.512011	8.7678e-06	0.644	2.1e-06
SLF1	211	131	217	347	266.1	400.1	0.665067	7.9115e-06	0.644	5.3e-06
FALEC	130	81	2	1	24	6.9	3.48321	8.1564e-05	0.644	7.3e-06
LINC01352	143	96	2	1	8.1	5.6	1.43749	6.2227e-05	0.644	1.7e-05
ERVV-1	152	98	2	7.5	24	85.7	0.279936	7.7083e-05	0.644	2.4e-05
FAM66B	143	96	14	5	35.3	14.7	2.39591	0.00013454	0.644	2.6e-05
XKR5	128	91	9.5	5	20.9	10.1	2.0755	0.00025495	0.644	5.2e-05
RN7SL521P	73	62	1	1	50	6	8.38526	0.00059305	0.644	9.5e-05
NBPF12	169	99	628	10454	4545.4	15342.6	0.296263	7.9239e-05	0.644	9.9e-05
TRAV8-4	130	81	8.5	18	15.8	30.9	0.511172	0.00040889	0.644	0.0001
UTP25	130	81	645.5	967	812.1	1057.7	0.767804	0.00045757	0.644	0.0001
LINC02352	94	72	6	1	9.5	4.9	1.92135	0.0010016	0.644	0.00022
MMP2-AS1	61	60	2	1	8.7	2.8	3.0905	0.0027573	0.644	0.00088
MIR378H	78	23	2	1	53.3	15.7	3.40823	0.025761	0.644	0.0064
MIR3652	46	27	1	3	1.8	2.9	0.640316	0.020836	0.644	0.011
IRAG1	57	19	503	322	541.2	343.6	1.57492	0.062969	0.644	0.012
DARS1	57	19	1996	2142	2338.7	2774.7	0.842862	0.062977	0.644	0.016
EDRF1-DT	57	19	13	5	65	34.8	1.86788	0.060523	0.644	0.03
C13orf46	45	14	69	18	103.8	56.5	1.83717	0.10848	0.644	0.046
H3C11	33	12	5	10.5	58.8	10.4	5.64945	0.13126	0.644	0.078
KANK2	265	154	1093	645.5	1510.3	905.5	1.66786	1.0309e-06	0.643	7.5e-08
SRSF6	265	154	3738	2731	4295.6	3179.5	1.35102	1.0756e-06	0.643	8.6e-08
EFCAB14	265	154	2928	2260.5	3553.5	2588.3	1.37289	1.0179e-06	0.643	9.6e-08
DHODH	265	154	203	275.5	236.6	390.3	0.606262	1.0306e-06	0.643	1e-07
KIAA1522	265	154	309	128	2016.9	1109.6	1.81773	1.0847e-06	0.643	1.2e-07
CYP3A7	265	154	6	14.5	31.4	52.2	0.60291	9.3289e-07	0.643	1.3e-07
SNX25	265	154	451	814.5	809.7	1056.7	0.766277	1.0353e-06	0.643	1.3e-07
LASP1	265	154	3406	1934.5	5045.7	3291.3	1.53305	1.0136e-06	0.643	1.5e-07
RAB1A	265	154	2797	1544.5	3676.4	2535.6	1.44989	1.005e-06	0.643	1.5e-07
MED29	265	154	719	452.5	973.5	613.7	1.58622	9.6305e-07	0.643	1.6e-07
HEATR3	265	154	390	501	397.6	503.6	0.789528	1.044e-06	0.643	1.7e-07
DYM	265	154	888	1176	1138.9	1620.9	0.70262	1.0553e-06	0.643	2e-07
UBE3D	265	154	77	121.5	87.9	121.3	0.7243	1.0932e-06	0.643	2.3e-07
HBS1L	265	154	1149	1452	1250.4	1684.4	0.742358	1.0287e-06	0.643	2.5e-07
TATDN2	265	154	618	218	692	468.3	1.47777	1.0264e-06	0.643	2.6e-07
TUBB2A	265	154	1014	2407.5	1842.8	3070.4	0.600176	1.0825e-06	0.643	3e-07
WDR11	265	154	1482	2032.5	1727	2524.2	0.684191	1.0092e-06	0.643	3.4e-07
ATP6V0A2	265	154	787	1502	1022.6	1457.1	0.701798	1.0642e-06	0.643	4e-07
DCLRE1C	265	154	355	515.5	515.2	1006	0.512063	1.0156e-06	0.643	4.8e-07
CEP152	265	154	234	421	477	889.6	0.53617	1.044e-06	0.643	6.2e-07
BRCA1	265	154	451	835.5	716.2	1343	0.533235	1.0265e-06	0.643	7e-07
NBPF20	224	146	111.5	342	559.5	1390.3	0.402433	3.1776e-06	0.643	1.2e-06
ELOC	202	129	1045	740	1322.3	941	1.40515	1.2092e-05	0.643	2.2e-06
HIF1A-AS1	143	96	2	1	39.8	6.5	6.16973	4.6595e-05	0.643	6.7e-06
LINC02538	130	81	2	1	13.3	4.5	2.97385	0.00013533	0.643	1.4e-05
MTRNR2L10	152	98	3	1	15.5	15.2	1.02015	6.2109e-05	0.643	2.9e-05
SHISAL1	130	81	48.5	18	159.1	104.5	1.52334	0.00048048	0.643	8e-05
LINC01127	107	87	9	1	14.6	15.3	0.956031	0.00043685	0.643	0.00013
TRAV12-2	130	81	19.5	43	80.6	70	1.1527	0.00046436	0.643	0.00014
ENTR1	130	81	579	391	790.4	572.7	1.38026	0.00047581	0.643	0.00015
LINC01094	107	87	65	8	86.2	50	1.72297	0.00060543	0.643	0.00025
SMARCE1P6	72	48	1	1	4.3	1.7	2.50602	0.0041042	0.643	0.0011
OR7E115P	72	48	1	1	5.9	2.1	2.79085	0.0054606	0.643	0.0014
SNORD93	82	36	2	1	15.5	2.2	6.95305	0.0077629	0.643	0.0014
GGTLC4P	72	48	1	1	2.3	2.1	1.08091	0.0060765	0.643	0.0015
CYP1B1-AS1	82	36	14.5	8	73.5	11.4	6.46944	0.01332	0.643	0.0025
RPL23AP2	72	48	149.5	81	329.3	134.2	2.45414	0.0081336	0.643	0.0029
SNORD12B	82	36	3.5	1	357.8	17.1	20.8789	0.010381	0.643	0.003
PWWP3A	57	19	735	920	834.7	955.9	0.873149	0.064688	0.643	0.015
LINC02613	57	19	2	1	8.9	3.3	2.67196	0.054674	0.643	0.018
OR13G1	265	154	1	2	12.8	12.1	1.06155	2.748e-07	0.642	3.7e-08
SNX33	265	154	593	102	779.4	351	2.22041	1.2575e-06	0.642	7e-08
LDLRAD4	265	154	261	154.5	454.4	249.2	1.82375	1.1459e-06	0.642	7.9e-08
NOP58	265	154	1786	2340.5	2094.2	2628.3	0.796796	1.242e-06	0.642	9.2e-08
UTP6	265	154	1195	1505.5	1238.9	1563.5	0.792398	1.2419e-06	0.642	9.3e-08
HUS1B	265	154	8	16	16.3	23	0.709852	1.1241e-06	0.642	1e-07
SEMA3F	265	154	323	150.5	765.3	380.3	2.01218	1.1533e-06	0.642	1.1e-07
RHOB	265	154	1912	454	4305.4	1891.5	2.27616	1.2445e-06	0.642	1.2e-07
PFN2	265	154	1242	690	2290.3	1314.7	1.74208	1.2237e-06	0.642	1.6e-07
MRPS14	265	154	387	88.5	544.9	312.1	1.74583	1.3086e-06	0.642	1.7e-07
CHMP2B	265	154	1110	786	1335.8	995.1	1.34238	1.1682e-06	0.642	2e-07
OR52I1	265	154	2	4	6.6	14.6	0.449842	5.0943e-07	0.642	2.2e-07
LRRC70	265	154	60	116	122.8	210.5	0.583552	1.2863e-06	0.642	2.4e-07
STXBP1	265	154	1171	2445	2169.3	3822.9	0.567452	1.3341e-06	0.642	2.4e-07
FAM186B	265	154	28	48	45.5	64.8	0.703138	1.3054e-06	0.642	2.5e-07
TMEM170A	265	154	297	166	427.7	300.7	1.42238	1.1804e-06	0.642	2.5e-07
VPS33B	265	154	368	501	468	687.8	0.680411	1.1855e-06	0.642	2.5e-07
ANKRD46	265	154	352	244.5	483.2	333.5	1.44901	1.2236e-06	0.642	2.7e-07
ITM2C	265	154	1745	841	3855	2236.9	1.72339	1.3174e-06	0.642	2.9e-07
CDK5RAP2	265	154	1122	1659	1664.5	2563.9	0.64919	1.1931e-06	0.642	3.5e-07
NEMF	265	154	1650	2297.5	1837.2	2396.3	0.766699	1.2007e-06	0.642	3.8e-07
AMY2B	265	154	201	753.5	989.1	2182.8	0.45311	1.1905e-06	0.642	3.9e-07
FAM120B	224	146	747	1097.5	1124.4	2425.5	0.46359	3.9398e-06	0.642	1.1e-06
SMN1	224	146	1008.5	2774	1898.6	3211.4	0.591218	3.549e-06	0.642	1.1e-06
PUDP	211	131	284	167	378.8	239.5	1.5815	1.0063e-05	0.642	1.2e-06
LRRC37A2	224	146	417	2609	2563.8	6242.6	0.41069	3.8381e-06	0.642	1.9e-06
TIMM29	202	129	91.5	43	190.4	100.7	1.8917	1.3489e-05	0.642	2.1e-06
LHFPL3-AS2	143	96	7	1	63.1	19	3.31365	0.0001057	0.642	1.3e-05
LINC00472	143	96	22	11	61.2	23	2.66522	0.00019156	0.642	3.2e-05
LINC02608	118	79	2	1	8.8	4.7	1.85494	0.0002108	0.642	4e-05
TADA2A	128	91	291	362	285.3	375.6	0.759481	0.0003389	0.642	7.7e-05
USP27X	128	91	118.5	78	152.7	116.9	1.30574	0.00033593	0.642	0.0001
ATP5MGL	130	81	6	24	21.2	32.4	0.653946	0.00052456	0.642	0.00014
TENT4B	130	81	397	483	402.7	477.3	0.843527	0.00053012	0.642	0.00015
CCNQ	106	74	290	196.5	423.3	287.5	1.47246	0.0012253	0.642	0.00032
CCDC192	73	62	2	1	5.7	2.8	2.0123	0.0013853	0.642	0.00033
PSMD4P1	72	48	1	1	1.6	4.4	0.368254	0.0055878	0.642	0.002
RPS15AP29	84	50	27.5	17.5	45.9	27.8	1.64888	0.0060934	0.642	0.002
ARMC2-AS1	46	27	4	1	4.1	2.4	1.71572	0.025047	0.642	0.0076
MIR194-2	46	27	8	1	10	5.4	1.84472	0.036814	0.642	0.013
BAALC-AS1	46	27	11.5	17	14	22.3	0.630905	0.044058	0.642	0.021
KARS1	57	19	3786	4676	3909.4	5059.9	0.772607	0.06645	0.642	0.05
CNN1	265	154	84	38.5	384.6	140.2	2.74258	1.4345e-06	0.641	1.4e-07
POP1	265	154	264	408.5	355.7	554.1	0.641909	1.4878e-06	0.641	1.5e-07
DDX31	265	154	298	388	323.4	437.4	0.739446	1.3623e-06	0.641	1.8e-07
GPC1	265	154	493	238.5	1288.4	556.4	2.31573	1.3682e-06	0.641	1.8e-07
EFTUD2	265	154	2425	3202	2623.8	3327.8	0.788461	1.5943e-06	0.641	1.9e-07
MAPKAPK5	265	154	792	1135.5	899.8	1112.4	0.80891	1.5843e-06	0.641	2e-07
HARS2	265	154	824	1065	922.9	1204.2	0.766448	1.4942e-06	0.641	2.3e-07
NDUFAF7	265	154	416	582	518.8	728.4	0.712214	1.3825e-06	0.641	2.3e-07
RARS2	265	154	1000	1252	1192.5	1763.5	0.676206	1.5515e-06	0.641	2.4e-07
SDAD1	265	154	967	1235.5	979	1293.6	0.756788	1.5226e-06	0.641	2.7e-07
CCZ1	265	154	1469	2208	1680.7	2382.7	0.705382	1.529e-06	0.641	2.9e-07
PLA2G12A	265	154	561	329	719.7	510.8	1.40915	1.4941e-06	0.641	3.6e-07
SLC25A13	265	154	1291	2434	1996.9	3456.1	0.577789	1.4817e-06	0.641	3.7e-07
SIRPG	265	154	31	62	75.9	164.9	0.459995	1.5453e-06	0.641	4e-07
LINC02082	130	81	1	1	15.7	4.1	3.83015	2.2577e-05	0.641	4.9e-07
GTF2IRD2	265	154	323	805.5	638.9	1039.4	0.614707	1.5975e-06	0.641	5.1e-07
ZC4H2	224	146	69.5	34	126.5	73.1	1.72981	4.5646e-06	0.641	6.2e-07
TSR2	224	146	467.5	231	1113.2	692.9	1.60644	4.254e-06	0.641	1.2e-06
IGHG1	243	137	5845	24765	25687.1	95618.1	0.268642	5.0002e-06	0.641	2.8e-06
SELENOM	202	129	235	96	830.2	345.6	2.40213	1.4751e-05	0.641	3e-06
ELOB	202	129	2260	1527	3602	2061.8	1.74704	1.6199e-05	0.641	4.7e-06
HNF1A-AS1	143	96	2	1	52.1	22.7	2.29818	4.8982e-05	0.641	5.9e-06
LINC01954	130	81	1	1	11.5	3.8	3.00448	8.0128e-05	0.641	6.3e-06
IKBKG	186	120	361.5	515	439.8	573.9	0.766349	3.2858e-05	0.641	6.4e-06
ZNF724	202	129	46.5	100	217.8	563.5	0.386575	1.5592e-05	0.641	6.5e-06
TMEM238L	130	81	1	1	120.8	58.3	2.07358	7.0324e-05	0.641	7e-06
KIF25-AS1	143	96	2	1	17.6	6.8	2.58544	6.8169e-05	0.641	1.1e-05
GOLGA8Q	145	110	67	177	196.3	334.8	0.586422	0.00011023	0.641	3.4e-05
LINC02511	73	62	1	1	6.6	2.6	2.52173	0.00039267	0.641	6e-05
LINC00310	143	96	19	6.5	33.2	22.4	1.4821	0.00022087	0.641	6.5e-05
RN7SL738P	73	62	1	1	2.8	3.5	0.805659	0.0005759	0.641	0.00014
LYRM4-AS1	118	79	34	6	38.9	18.3	2.1233	0.00076143	0.641	0.00017
IGHV3-53	130	81	26	101	305.4	866.1	0.352571	0.00055777	0.641	0.00019
IGKV1-5	130	81	670.5	2663	2887.6	6429.8	0.4491	0.00058267	0.641	0.00019
IGHV4-59	130	81	74	425	985.8	1688	0.584	0.00059365	0.641	0.0002
F8A3	115	76	45	124.5	146.8	371.4	0.395183	0.00098381	0.641	0.00049
RN7SL81P	73	62	5	1	58.9	6.3	9.34464	0.00278	0.641	0.00077
RAD1P2	72	48	1	1	1.5	1.5	1.00952	0.005318	0.641	0.0021
RPL17P36	84	50	31.5	14.5	88.5	41.6	2.12655	0.0064327	0.641	0.0022
TPM1-AS	72	48	2	3	3.5	15.1	0.232323	0.0077339	0.641	0.0026
MIR192	46	27	27	1	26.1	14.7	1.78014	0.039516	0.641	0.015
MACROH2A2	57	19	254	171	321.5	219.9	1.4621	0.068232	0.641	0.024
LRRC77P	69	21	2	1	7.3	5.2	1.3917	0.045301	0.641	0.027
CFAP20DC	57	19	78	61	108.6	72.4	1.49903	0.068221	0.641	0.034
RNVU1-4	45	14	7	1.5	101.6	16.7	6.07996	0.10645	0.641	0.037
NCMAP-DT	33	12	104	127.5	103.9	132.8	0.782743	0.15421	0.641	0.075
FAM83H-AS1	13	15	35	46	43.8	117.2	0.374114	0.21346	0.641	0.099
DCTN4	265	154	1499	1246	1638	1302.8	1.25729	1.6622e-06	0.64	1.4e-07
STOX2	265	154	152	73.5	268	150.2	1.78428	1.6375e-06	0.64	1.4e-07
SOX4	265	154	1188	456.5	5205.1	2278.7	2.28422	1.6972e-06	0.64	1.5e-07
TMF1	265	154	944	638	1193.1	857.8	1.3909	1.762e-06	0.64	1.8e-07
BTG2	265	154	708	194.5	1895.2	856.9	2.21155	1.8597e-06	0.64	2e-07
SFT2D2	265	154	1387	2487	1722.8	2608.5	0.660449	1.8871e-06	0.64	2.2e-07
TANGO6	265	154	383	542	490	681.7	0.718783	1.6109e-06	0.64	2.5e-07
TMPRSS4	265	154	6	1	757.4	497.6	1.52227	1.3146e-06	0.64	2.5e-07
WDR3	265	154	1140	1481.5	1290.1	1799.4	0.716952	1.7953e-06	0.64	2.6e-07
COG4	265	154	1091	1512	1263.3	1781.5	0.70914	1.8793e-06	0.64	3.3e-07
EIF4ENIF1	265	154	584	782.5	727.7	909.6	0.800028	1.8831e-06	0.64	3.4e-07
AJUBA	265	154	174	82	306.7	209.2	1.46624	1.6275e-06	0.64	4.1e-07
WDFY4	265	154	178	397	414.6	819.9	0.505607	1.6448e-06	0.64	4.5e-07
DOCK2	265	154	595	1086	973.1	1813.2	0.536701	1.6796e-06	0.64	5.5e-07
DIAPH3	265	154	169	274.5	292.8	519.7	0.56345	1.704e-06	0.64	6.8e-07
C9orf131	265	154	31	116	139.2	345	0.403396	1.8564e-06	0.64	7.1e-07
POLR2J3	224	146	1341	6617	4591.6	7010	0.65501	5.5493e-06	0.64	7.2e-07
ANKRD36B	265	154	318	1012.5	1005.8	2479.3	0.405673	1.6244e-06	0.64	8.5e-07
LINC00994	143	96	1	1	4.6	2.2	2.06757	1.7632e-05	0.64	1.1e-06
NXT2	224	146	293.5	129	399.6	314.2	1.27181	5.7078e-06	0.64	1.3e-06
TTLL13P	243	137	7	16	17.1	38.1	0.449796	5.1361e-06	0.64	1.5e-06
DNAJC18	224	146	200	149	269.6	214	1.25968	5.4317e-06	0.64	1.6e-06
LINC01798	130	81	1	1	5.2	1.8	2.96181	4.7355e-05	0.64	1.6e-06
FAAP24	211	131	75	40	95.8	59.1	1.61962	1.4097e-05	0.64	1.8e-06
RACK1	202	129	21286.5	17232	23105.9	17311.2	1.33473	1.7082e-05	0.64	4.4e-06
CIP2A	202	129	252	396	334.4	460.3	0.72636	1.7128e-05	0.64	5.3e-06
LINC00856	131	94	2	1	4.7	2	2.34733	6.2424e-05	0.64	5.3e-06
LINC02226	130	81	1	1	5.7	2.6	2.23169	7.734e-05	0.64	6.3e-06
GCNA	202	129	75	148	151.5	361	0.419594	1.8537e-05	0.64	8.2e-06
OR4F29	148	95	1	1	15.2	79.3	0.191229	5.3611e-05	0.64	1.6e-05
LINC02415	73	62	1	1	4.4	1.5	2.88767	0.00019975	0.64	1.9e-05
LINC01781	130	81	2	1	80.2	10.7	7.49707	0.00016994	0.64	2e-05
LINC01023	143	96	23	1	124.2	67	1.85367	0.00017365	0.64	7e-05
LINC02273	130	81	7	1	16.8	12.7	1.33126	0.00036589	0.64	0.00014
PIGY-DT	61	60	1	1	4.2	1.8	2.37169	0.00080982	0.64	0.0002
RPL10AP6	84	50	63.5	45	103.7	60	1.72893	0.0066811	0.64	0.0023
MIR5572	46	27	1	1	5.3	2.3	2.29102	0.025263	0.64	0.0054
PRSS2	58	29	6	1	76.2	43	1.77327	0.029516	0.64	0.017
RPS16P5	46	27	7	3	7	5.9	1.19249	0.043097	0.64	0.021
ARHGAP5-AS1	46	27	90.5	259	219.6	412.9	0.531931	0.048036	0.64	0.023
SPAG16-DT	33	12	6	1	6.5	4	1.63636	0.13911	0.64	0.063
LTV1	265	154	700	874	844.6	963.5	0.876588	2.2542e-06	0.639	1.5e-07
PSG8	265	154	1	3	54.4	74.1	0.73344	7.4445e-07	0.639	1.6e-07
FAM133B	265	154	576	883	762.3	978.1	0.779399	2.119e-06	0.639	1.9e-07
PPP1CB	265	154	4817	3394.5	8092.7	4952.8	1.63395	1.9307e-06	0.639	2e-07
METTL25	265	154	157	225	205.4	264.9	0.775332	2.1494e-06	0.639	2.5e-07
ZCCHC7	265	154	464	637.5	599.9	748.9	0.800954	2.1015e-06	0.639	2.5e-07
SNCG	265	154	69	25.5	547	277.2	1.9736	2.0133e-06	0.639	2.6e-07
TRMU	265	154	460	607.5	531.1	703.6	0.75486	2.0163e-06	0.639	2.6e-07
NELL2	265	154	90	182.5	244.1	415	0.588198	2.058e-06	0.639	3.2e-07
OPN1SW	265	154	11	25.5	23.9	40.3	0.593491	2.0694e-06	0.639	3.7e-07
ADM	265	154	407	142	1131	600.4	1.88387	1.9628e-06	0.639	3.9e-07
SRGAP2C	265	154	667	1824.5	1352.9	2158.8	0.626681	2.1852e-06	0.639	3.9e-07
MAN1B1	265	154	1627	2278.5	2012.6	2747.6	0.732505	2.0714e-06	0.639	4.7e-07
FOXD3	265	154	57	164.5	176.4	374.6	0.471007	2.1488e-06	0.639	5e-07
TMOD3	265	154	1090	797	1487.5	1036.9	1.43451	2.0544e-06	0.639	5.1e-07
PARP1	265	154	2884	4117	3598.1	5010.9	0.718052	2.0887e-06	0.639	5.5e-07
CDV3	265	154	3629	2776	4095	3194	1.28212	2.2221e-06	0.639	6.5e-07
CMTM6	265	154	1615	674.5	2321.8	1625.7	1.42814	1.9589e-06	0.639	6.5e-07
UBE2K	265	154	2176	1524	2343.9	1750.8	1.33878	2.0629e-06	0.639	6.9e-07
WDHD1	265	154	358	557.5	480.8	739.9	0.649882	1.9386e-06	0.639	8.8e-07
CTAGE6	224	146	5	17	123.1	250.6	0.491414	5.1083e-06	0.639	1.2e-06
RGPD5	265	154	137	1195.5	1353.9	3066.2	0.44155	2.2177e-06	0.639	1.3e-06
ARHGAP19-SLIT1	215	144	23	157	129.6	224.4	0.577619	6.8843e-06	0.639	1.4e-06
NUP205	265	154	1728	2330	2025.9	2847.9	0.71138	2.1147e-06	0.639	1.4e-06
CEP170	212	144	3276	5665.5	4262.6	6331.9	0.673207	9.1418e-06	0.639	2.6e-06
ARHGAP11B	179	135	257	856	671.7	878	0.765096	2.3348e-05	0.639	4.5e-06
FAM241B	202	129	50	19	125.5	76.6	1.6373	1.9792e-05	0.639	4.5e-06
NDUFAF8	202	129	269.5	146	513.3	320.7	1.60052	1.8842e-05	0.639	5e-06
SNX29P2	220	143	48	303	236.1	624.8	0.377964	7.8196e-06	0.639	6.7e-06
EEF1AKMT3	202	129	205	153	238	178.6	1.33286	2.0391e-05	0.639	9.2e-06
RN7SL181P	73	62	1	1	22.5	6	3.77704	0.00032945	0.639	4.3e-05
LINC01271	143	96	7	1	17.7	13	1.35877	0.00019556	0.639	5.2e-05
LINC01750	130	81	6.5	1	26.2	18.3	1.43476	0.00044808	0.639	0.00011
ATP5F1A	130	81	8612.5	5394	10273.8	7720.5	1.33072	0.00070571	0.639	0.00022
IGHV3-66	130	81	15	67	127.9	488.7	0.261789	0.00064475	0.639	0.00034
SMAD1-AS2	82	36	1	1	2.6	1.5	1.72358	0.0064821	0.639	0.00098
GAPDHP21	72	48	0	1	1.5	9.3	0.15994	0.0054167	0.639	0.0019
CTSLP2	58	29	14	8	18.6	10.2	1.8322	0.0343	0.639	0.013
GTF2IP1	58	29	329	32	941.6	589.6	1.59715	0.035086	0.639	0.017
GACAT2	69	21	7	1	34.1	13.1	2.60522	0.049584	0.639	0.02
ZNF451-AS1	33	12	6	9	6.6	8.3	0.796364	0.15763	0.639	0.055
SP100	265	154	2061	2781	2417.1	3088.9	0.782513	2.3588e-06	0.638	2.3e-07
PPP2R2C	265	154	13	4	136.1	115.9	1.17464	2.3614e-06	0.638	2.4e-07
PPM1L	265	154	150	73.5	497.9	226.7	2.19671	2.4168e-06	0.638	2.6e-07
EDIL3	265	154	266	101.5	752	340	2.21171	2.5813e-06	0.638	2.7e-07
CTRL	265	154	29	41	34.7	47	0.737804	2.5734e-06	0.638	3.6e-07
AAAS	265	154	888	1287	1015.1	1358.4	0.747246	2.6298e-06	0.638	4.2e-07
LZTS2	265	154	661	327	909	600.5	1.51389	2.6242e-06	0.638	4.2e-07
PALM	265	154	123	40	449.8	307.8	1.46134	2.4307e-06	0.638	4.7e-07
EPS8L2	265	154	543	135	1308.5	790.5	1.65525	2.301e-06	0.638	4.8e-07
FIG4	265	154	517	701.5	701.6	1107.5	0.63345	2.519e-06	0.638	4.8e-07
CLCN7	265	154	2248	3550	3131.6	4360	0.718273	2.473e-06	0.638	4.9e-07
BBS4	265	154	620	989	780.6	1122.9	0.695191	2.3107e-06	0.638	5.2e-07
CLDN7	265	154	71	24.5	741.7	505.8	1.4664	2.6148e-06	0.638	5.3e-07
ALG10	265	154	207	486	408.2	560.9	0.727722	2.6512e-06	0.638	5.7e-07
ELAC2	265	154	1221	1553	1270.2	1698.8	0.747744	2.325e-06	0.638	7.6e-07
NLRP7	224	146	2	5	5.8	15.7	0.373671	3.8754e-06	0.638	8e-07
TPO	224	146	5	13	15.2	42.5	0.35699	6.4975e-06	0.638	1.8e-06
UBL4A	224	146	628.5	172	818.8	519.9	1.57509	7.0009e-06	0.638	1.8e-06
NSD2	202	129	1262	1699	1431.4	1789.5	0.799891	2.1669e-05	0.638	4.2e-06
LINC01990	130	81	1	1	6.1	3.2	1.91975	6.7213e-05	0.638	4.4e-06
SOX21-AS1	143	96	2	1	75.8	22.8	3.33053	0.00010255	0.638	1.5e-05
OR4F16	148	95	1	1	15.1	78.1	0.194056	6.4097e-05	0.638	1.9e-05
LINC01411	130	81	2	1	19	10.1	1.88145	0.00014127	0.638	2e-05
C2orf48	146	123	6	13	13.4	17.4	0.769105	8.9406e-05	0.638	2.1e-05
DCP1A	169	99	604	781	609.3	779.7	0.781424	0.00016572	0.638	4.7e-05
ARHGEF26-AS1	143	96	8	1	28.1	16.9	1.6659	0.00020458	0.638	6e-05
CCL3L1	132	104	59	188.5	200.5	306.4	0.654382	0.00027216	0.638	9.6e-05
LINC02458	130	81	4	1	9.4	9.9	0.947856	0.00036694	0.638	0.0001
NBPF11	169	99	383	3517	2031.6	6691.3	0.303622	0.00016621	0.638	0.0002
INKA2	130	81	150.5	90	244.8	158.2	1.54722	0.0007708	0.638	0.00023
RN7SKP175	73	62	1	1	3	1.6	1.88929	0.0011047	0.638	0.00023
IGHV3-48	130	81	33	105	765	779.5	0.98135	0.00077925	0.638	0.00024
LINC02391	94	72	6	1	8.5	5.7	1.48346	0.0012071	0.638	0.00041
IGHV4-4	106	74	21	44.5	103.4	792.7	0.130437	0.0016702	0.638	0.00081
RPL5P30	84	50	24.5	13.5	42.7	24.9	1.7131	0.0076566	0.638	0.0025
GPAT2P1	72	48	1	1	3.4	3.6	0.944123	0.0077282	0.638	0.0026
TSEN15P2	72	48	1	1	1.8	2.1	0.895623	0.0077947	0.638	0.0028
ECRG4	57	19	44	18	84.2	42.3	1.99336	0.073665	0.638	0.027
PELATON	57	19	111	184	197	239.8	0.82152	0.073858	0.638	0.033
LY9	323	183	35	70	94.6	196.4	0.481618	3.2344e-07	0.637	4.7e-08
PPP3CC	277	166	531	924.5	761	1029.2	0.739403	1.2763e-06	0.637	1.2e-07
GEM	265	154	236	133.5	621.3	335.1	1.85374	2.9005e-06	0.637	2.8e-07
MPHOSPH10	265	154	881	1032	909.9	1118.8	0.813283	3.0338e-06	0.637	2.9e-07
EIF2B4	275	166	944	1143.5	927.5	1212.3	0.765141	1.387e-06	0.637	3.4e-07
GRPEL2	265	154	325	202	482.6	303.9	1.58809	3.052e-06	0.637	3.5e-07
HACL1	265	154	361	469.5	401	507.3	0.79051	2.9484e-06	0.637	3.9e-07
ASCC1	265	154	542	778.5	660.5	880.2	0.750343	2.7172e-06	0.637	4.5e-07
TBX19	265	154	61	96	82.8	128.3	0.645303	2.7769e-06	0.637	4.7e-07
CATSPER2	265	154	84	159	217.3	375.5	0.57855	2.8122e-06	0.637	5.4e-07
CHRNA1	265	154	17	39	127	192.4	0.659904	3.1199e-06	0.637	5.4e-07
TTC27	265	154	468	605	500.2	632.4	0.790951	2.7563e-06	0.637	5.4e-07
CEBPZOS	256	152	684.5	368.5	767.2	528.6	1.45145	3.6495e-06	0.637	5.5e-07
DTHD1	265	154	19	35.5	42.2	99.4	0.424149	2.7065e-06	0.637	6.4e-07
RAD51D	265	154	249	316.5	290.4	462.4	0.627881	2.6783e-06	0.637	6.9e-07
GLRA1	265	154	3	7.5	10.3	22.4	0.45986	2.3728e-06	0.637	7.8e-07
PAXIP1	265	154	281	356	324	477.3	0.678897	2.7004e-06	0.637	9.3e-07
PMS1	265	154	515	990.5	831.5	1279.5	0.649855	2.6842e-06	0.637	9.6e-07
NUP98	265	154	2010	2543.5	2155.3	2840.8	0.758674	2.7118e-06	0.637	1.1e-06
PRB3	224	146	3	19	71.5	222.8	0.321085	5.8901e-06	0.637	1.7e-06
ANKRD36	265	154	768	2309	2093.9	6359.2	0.329267	2.7229e-06	0.637	1.9e-06
AGAP6	265	154	497	1296.5	1475	4175.2	0.353287	3.0523e-06	0.637	2.5e-06
FMR1	224	146	1839.5	2439.5	2188.7	3210.4	0.681738	8.6518e-06	0.637	2.5e-06
NDUFB11	224	146	919.5	538	1872.4	1285.6	1.45644	8.2407e-06	0.637	2.9e-06
SERTAD4	224	146	59	29	98.7	77.1	1.28035	8.3072e-06	0.637	3.4e-06
LRRC37A	224	146	139.5	959	1398.7	4172.7	0.33521	8.5702e-06	0.637	4.3e-06
TAF1	224	146	1610	2738	2088.3	3199.6	0.65269	8.572e-06	0.637	4.5e-06
TCAF2	252	139	113	220	239.9	674.4	0.35582	6.7975e-06	0.637	6e-06
OR14A2	186	118	1	2	14.6	7.6	1.90604	2.6605e-05	0.637	7.4e-06
ABHD18	211	131	222	295	232.7	300.6	0.774186	1.9634e-05	0.637	7.9e-06
PRR29-AS1	130	81	1	1	5.6	2.9	1.95517	0.000135	0.637	1.4e-05
APCDD1L-DT	130	81	5.5	1	47	18.8	2.50255	0.00045734	0.637	8.2e-05
LINC02029	73	62	1	1	9	2.6	3.52546	0.00064898	0.637	0.00011
SCAMP1-AS1	143	96	133	6.5	172.7	97.4	1.77293	0.00032344	0.637	0.00012
IQCN	130	81	49.5	84	96.6	128.8	0.750632	0.00084106	0.637	0.00028
CCDC200	118	79	9	4	18.6	8.2	2.25632	0.0010308	0.637	0.00035
POLRMTP1	84	50	2.5	2	8.6	4.8	1.77588	0.0068246	0.637	0.0025
NBPF18P	46	27	1	1	6	2.3	2.64612	0.021663	0.637	0.0043
FKBP1A-SDCBP2	46	27	1	45	27.7	56.9	0.486139	0.027954	0.637	0.014
SNORA67	58	29	66.5	115	312.4	808.4	0.386436	0.037817	0.637	0.022
MT1DP	46	27	14	20	18.7	35.7	0.524307	0.05112	0.637	0.023
PRSS46P	69	21	4	1	8.3	5.2	1.58814	0.053843	0.637	0.028
HSFX3	45	14	2	1	3.2	2.7	1.17076	0.089956	0.637	0.034
CD3D	323	183	158	330	412.5	751.2	0.549088	3.7101e-07	0.636	9e-08
NEURL1B	265	154	138	33.5	357.8	144.1	2.48337	3.6378e-06	0.636	3.4e-07
LINC02135	130	81	1	1	3.3	1.3	2.53345	2.2243e-05	0.636	3.6e-07
IBA57	265	154	100	41	140.2	84.8	1.6529	3.3623e-06	0.636	4.3e-07
PGPEP1	265	154	451	271	691.2	406.9	1.69879	3.331e-06	0.636	4.3e-07
RNASEH1	265	154	371	509.5	431.6	557.4	0.774405	3.3106e-06	0.636	4.5e-07
DENND5B	265	154	268	413	383.9	588.8	0.652031	3.1853e-06	0.636	4.7e-07
TRIQK	265	154	515	335	785.2	481.2	1.63153	3.6635e-06	0.636	4.7e-07
LILRB4	265	154	252	505	538.6	847.9	0.635264	3.2961e-06	0.636	5e-07
PLEKHG4	265	154	445	821	791.5	1135.7	0.696917	3.2115e-06	0.636	5.1e-07
CMTR1	265	154	1095	1412	1314.1	1754.9	0.748803	3.5542e-06	0.636	6e-07
KCNV2	265	154	8	17	30.7	80.4	0.381198	3.1441e-06	0.636	6.2e-07
SPG7	265	154	1272	1971.5	1557.2	1975.7	0.788195	3.4619e-06	0.636	6.3e-07
CEP63	265	154	606	834.5	744.7	982.1	0.758311	3.1855e-06	0.636	6.7e-07
SPAG5	265	154	545	812	697.1	963.2	0.723704	3.2707e-06	0.636	6.9e-07
MAN2B1	265	154	2798	3706	2957.2	3650.3	0.81014	3.6785e-06	0.636	7.2e-07
CLDN20	265	154	27	96	104.5	132.4	0.78963	3.6118e-06	0.636	7.3e-07
ACER3	265	154	821	566	1016.9	766.4	1.32688	3.3993e-06	0.636	8.5e-07
USP8	265	154	1520	2092.5	1698.9	2163.1	0.785423	3.434e-06	0.636	8.8e-07
C5orf15	265	154	1124	655	1786.7	1201.1	1.48759	3.4479e-06	0.636	9.3e-07
MCOLN2	265	154	93	155	131.3	206.5	0.635507	3.4185e-06	0.636	9.3e-07
ACAD9	265	154	976	1562	1236.5	1624.9	0.761001	3.4689e-06	0.636	9.4e-07
NUP188	265	154	1216	1724.5	1361.1	1771.4	0.768355	3.5042e-06	0.636	9.4e-07
CNOT8	265	154	1066	760	1168.3	923.1	1.26561	3.7008e-06	0.636	1.1e-06
PLEKHG3	265	154	407	231	609.9	418.2	1.45835	3.3445e-06	0.636	1.1e-06
UBE2V2	265	154	987	479.5	1133.6	780.9	1.45156	3.4759e-06	0.636	1.5e-06
FBXO17	224	146	122	62	273.3	164.5	1.66102	1.0233e-05	0.636	2.5e-06
PLS3	224	146	4970.5	3400	5884.6	4203.1	1.40008	9.3588e-06	0.636	2.5e-06
PTGES3L-AARSD1	224	146	8	23.5	27.9	47.8	0.584282	9.021e-06	0.636	2.6e-06
EMSY	211	131	587	953	857.9	1155.1	0.742712	2.2719e-05	0.636	3.2e-06
RETREG2	202	129	2096.5	1536	2189.3	1691.7	1.29415	3.0485e-05	0.636	4.8e-06
GTF2H2	200	139	497.5	1136	996.9	1909.5	0.522053	1.9731e-05	0.636	6e-06
FAM234A	211	131	1132	816	1347.2	1037.7	1.29824	2.4185e-05	0.636	7.5e-06
LINC00501	143	96	2	1	14.2	5	2.8521	7.0208e-05	0.636	9.3e-06
LINC01914	130	81	6	1	33.3	15.8	2.10434	0.00042641	0.636	0.00013
AATF	128	91	1044	1525	1058.1	1459.4	0.725043	0.00058551	0.636	0.00017
LINC01480	130	81	12.5	4	45.9	18	2.54437	0.00072703	0.636	0.00018
TRAV26-1	130	81	9	15	16.6	20	0.832311	0.00088894	0.636	0.00019
SUGT1P4-STRA6LP	130	81	38	69	53.3	78.1	0.682164	0.00089833	0.636	0.00025
LINC02014	61	60	1	1	3.9	1.6	2.45902	0.0010306	0.636	0.00026
CNTN4-AS1	33	12	1	1	2.5	1	2.48485	0.049295	0.636	0.00027
PCBP3-AS1	33	12	1	1	3.7	1	3.66667	0.049341	0.636	0.00027
RORB-AS1	33	12	1	1	2.4	1	2.42424	0.04931	0.636	0.00027
MIR194-1	91	38	1	1	5.9	7	0.846154	0.0053514	0.636	0.00073
SNORD116-1	82	36	1	1	114.2	48.6	2.34882	0.0069587	0.636	0.00091
LINC00484	73	62	4	2	15.8	3.7	4.22095	0.0049682	0.636	0.0015
RPL24P2	84	50	5	3	13.4	5.8	2.30118	0.0084973	0.636	0.0025
DNAJB1P1	72	48	1	1	2.2	1.7	1.31667	0.0074345	0.636	0.0027
PDLIM1P1	72	48	1	2	15.1	15.5	0.974497	0.0088468	0.636	0.0027
RPL7P9	84	50	426.5	221.5	622.1	380.9	1.63308	0.0087339	0.636	0.003
IGKV3OR2-268	61	60	10	20.5	31	43.1	0.717562	0.0097305	0.636	0.0036
MIR6503	67	31	2	1	57.9	31.9	1.81562	0.016832	0.636	0.0038
MIR1247	46	27	5	1	7.1	38.7	0.182546	0.03423	0.636	0.013
MESTIT1	46	27	5	3	6.4	3.9	1.63789	0.04835	0.636	0.016
MIR21	46	27	21	1	2724.8	17.3	157.534	0.048125	0.636	0.021
LINC01000	46	27	555.5	409	1151.6	491.8	2.34155	0.054892	0.636	0.025
RXYLT1-AS1	69	21	6	2	15.3	11.8	1.29995	0.057797	0.636	0.028
H2BC9	33	12	48	29.5	178.2	46.5	3.83252	0.16959	0.636	0.085
LINC00889	13	15	6	9	8.5	12.9	0.663611	0.22679	0.636	0.11
LUC7L2	265	154	1387	2032.5	1520.1	2034	0.747334	3.9396e-06	0.635	4.6e-07
C1orf198	265	154	776	469	1090.2	692.9	1.57351	3.9316e-06	0.635	5.4e-07
CPT2	265	154	409	578.5	566.4	677.1	0.836517	4.2607e-06	0.635	5.5e-07
LRSAM1	265	154	326	462	442.9	596.9	0.742096	4.1676e-06	0.635	5.9e-07
GALT	265	154	532	912	804	1093.5	0.735253	4.2352e-06	0.635	6.1e-07
METTL15	265	154	265	370.5	286.5	379.9	0.754293	4.0112e-06	0.635	6.1e-07
USP10	265	154	1649	2059	1728.9	2192.4	0.788584	4.3736e-06	0.635	6.1e-07
MKS1	265	154	279	375.5	332.2	459.1	0.723668	3.8528e-06	0.635	6.2e-07
ZCCHC24	265	154	310	107	961.8	501.2	1.91893	4.0597e-06	0.635	6.3e-07
PCGF3	265	154	956	640	1325.7	902.2	1.46951	4.2439e-06	0.635	6.4e-07
RGMB	265	154	443	263	720.8	451.3	1.59716	3.799e-06	0.635	6.4e-07
SEC23B	265	154	1763	2528.5	2086.8	2594.6	0.804274	3.908e-06	0.635	6.5e-07
TSEN2	265	154	284	411.5	358.4	471.2	0.760618	3.947e-06	0.635	6.7e-07
DLGAP5	265	154	260	437.5	373.6	552.3	0.676404	3.9553e-06	0.635	6.9e-07
SLC39A9	265	154	1207	867	1428.3	1073.8	1.3301	3.8069e-06	0.635	7.7e-07
IQCC	265	154	97	132.5	113	166.1	0.680198	4.1075e-06	0.635	8.2e-07
ARL15	265	154	389	282	490.6	350	1.40172	4.0599e-06	0.635	9.3e-07
LINC01822	130	81	1	1	3.4	1.3	2.6301	4.1148e-05	0.635	9.9e-07
POLG	265	154	1184	1496.5	1341.8	1779	0.754284	3.83e-06	0.635	9.9e-07
TMEM41B	265	154	496	329.5	574.4	447.5	1.28361	4.3035e-06	0.635	1e-06
GBP5	265	154	344	697	819.8	2315.5	0.354045	3.8765e-06	0.635	1.4e-06
HNRNPA1L2	265	154	260	362	325.8	458.4	0.710703	4.3626e-06	0.635	1.5e-06
CHIC1	224	146	158	111	211.2	146.9	1.43721	1.1742e-05	0.635	1.8e-06
HACE1	265	154	287	420.5	422.3	697.8	0.605218	3.8995e-06	0.635	2e-06
EDA2R	224	146	91	52	205.5	93.3	2.20167	1.1955e-05	0.635	2.2e-06
EDRF1	265	154	472	720.5	638.6	1059.6	0.60265	4.3297e-06	0.635	3.3e-06
LINC02475	130	81	2	1	21.3	4.9	4.33023	0.00034803	0.635	4.4e-05
GAU1	118	79	2	1	13.5	8.4	1.60779	0.00046162	0.635	9.6e-05
MAFTRR	130	81	5	1	20.4	5.4	3.79562	0.00068891	0.635	0.00015
UBAC2-AS1	143	96	32	4	42	26.5	1.5834	0.00035638	0.635	0.00015
OR7E14P	154	84	25.5	4.5	80.1	37.6	2.13054	0.00055559	0.635	0.00017
NBPF10	169	99	110	2974	1434	4315.1	0.332334	0.00022611	0.635	0.00018
IGHV1-18	130	81	72	310	961.6	2216.9	0.433789	0.00098051	0.635	0.00034
HAR1A	107	87	13	1	20.8	17.6	1.18349	0.00086481	0.635	0.00036
FAM242C	61	60	1	1	3.4	1.8	1.91206	0.0015956	0.635	0.00045
HMGN1P4	72	48	5.5	2	23.1	95.2	0.242358	0.011743	0.635	0.0059
BRD7P3	46	27	4	1	5.3	8.9	0.596739	0.040388	0.635	0.013
ABCA9-AS1	69	21	2	1	4.1	2.8	1.45984	0.043819	0.635	0.016
SNORA3A	69	21	16	24	7561.2	14285.6	0.529286	0.05861	0.635	0.026
BCL2	323	183	298	163	610.2	281.4	2.16857	5.8846e-07	0.634	9.7e-08
IL10RA	323	183	599	1055	1073.6	1963.7	0.546722	5.5661e-07	0.634	1.4e-07
LARS2	265	154	403	556	466.3	591	0.789041	4.3909e-06	0.634	5.4e-07
LYG2	265	154	3	7	7.8	11.9	0.652666	4.1621e-06	0.634	6.6e-07
STRIP2	265	154	138	238.5	287.8	417	0.690222	4.891e-06	0.634	6.6e-07
LPAR1	265	154	225	135	523.4	333.1	1.57116	4.7471e-06	0.634	6.8e-07
LYNX1	265	154	79	35.5	268.5	259.5	1.03465	4.6217e-06	0.634	8.1e-07
KHDRBS1	265	154	3081	1944.5	3303.3	2530.8	1.30526	4.863e-06	0.634	8.2e-07
KRT19	265	154	41	6	8034.9	5000.8	1.6067	4.7275e-06	0.634	9.7e-07
BBS5	265	154	223	409	365.5	520.7	0.701939	4.5882e-06	0.634	1e-06
ARL1	265	154	2489	1782	2598.9	2172.6	1.19623	4.9412e-06	0.634	1.1e-06
CDAN1	265	154	220	338.5	291.3	436.7	0.666903	4.4081e-06	0.634	1.2e-06
USP48	265	154	1880	2368.5	2108.4	2739.7	0.769581	4.7859e-06	0.634	1.2e-06
MCFD2	265	154	2004	1308.5	2284.6	1805.8	1.26519	4.8146e-06	0.634	1.3e-06
TSSK3	265	154	37	72	62	96.7	0.64072	4.8359e-06	0.634	1.4e-06
DSTN	265	154	4937	3388	5786	4378.6	1.32141	4.6632e-06	0.634	1.8e-06
GOLGA8O	265	154	28	127.5	224.9	472.9	0.475612	4.8554e-06	0.634	1.8e-06
SLX1A	252	139	176	833	671.9	1016.9	0.660758	1.1912e-05	0.634	1.8e-06
EIF2AK4	265	154	1281	1687	1484.4	2016.7	0.736093	5.0207e-06	0.634	2e-06
PHLDA3	265	154	403	151.5	1110.4	834.4	1.33089	5.131e-06	0.634	2.2e-06
DDX3X	224	146	5812	4554.5	6495.7	5201	1.24893	1.4057e-05	0.634	2.6e-06
HIKESHI	202	129	525	393	706	512.9	1.37655	3.9709e-05	0.634	1.2e-05
RN7SL395P	73	62	1	1	3.2	1.2	2.76027	0.00031673	0.634	3.6e-05
ERVH48-1	154	112	6.5	11	13.1	19.1	0.688135	0.00018757	0.634	4.5e-05
HLA-F	152	98	918	2351.5	1935.7	3077.1	0.629067	0.00035624	0.634	9.3e-05
LINC02207	130	81	2	1	16.6	6.6	2.52516	0.00045672	0.634	0.00011
IGLV1-51	130	81	87	219	956.8	888.1	1.07733	0.0010481	0.634	0.00024
SRGAP2	169	99	1108	4776	2191.2	4572.6	0.479197	0.00025051	0.634	0.00027
NPAP1L	94	72	1	4	3	5.1	0.601824	0.0007996	0.634	0.00033
LINC02172	73	62	1	1	8.1	3.3	2.43663	0.0021294	0.634	0.00053
EPB41L4A-AS1	107	87	298	10	542.7	507.9	1.06841	0.0013708	0.634	0.00069
CASTOR2	106	74	183.5	418.5	618.3	582.3	1.06173	0.0022462	0.634	0.00073
LINC02575	61	60	1	1	27.6	5.2	5.34638	0.0034547	0.634	0.0011
CHIAP2	82	36	1	1	3.6	3.4	1.04224	0.0091114	0.634	0.002
GAPDHP73	72	48	1	1	1.7	2	0.870175	0.0078139	0.634	0.0023
CICP3	72	48	1	1	1.5	1.4	1.07692	0.0069926	0.634	0.0027
IMMP1LP1	72	48	57	33.5	84.9	69.1	1.22919	0.013215	0.634	0.0079
LINC00412	46	27	1	7	5.2	10.9	0.476777	0.044256	0.634	0.023
ODC1-DT	33	12	28	34	30.3	37.1	0.81716	0.17748	0.634	0.083
H2AC8	33	12	59	41	173.3	56.8	3.05326	0.17762	0.634	0.1
OR1E1	265	154	1	1	11.2	13.6	0.820911	1.3951e-06	0.633	3.5e-07
ELP3	265	154	898	1248.5	1085.2	1390.4	0.780494	5.8162e-06	0.633	4.6e-07
SLC25A2	265	154	2	7	10.6	13.1	0.807641	4.2881e-06	0.633	6.3e-07
TIPIN	265	154	201	288.5	313.7	308.3	1.01747	5.4573e-06	0.633	6.5e-07
RAD51C	265	154	513	913	779.1	1017.8	0.765509	5.6122e-06	0.633	7.3e-07
DPM1	265	154	1339	1804.5	1509.9	1916.8	0.787754	5.7818e-06	0.633	7.6e-07
RIT1	265	154	864	647	1123.6	802	1.40099	5.8276e-06	0.633	7.7e-07
EEF1A2	265	154	26	4.5	1240.4	805.7	1.53954	4.7379e-06	0.633	7.8e-07
PDGFA	265	154	403	180.5	661.4	380	1.74036	5.5234e-06	0.633	9e-07
PPIL4	265	154	681	878.5	846.8	1012.3	0.836519	5.9913e-06	0.633	1e-06
RAB30	265	154	314	200	447.3	315.6	1.417	6.0147e-06	0.633	1.1e-06
THOC1	265	154	700	1044.5	816.8	1029.8	0.793155	5.2664e-06	0.633	1.1e-06
VAC14	265	154	704	929	782.8	943.4	0.829789	5.6456e-06	0.633	1.2e-06
APTX	265	154	530	686	591.5	797.6	0.741664	5.77e-06	0.633	1.4e-06
TTF2	265	154	444	637	543	756.5	0.717833	5.415e-06	0.633	1.4e-06
C19orf12	265	154	629	849	866.4	1515.4	0.571734	5.235e-06	0.633	1.5e-06
OR1L4	265	154	2	9.5	13.8	27.7	0.499515	3.9127e-06	0.633	1.8e-06
CYB5B	265	154	1233	810	1577.3	1241.2	1.2708	6.0153e-06	0.633	2e-06
EHD4	265	154	526	138.5	781.4	508.2	1.53755	5.5894e-06	0.633	2e-06
MTPAP	265	154	473	641	624.7	987.8	0.632343	5.8391e-06	0.633	2e-06
RPRD1B	265	154	768	572	864.4	673.1	1.28434	5.4909e-06	0.633	2.1e-06
FKBP6	265	154	2	8	23.4	75.9	0.309042	3.9352e-06	0.633	2.2e-06
YY1AP1	265	154	2012	3611.5	2703.8	3756.3	0.719801	5.3723e-06	0.633	2.4e-06
CENPC	265	154	400	541	562.7	928.5	0.606044	5.8273e-06	0.633	2.5e-06
APOBEC4	265	154	4	9	13.9	29.5	0.472346	5.1741e-06	0.633	3e-06
TAS2R42	224	146	2	9	19.5	22.8	0.855971	1.0689e-05	0.633	3.1e-06
KNTC1	265	154	918	1685	1381.1	1970.1	0.701038	5.4911e-06	0.633	3.3e-06
ARHGEF10	224	146	444.5	829.5	692.7	1080.4	0.641149	1.4979e-05	0.633	4.8e-06
NOCT	211	131	164	217	194	265.7	0.730391	3.6983e-05	0.633	6e-06
GOLGA8N	224	146	191.5	509.5	500.6	990.1	0.5056	1.5726e-05	0.633	7.9e-06
ARMT1	211	131	464	269	635.2	475.7	1.33512	3.6809e-05	0.633	1.2e-05
LINC00567	73	62	1	1	4.5	2	2.27865	0.0005646	0.633	9.6e-05
LINC00106	130	81	2	1	227.9	45.7	4.98664	0.00061234	0.633	9.7e-05
KRTAP5-1	152	98	2	13.5	17.6	27.3	0.64209	0.00030508	0.633	0.0001
C17orf78	128	91	1	7	7.5	11.3	0.667976	0.00036616	0.633	0.00013
LINC00237	73	62	1	1	34.2	6.7	5.13908	0.0012673	0.633	0.00026
IGHV3-15	130	81	93	217	750.4	1205.1	0.622668	0.0011254	0.633	0.00032
C1GALT1C1L	150	71	27.5	12	77.2	42.8	1.80618	0.0013744	0.633	0.00034
PICART1	118	79	6	1	12.6	8.5	1.48024	0.00097423	0.633	0.00034
RNU5E-1	82	36	2	1	176.1	28.4	6.19569	0.011935	0.633	0.0029
ABCC13	82	36	2	1	13.5	7.4	1.83037	0.016904	0.633	0.0056
SNORA63	82	36	38	322	78541.5	60938.4	1.28887	0.020851	0.633	0.0058
MARS1	57	19	2482	3074	2594.5	2934	0.884279	0.085175	0.633	0.036
TNIP2P1	33	12	1	1	1.8	4.1	0.445269	0.086132	0.633	0.069
ZMIZ1	265	154	2032	1552	2619.7	1736	1.50904	6.1842e-06	0.632	5e-07
KIAA0895L	265	154	208	118	335.8	194.9	1.72279	6.3687e-06	0.632	6.3e-07
GATAD1	265	154	668	381	810.3	556.1	1.45699	6.7444e-06	0.632	7.5e-07
RNF152	265	154	77	21	423.8	146.4	2.89524	6.359e-06	0.632	7.6e-07
PEX3	265	154	435	675.5	602.1	734.1	0.820165	6.4456e-06	0.632	7.8e-07
MAX	265	154	1749	2121.5	1857.7	2189.5	0.848446	6.9742e-06	0.632	8.5e-07
STARD4	265	154	212	120.5	346.4	236.1	1.46755	6.2817e-06	0.632	8.6e-07
MOB1B	265	154	833	584	1301.8	828.1	1.57214	6.1475e-06	0.632	9.5e-07
SLC20A1	265	154	1353	1969.5	2665.9	3162.6	0.842963	6.2086e-06	0.632	1e-06
C12orf71	265	154	2	6	6.7	10.4	0.645097	4.7294e-06	0.632	1.1e-06
ESYT1	265	154	2112	2791	2434.7	3108.9	0.783139	6.4079e-06	0.632	1.1e-06
CHRND	265	154	2	6	14.4	71.1	0.203229	4.3098e-06	0.632	1.2e-06
HEXB	265	154	5655	7282.5	5984	7823.8	0.764838	6.8519e-06	0.632	1.2e-06
PEX14	265	154	349	472	422.9	518.3	0.81597	6.8111e-06	0.632	1.2e-06
GATC	265	154	159	73	452.6	279.5	1.61927	6.3678e-06	0.632	1.4e-06
CCNI	265	154	6626	4935.5	7156.9	5900.3	1.21297	6.1113e-06	0.632	1.7e-06
PARP15	265	154	84	134	187.9	394.4	0.476296	6.368e-06	0.632	1.9e-06
UBE2G1	265	154	1059	727.5	1125.5	942	1.19475	6.4459e-06	0.632	2.1e-06
SIGLEC14	265	154	52	102	112	200.5	0.558656	7.0495e-06	0.632	2.5e-06
LDHAL6B	265	154	10	21.5	34.9	55.3	0.630953	6.0739e-06	0.632	2.7e-06
SIKE1	265	154	876	606	1032.7	791.1	1.30545	6.8248e-06	0.632	2.7e-06
NUTM2G	265	154	36	72	124.5	301.8	0.412403	6.7465e-06	0.632	2.8e-06
ANAPC1	265	154	957	1189	1469.7	3176.2	0.462743	6.2331e-06	0.632	2.9e-06
DNAJB7	265	154	14	24.5	24	34	0.704077	6.8779e-06	0.632	3.3e-06
ORMDL3	265	154	693	386.5	1046.3	807.6	1.29562	6.0749e-06	0.632	3.9e-06
TCEA3	224	146	281.5	130	666.5	457.3	1.45733	1.6834e-05	0.632	4.3e-06
EIF6	265	154	813	481.5	2023.7	1603.8	1.26181	6.6786e-06	0.632	5.9e-06
ZFP91-CNTF	179	135	706	1244	784.4	1146.2	0.684319	5.6453e-05	0.632	1.4e-05
LINC01055	94	72	1	1	6	2.8	2.11853	0.00068113	0.632	0.00014
LINC-PINT	143	96	118	50.5	238.4	103.1	2.31257	0.00052656	0.632	0.00014
ATP5PO	130	81	4040.5	2942	4814.6	3484.1	1.38187	0.0013115	0.632	0.00031
LINC00504	130	81	15.5	6	107.6	52.7	2.0412	0.0011919	0.632	0.00036
RPL15P3	84	50	357.5	238.5	532.4	286.7	1.85726	0.010957	0.632	0.0038
SNHG21	82	36	82	129	115	165	0.696748	0.022297	0.632	0.0086
MIR145	67	31	14	1	100.8	31.3	3.22544	0.030267	0.632	0.0091
ELK2AP	46	27	9	35	807.2	955.7	0.844641	0.055735	0.632	0.028
SNHG22	46	27	30	9	40.5	28.3	1.42864	0.059426	0.632	0.029
ITK	323	183	115	201	236.2	493.2	0.478821	9.8775e-07	0.631	1.9e-07
RP9	265	154	374	597.5	493	659.6	0.747397	7.1446e-06	0.631	8e-07
BIVM	265	154	357	223	443.1	296.1	1.49637	7.3247e-06	0.631	1.2e-06
TAF1B	265	154	375	524	425.1	548	0.775664	8.3343e-06	0.631	1.2e-06
TACO1	265	154	395	518.5	441.4	557.7	0.791531	8.2683e-06	0.631	1.3e-06
POMT2	265	154	618	1384	1043	1450.3	0.719155	7.4118e-06	0.631	1.4e-06
SLC12A3	265	154	4	8.5	10.1	19.4	0.519285	6.8431e-06	0.631	1.4e-06
APOBEC3B	265	154	147	237	234.7	314	0.74735	8.3332e-06	0.631	1.5e-06
EZH2	265	154	425	661	562.2	746.6	0.753113	7.3393e-06	0.631	1.5e-06
MXD1	265	154	254	130	862.5	516	1.6715	8.1245e-06	0.631	1.6e-06
ZNF326	265	154	858	1225	1039.4	1267.6	0.819982	7.4555e-06	0.631	1.7e-06
ASCL3	265	154	2	7	5.9	9	0.651572	4.2769e-06	0.631	1.8e-06
FTO	265	154	957	1623	1363.3	1791.5	0.761016	7.8296e-06	0.631	1.9e-06
MAL2	265	154	141	20.5	2135.6	1103.5	1.93528	7.709e-06	0.631	1.9e-06
PSMD1	265	154	2746	3281.5	2733.9	3317.5	0.82408	8.0784e-06	0.631	1.9e-06
KLF12	265	154	410	245	659	438.9	1.50151	7.7227e-06	0.631	2.1e-06
MCM8	265	154	347	536	463.6	625.8	0.740791	7.9838e-06	0.631	2.1e-06
KCNK1	265	154	62	14	333.5	283	1.17825	7.8712e-06	0.631	2.2e-06
SPATA32	265	154	5	11	12.3	20.1	0.612231	7.3414e-06	0.631	2.2e-06
LINC01700	130	81	1	1	4.5	2	2.30813	5.8985e-05	0.631	2.3e-06
RBM48	265	154	300	231	337.6	260.2	1.29718	8.1247e-06	0.631	2.8e-06
CCDC141	265	154	23	55.5	84.3	166.3	0.506797	7.6743e-06	0.631	3e-06
NUPR1	265	154	511	241	1563	1182.2	1.32207	7.5139e-06	0.631	3.2e-06
BNIP3L	265	154	2931	2065	3388.5	2546.6	1.3306	8.126e-06	0.631	3.3e-06
CIITA	265	154	728	1845.5	1587.4	3120.2	0.508761	7.7686e-06	0.631	3.4e-06
LRRC37B	265	154	266	607	493	825.5	0.597269	7.7225e-06	0.631	3.6e-06
ZNF526	265	154	253	336	328.1	532.2	0.616471	7.3964e-06	0.631	3.7e-06
MYADM	265	154	1247	596	1928.6	1324	1.45673	7.2965e-06	0.631	4.1e-06
AHI1	265	154	630	1078.5	836.4	1340.1	0.624099	7.1406e-06	0.631	4.2e-06
DGAT1	224	146	417	288	747.2	470.7	1.58735	1.9296e-05	0.631	4.3e-06
MCTS1	224	146	710.5	534	943.9	694.2	1.35965	2.1954e-05	0.631	5.8e-06
CENPX	202	129	69	31	551.7	221.2	2.49443	5.6493e-05	0.631	9.8e-06
NUPR2	139	83	1	1	19.5	11.2	1.74311	0.0001083	0.631	1e-05
PLEKHM1	224	146	675	1019.5	1122.9	2381.3	0.471565	2.1655e-05	0.631	1.1e-05
CASTOR1	202	129	43	15	71.1	41.9	1.6986	5.9866e-05	0.631	1.4e-05
TRGV2	202	129	11	22	26	54.7	0.475115	5.511e-05	0.631	1.5e-05
RN7SL40P	73	62	1	1	7.8	5.2	1.50284	0.00033441	0.631	4.4e-05
LINC00607	143	96	11	4	21.8	11.2	1.94237	0.00045569	0.631	0.00011
LINC00639	143	96	13	5	65.1	19.4	3.35376	0.00057474	0.631	0.00014
EPCAM-DT	118	79	4	1	36.8	11.6	3.18687	0.00096099	0.631	0.00024
LINC00539	143	96	19	1.5	26.7	18.5	1.4419	0.00047856	0.631	0.00035
IBA57-DT	130	81	7	15	24.6	20.6	1.19314	0.0013354	0.631	0.00039
MIR4441	91	38	1	1	52.8	14.1	3.75824	0.0053186	0.631	0.00043
LINC00882	107	87	15	6	30.8	37.1	0.831489	0.0016944	0.631	0.00067
SNORD11B	82	36	1	1	104.3	13.8	7.57317	0.010671	0.631	0.0025
EEF1B2P6	84	50	13.5	8	77.3	24.7	3.12898	0.011419	0.631	0.0044
SNORD116-22	58	29	1	1	11.1	2.3	4.87121	0.022463	0.631	0.0055
MIR631	46	27	14.5	1	3522.2	9.7	361.59	0.057423	0.631	0.026
H3-3B	57	19	14144	15875	13054.1	15848.4	0.823684	0.089608	0.631	0.048
SNORA50A	45	14	2	1	5.1	2.9	1.78889	0.13048	0.631	0.062
PIK3CD	323	183	481	837	688.3	1159.6	0.593517	1.0655e-06	0.63	4.3e-07
LINC01508	130	81	1	1	44.9	8.9	5.05125	4.0192e-05	0.63	1.1e-06
NAA35	265	154	519	697	628.5	787.1	0.798516	8.4984e-06	0.63	1.3e-06
SND1	265	154	5029	6244	5781.1	6789	0.85154	8.802e-06	0.63	1.3e-06
BBS2	265	154	937	1561	1309.8	1746.5	0.749951	9.1688e-06	0.63	1.4e-06
CTDSP2	265	154	3429	2200.5	3622.8	2749.8	1.31748	9.2943e-06	0.63	1.4e-06
TRMT11	265	154	370	564.5	466.3	593.7	0.785508	9.7743e-06	0.63	1.4e-06
IGIP	265	154	148	42.5	229	140.3	1.63159	9.1092e-06	0.63	1.5e-06
TUBB2B	265	154	368	1177.5	2017.9	2291.9	0.880459	8.6969e-06	0.63	1.5e-06
C2orf68	265	154	244	127.5	371.7	243.6	1.52542	8.5134e-06	0.63	1.6e-06
NASP	265	154	2327	3019	2575.3	3394.3	0.758727	9.2403e-06	0.63	1.6e-06
PYHIN1	265	154	63	98.5	111.9	217.4	0.515053	8.4763e-06	0.63	2e-06
RFX5	265	154	991	1253	1068.7	1430	0.747328	8.8879e-06	0.63	2.1e-06
SPG21	265	154	2243	2944.5	2542.4	3138.1	0.810192	9.737e-06	0.63	2.3e-06
TTF1	265	154	274	381	337.3	447.4	0.753873	8.7159e-06	0.63	2.3e-06
DESI2	265	154	909	541.5	1059.1	790.2	1.34037	9.4944e-06	0.63	2.4e-06
SLC16A6	265	154	80	159.5	616.9	863.1	0.714798	8.696e-06	0.63	2.4e-06
IGHMBP2	265	154	363	525	495.7	658.9	0.752355	8.5312e-06	0.63	2.5e-06
NF2	265	154	872	1509.5	1242.4	1764	0.70433	9.0272e-06	0.63	2.5e-06
ZFAND5	265	154	4463	3181	4679.3	3670.7	1.27478	9.4948e-06	0.63	2.5e-06
GFM1	265	154	1382	1853.5	1578.2	1977	0.798264	9.0273e-06	0.63	2.9e-06
TUBB3	265	154	487	1256	1078.8	1817.6	0.593527	9.2222e-06	0.63	3.4e-06
PHTF1	265	154	384	496	433.4	598.5	0.724068	9.061e-06	0.63	3.5e-06
PRG4	265	154	28	153.5	773.4	2406.4	0.321405	8.582e-06	0.63	3.7e-06
WRN	265	154	532	791	852.8	1661.4	0.513297	9.1864e-06	0.63	4.9e-06
ADIPOR2	224	146	1366	851.5	1877.1	1271.8	1.47591	2.5234e-05	0.63	5e-06
KDSR	265	154	894	629	1034.9	840.5	1.23123	8.5985e-06	0.63	5.8e-06
CEP295	252	139	492.5	783	684	906.5	0.754542	2.0777e-05	0.63	7.5e-06
SNX12	224	146	933.5	440	1081.4	813.3	1.32957	2.2949e-05	0.63	7.5e-06
SMIM29	202	129	376	225	574.1	348.1	1.64941	6.7333e-05	0.63	1.6e-05
KLRC4-KLRK1	179	135	17	42	75.6	194.6	0.388522	7.5665e-05	0.63	2.1e-05
LINC01273	143	96	2	1	22.1	7.1	3.10921	0.00017358	0.63	2.3e-05
LINC01229	130	81	1	1	7.7	4.9	1.55379	0.00024174	0.63	3.2e-05
MIR210HG	152	98	28	5	204.1	60.4	3.37877	0.00046433	0.63	0.0001
RTEL1-TNFRSF6B	143	96	63	134	88.3	128.7	0.686329	0.00065035	0.63	0.00026
TBC1D3B	128	91	4.5	13	21.3	23.5	0.907184	0.00081802	0.63	0.0004
NBPF14	169	99	714	13547	6348.5	21372.1	0.297045	0.00039133	0.63	0.00047
PANO1	135	80	5	2	10.4	9.1	1.13979	0.0012258	0.63	0.0006
SOD2-OT1	94	72	4	1	11.3	6.3	1.78723	0.0021863	0.63	0.00068
NPPA-AS1	118	75	29	45	38.5	67.3	0.572097	0.0023602	0.63	0.00082
MLIP-IT1	82	36	2	1	4	2.9	1.39806	0.01354	0.63	0.004
HSPA8P5	72	48	1	2	2.1	2.5	0.829132	0.0089054	0.63	0.0044
RPS4XP17	84	50	8.5	6	21.1	10.5	2.00751	0.012031	0.63	0.0057
HLA-H	46	27	100.5	140	256.4	426.4	0.601335	0.065802	0.63	0.03
WNT7B	277	166	7	1	114.7	68.5	1.6732	4.1625e-06	0.629	4.8e-07
MRPS5	275	166	880	1154	997.5	1206.4	0.826854	5.6054e-06	0.629	1e-06
RNASEH2B	265	154	743	1014	887.9	1133.3	0.783481	1.0219e-05	0.629	1.2e-06
COG7	275	166	402	536.5	511.7	682.5	0.749682	5.9535e-06	0.629	1.5e-06
KLHL36	265	154	432	153.5	562.7	359.6	1.56485	9.8496e-06	0.629	1.5e-06
ADSL	265	154	1688	2245.5	1900.6	2540.7	0.748077	9.9852e-06	0.629	1.6e-06
TRPV2	265	154	540	949	880.6	1256.8	0.700661	9.9656e-06	0.629	1.6e-06
NEFH	265	154	37	117	284.9	522.8	0.544977	1.1084e-05	0.629	1.8e-06
SPATA7	265	154	231	363	325.7	426.9	0.762994	1.0499e-05	0.629	1.9e-06
DHX35	265	154	304	395.5	325.3	404.7	0.803936	1.0766e-05	0.629	2.1e-06
GALNT10	265	154	646	439	1021.8	703.2	1.45315	1.0358e-05	0.629	2.1e-06
CCDC62	265	154	11	18.5	18.5	28.9	0.640735	1.068e-05	0.629	2.3e-06
NDUFV3	265	154	836	1190.5	970.8	1216.3	0.798223	1.1429e-05	0.629	2.3e-06
PCYOX1	265	154	1306	811.5	1723.1	1268.3	1.35866	1.0239e-05	0.629	2.3e-06
PPM1F	265	154	584	416.5	808.2	546.7	1.47816	9.8313e-06	0.629	2.4e-06
NUDT21	265	154	2618	1897	3048.7	2280.1	1.3371	1.0934e-05	0.629	3.1e-06
P2RX5	265	154	25	53	65.5	165.1	0.39645	1.0347e-05	0.629	3.3e-06
PRKRIP1	265	154	455	650	616.6	826.4	0.746187	1.145e-05	0.629	3.3e-06
U2AF2	265	154	2305	1538.5	2718.4	1956.9	1.38916	1.085e-05	0.629	3.3e-06
SP140L	265	154	410	619.5	570.7	864.3	0.660265	1.0279e-05	0.629	3.7e-06
LRP11	265	154	416	240	750.1	564	1.32997	1.1039e-05	0.629	3.8e-06
TSPAN3	265	154	3500	2789.5	5359	3808.4	1.40714	1.1019e-05	0.629	3.9e-06
NCKAP1L	265	154	671	1179	1085.2	1812	0.598871	1.0622e-05	0.629	4.1e-06
RALGAPA1	265	154	518	721	768.5	1292	0.594777	1.0004e-05	0.629	4.3e-06
ZFP69	265	154	119	172.5	175.1	300.3	0.582992	1.0416e-05	0.629	4.3e-06
CRLF3	265	154	378	523	439.7	595.6	0.738246	9.8499e-06	0.629	4.5e-06
RCN1	265	154	2320	1146.5	2790	2268.9	1.22966	1.1147e-05	0.629	4.5e-06
SMTNL1	265	154	12	24.5	28.8	67.8	0.424489	9.9433e-06	0.629	4.7e-06
SRBD1	265	154	376	493	494.6	653.8	0.756472	9.9073e-06	0.629	4.7e-06
GBA	224	146	2208.5	3271.5	2918.8	4049.6	0.720764	2.6485e-05	0.629	6.5e-06
BIVM-ERCC5	224	146	246	791	564.5	879.1	0.642188	2.578e-05	0.629	7e-06
MSH6	265	154	1328	2018	1712.2	2480.7	0.69019	1.0808e-05	0.629	7.4e-06
RPL7A	224	146	24680.5	19319	26125.1	20604.6	1.26793	2.8161e-05	0.629	9.5e-06
LINC01805	73	62	1	1	1.8	1	1.69863	0.0001413	0.629	9.6e-06
BLCAP	265	154	1121	651	1299.6	1038.1	1.2519	1.1407e-05	0.629	9.8e-06
NOMO1	224	146	4263.5	8807	5992.1	9696.8	0.617947	2.6836e-05	0.629	9.9e-06
TEX45	202	129	6	3	15.8	8.2	1.94073	6.7526e-05	0.629	1.3e-05
GRAMD2A	202	129	15	8	39.6	20	1.98352	7.8659e-05	0.629	1.7e-05
CPEB2-DT	130	81	1	1	10	3.2	3.0916	0.00035617	0.629	4.4e-05
BSN-DT	130	81	1	1	13.7	4.6	2.96585	0.00034497	0.629	5.2e-05
ZNF8	169	99	109	61	141.3	90.9	1.55436	0.00042397	0.629	0.00011
LINC01152	143	96	12	4	49.6	21.5	2.30142	0.00060313	0.629	0.00016
SPATA41	143	96	13	1	19.8	14.3	1.38373	0.00052274	0.629	0.00024
ZNF674-AS1	143	96	84	9	101.5	53.9	1.88419	0.00070009	0.629	0.00026
LINC02282	73	62	1	1	28.7	3.3	8.80429	0.0014406	0.629	0.00029
LINC02234	73	62	1	1	15.9	4.5	3.55612	0.0014268	0.629	0.00031
MIR3145	91	38	1	1	40.7	4.7	8.68712	0.0067592	0.629	0.00058
LINC02580	94	72	4	1	6.5	4.5	1.42885	0.0019177	0.629	0.00073
LINC00623	107	87	49	19	83.3	53	1.57166	0.002064	0.629	0.00082
GOLGA6L10	128	91	30	387	308.7	877.6	0.351783	0.0011338	0.629	0.00083
NXF4	82	36	1	1	3.6	2.3	1.57626	0.0098797	0.629	0.0018
LINC01977	61	60	4	1	13.7	5.5	2.50564	0.0081887	0.629	0.0032
MIR3153	91	38	2	1	58.3	7	8.33438	0.01491	0.629	0.0039
GUCY2GP	82	36	2	1	4.8	2.4	1.96804	0.017628	0.629	0.0052
MTATP6P1	84	50	61	29.5	45875.7	16448.9	2.78898	0.012637	0.629	0.0053
ABHD17AP3	72	48	3	5.5	9.6	11.7	0.814683	0.016193	0.629	0.006
FNTAP2	72	48	14.5	9	27	16.4	1.64636	0.017297	0.629	0.0066
SUMO2P8	72	48	210	123	327.4	275.6	1.18772	0.017382	0.629	0.0086
PGM5-AS1	82	36	7	2	26.4	9.9	2.66366	0.02352	0.629	0.009
DDC-AS1	69	21	2	1	3.4	3	1.13527	0.051102	0.629	0.02
PRKCA-AS1	33	12	1	1	2.5	1.6	1.58852	0.10519	0.629	0.026
PLAAT4	57	19	2667	4233	4329.7	5125.2	0.844789	0.095423	0.629	0.03
MALINC1	33	12	86	101	90.6	105.2	0.861547	0.19478	0.629	0.072
H2BP1	33	12	13	10	30.5	14.3	2.13716	0.19405	0.629	0.097
HS6ST3	265	154	2	1	34.1	27	1.26367	6.7744e-06	0.628	5.5e-07
A1BG	265	154	117	209	324.6	564.1	0.575386	1.2007e-05	0.628	1.4e-06
EHD2	265	154	782	402	1286	681	1.88845	1.1899e-05	0.628	1.5e-06
SBSPON	265	154	42	19.5	164.9	110.1	1.49743	1.2191e-05	0.628	1.7e-06
ORAI2	265	154	434	316	565	405.3	1.39398	1.1695e-05	0.628	2e-06
PKIA	265	154	91	41.5	362.6	160.4	2.26105	1.2259e-05	0.628	2e-06
TMEM144	265	154	316	207.5	410.7	308.9	1.32956	1.1605e-05	0.628	2e-06
PRMT3	265	154	431	576	511.3	583.7	0.875965	1.199e-05	0.628	2.2e-06
REC114	265	154	2	7	7	10.1	0.696011	7.8759e-06	0.628	2.5e-06
SRSF1	265	154	3862	2068.5	4521.8	3170.1	1.4264	1.2107e-05	0.628	2.5e-06
ASB1	265	154	473	349.5	552.7	416	1.3284	1.174e-05	0.628	2.6e-06
TAF4B	265	154	202	310	294.2	408.1	0.720897	1.1717e-05	0.628	2.7e-06
SLC7A5	265	154	1933	3272	3333.3	5323	0.626203	1.3297e-05	0.628	2.9e-06
VKORC1L1	265	154	680	343.5	931.6	636.8	1.46305	1.2555e-05	0.628	2.9e-06
PLEKHB2	265	154	1779	999.5	2599.7	1814.1	1.43309	1.2798e-05	0.628	3.2e-06
MAFK	265	154	280	118	539.2	305.8	1.76318	1.2845e-05	0.628	3.4e-06
MGST1	265	154	647	189	1928.2	1206.6	1.59806	1.1852e-05	0.628	3.4e-06
BET1L	265	154	462	244.5	877.3	605.8	1.44823	1.3045e-05	0.628	3.7e-06
CYB561	265	154	437	192	857.7	572.6	1.49777	1.2531e-05	0.628	3.9e-06
SRRM5	265	154	72	122.5	205.6	430	0.478123	1.2287e-05	0.628	4.2e-06
ZNF490	265	154	129	171.5	182.4	291.6	0.625279	1.2868e-05	0.628	4.4e-06
WDR27	265	154	194	294.5	247.8	371.2	0.667533	1.1493e-05	0.628	4.7e-06
PRB2	265	154	3	13	198.6	83.7	2.37153	1.0736e-05	0.628	4.8e-06
ARHGAP10	265	154	341	503.5	434.6	602.7	0.721115	1.2129e-05	0.628	5.1e-06
AASDH	265	154	322	436	396.2	587.4	0.674453	1.292e-05	0.628	5.2e-06
USP4	265	154	1255	1534	1386.8	1823.5	0.760501	1.317e-05	0.628	5.4e-06
WDPCP	265	154	166	226	226.6	330.3	0.685977	1.3042e-05	0.628	5.7e-06
USP51	224	146	74.5	45.5	147.2	75.5	1.94815	3.0646e-05	0.628	5.9e-06
SUSD6	252	139	708	399	945.1	632.2	1.49501	2.7554e-05	0.628	6.7e-06
ARL17A	265	154	142	262	313.5	711.5	0.440644	1.192e-05	0.628	7.1e-06
IGBP1	224	146	1093.5	638.5	1472.3	1044.2	1.4099	2.9422e-05	0.628	7.5e-06
TIAM2	265	154	150	249	246.6	409.6	0.602108	1.3397e-05	0.628	7.5e-06
EEF2KMT	252	139	196	275	258.1	380.8	0.677784	2.7056e-05	0.628	7.8e-06
TAS2R20	224	146	33.5	62.5	66.3	115	0.576639	3.0327e-05	0.628	8.3e-06
TCEAL8	224	146	866	408.5	2085.3	1184.7	1.76019	3.375e-05	0.628	8.6e-06
SPIN2B	224	146	269.5	413.5	341.3	497.5	0.686083	3.1964e-05	0.628	9.3e-06
OR4F3	252	139	2	49	101.8	250.2	0.406704	2.0776e-05	0.628	1.1e-05
IGLC1	243	137	890	4080	6078.9	14160.4	0.429289	3.1601e-05	0.628	1.2e-05
SSTR5-AS1	143	96	1	1	20.4	5.2	3.91029	0.00011332	0.628	1.2e-05
NHLH2	193	106	2	1	13.5	8.3	1.62761	9.125e-05	0.628	1.5e-05
MALAT1	215	144	33388	83886	115670	249771	0.463103	3.6939e-05	0.628	1.6e-05
RTL8A	202	129	836	609	1343.5	848.1	1.5841	8.8285e-05	0.628	1.8e-05
SELENOS	202	129	978	592	1243	889.2	1.39793	8.6151e-05	0.628	2e-05
TOGARAM1	202	129	714.5	1195	912.4	1266.2	0.72058	8.2234e-05	0.628	2.7e-05
LINC00578	143	96	2	1	20.6	8	2.59054	0.00029524	0.628	5.2e-05
SPATA3-AS1	143	96	2	1	13.2	5.1	2.58161	0.00033461	0.628	5.5e-05
LINC01285	143	96	4	1	16.6	7.8	2.13383	0.00041439	0.628	9.8e-05
RN7SKP203	133	108	1	5	5.7	8.6	0.662331	0.00050972	0.628	0.00017
LINC01506	130	81	2	1	46.7	20.8	2.24604	0.00068792	0.628	0.00022
LINC02288	130	81	4	1	9.1	4.1	2.22018	0.0011957	0.628	0.00025
SMG7-AS1	143	96	14	5	19.1	12.3	1.55391	0.00074298	0.628	0.00025
LINC01748	73	62	3	1	22.3	6.4	3.49832	0.0048515	0.628	0.0015
MIR98	91	38	1	1	40.5	23.2	1.74174	0.0093868	0.628	0.0019
PKMP1	72	48	1	1.5	21.6	1.8	11.9387	0.012015	0.628	0.0041
NAP1L1P1	84	50	2	2	10.2	13.1	0.780281	0.011366	0.628	0.0042
EEF1A1P19	84	50	46	29.5	54.6	38.5	1.41763	0.013226	0.628	0.0049
BTF3P12	72	48	25.5	15.5	46.6	24.2	1.92822	0.018111	0.628	0.0064
RIMKLBP1	72	48	65	46.5	121.9	64.4	1.89137	0.017627	0.628	0.0068
RNVU1-19	58	29	2	1	401.9	41	9.80976	0.034602	0.628	0.012
SNORA71E	58	29	5	1	13.7	5.4	2.54487	0.047951	0.628	0.021
LINC01311	46	27	55	73	62.4	77.3	0.807065	0.070071	0.628	0.029
DLGAP1-AS2	46	27	69	100	110.2	148.1	0.743713	0.070088	0.628	0.032
GAGE5	13	15	1	1	1.3	7.1	0.185051	0.11581	0.628	0.042
MARCHF7	57	19	1597	1822	1634.4	1930.9	0.846408	0.097838	0.628	0.052
CD3E	323	183	153	344	386.3	838.3	0.460836	2.1507e-06	0.627	9e-07
FZD1	277	166	319	125.5	513	296	1.73285	7.8613e-06	0.627	1.1e-06
AQP1	265	154	1259	536	3825.7	1537.7	2.48794	1.3788e-05	0.627	1.6e-06
STON1	265	154	135	71.5	351.2	144.7	2.42661	1.5187e-05	0.627	1.7e-06
ETFA	265	154	2464	3029	2484.4	3013.2	0.824504	1.3425e-05	0.627	1.8e-06
ZFP36L1	265	154	3721	2683.5	6007.9	3591.3	1.6729	1.4879e-05	0.627	1.9e-06
GOLPH3L	265	154	626	473.5	869	589.1	1.47519	1.3946e-05	0.627	2e-06
HMBS	265	154	444	589	518.3	655.2	0.791039	1.3973e-05	0.627	2e-06
HOXA9	265	154	23	10	146.3	59.3	2.46636	1.4141e-05	0.627	2.2e-06
LINC01777	130	81	1	1	3.2	1.7	1.93898	6.6328e-05	0.627	2.2e-06
CRK	265	154	466	301	1032.9	594.1	1.73873	1.5483e-05	0.627	2.3e-06
PRIM1	265	154	262	367	364.4	424.6	0.858185	1.3682e-05	0.627	2.5e-06
TDRP	265	154	111	52.5	178.3	101.1	1.76329	1.3728e-05	0.627	2.5e-06
ALKBH5	265	154	1441	777.5	1668.7	1125	1.48325	1.5367e-05	0.627	2.7e-06
POMGNT1	265	154	1756	2248.5	1855.9	2436.8	0.761588	1.3815e-05	0.627	2.8e-06
RAD51	265	154	173	274	232	300.6	0.771763	1.4596e-05	0.627	2.8e-06
XRCC3	265	154	335	507.5	462.2	660.9	0.699403	1.3866e-05	0.627	2.8e-06
ARMC9	265	154	468	773.5	851.9	1187.2	0.71757	1.3553e-05	0.627	3e-06
FAM219B	265	154	429	248	674.3	429	1.57195	1.56e-05	0.627	3e-06
FANCG	265	154	399	571	499.4	661	0.755562	1.5049e-05	0.627	3.2e-06
RGS5	265	154	1335	753	3982.1	2274.1	1.75111	1.3527e-05	0.627	3.7e-06
CHAF1B	265	154	186	269	228.6	328.5	0.695936	1.4458e-05	0.627	4.1e-06
GDPD4	265	154	4	12	16.5	21.6	0.766443	1.2358e-05	0.627	4.1e-06
TGIF2	265	154	308	176	387.9	283.4	1.36848	1.4268e-05	0.627	4.2e-06
UVRAG	265	154	600	759.5	758.8	1005.6	0.754648	1.4906e-05	0.627	4.3e-06
INTS6	265	154	693	920.5	796.9	1067.4	0.74657	1.4487e-05	0.627	4.4e-06
TSPAN9	265	154	629	461	973.1	694.1	1.40196	1.4214e-05	0.627	4.4e-06
GJA9	265	154	14	47	55.5	97.1	0.571762	1.2866e-05	0.627	4.8e-06
TUBA3D	265	154	9	19	43	72.1	0.596052	1.5182e-05	0.627	4.9e-06
AZIN2	252	139	125	191	182.7	256	0.713832	3.3067e-05	0.627	5.1e-06
TRAT1	265	154	22	48	49.9	103	0.484558	1.4811e-05	0.627	5.2e-06
RBM6	265	154	2620	3979.5	3425.3	5020.8	0.682226	1.3841e-05	0.627	5.4e-06
EVX1	193	106	2	1	16.7	7.5	2.23295	5.9876e-05	0.627	5.5e-06
DCDC2B	265	154	12	19	16.8	24.8	0.675226	1.4629e-05	0.627	6.2e-06
TRAPPC11	265	154	1014	1278.5	1127	1500.9	0.750891	1.525e-05	0.627	7.7e-06
GACAT3	130	81	1	1	6.8	3.2	2.14319	0.00011657	0.627	7.9e-06
POR	265	154	1304	915	1483.8	1243.6	1.19318	1.5455e-05	0.627	8.2e-06
DNHD1	265	154	292	563.5	453.7	768.4	0.590418	1.3946e-05	0.627	8.4e-06
TMEM164	224	146	546.5	365.5	691.7	500.1	1.3833	3.6251e-05	0.627	8.4e-06
ARHGAP11A	224	146	392.5	749.5	623.3	837.7	0.74396	3.8016e-05	0.627	9.6e-06
ABCB7	224	146	600.5	808.5	729.6	940.1	0.776136	3.449e-05	0.627	1.1e-05
INTS3	224	146	1635	2350	1928.3	2759.5	0.698774	3.3971e-05	0.627	1.2e-05
TAS2R46	224	146	25	86	99.3	190	0.522406	2.9019e-05	0.627	1.3e-05
THOC2	224	146	1881	2676.5	2242.5	2954.2	0.759067	3.8182e-05	0.627	1.5e-05
UTP14A	224	146	708	874.5	897.6	1184.5	0.757772	3.6725e-05	0.627	1.5e-05
CABCOCO1	202	129	10	4	41.5	15.5	2.67675	9.401e-05	0.627	1.8e-05
ZNF430	224	146	219.5	296	468.4	1076.2	0.435218	3.6404e-05	0.627	1.8e-05
STMP1	202	129	1046	797	1200.4	970.5	1.23694	9.6618e-05	0.627	2.7e-05
LINC00972	73	62	1	1	3.1	1.4	2.22205	0.00028357	0.627	3e-05
PPP4R1-AS1	130	81	1	1	22.1	5.8	3.8195	0.00035439	0.627	5.6e-05
LINC02405	130	81	2	1	9.1	5	1.82749	0.00071739	0.627	0.00017
ZNF66	145	110	31	106	182.4	421.6	0.432698	0.0005008	0.627	0.00022
TRGV10	133	108	12	24.5	50.4	72.4	0.696367	0.00066188	0.627	0.00023
LRRC37A6P	154	84	14.5	7	58.9	21.5	2.74482	0.0011577	0.627	0.00028
IGHV3-74	130	81	49	124	269.2	963.6	0.279317	0.0018955	0.627	0.00072
MIR30C2	91	38	1	1	44.7	7.6	5.87361	0.007365	0.627	0.00073
IGKV2-28	130	81	313.5	859	2673.6	6234.2	0.428859	0.0019032	0.627	0.00075
MIR3945HG	94	72	5	1	74	27.9	2.65095	0.0025928	0.627	0.00087
RN7SL737P	73	62	1	1	3.4	2.3	1.50125	0.0035705	0.627	0.0011
IGKV1D-13	106	74	16	38.5	120.8	646.1	0.186972	0.003633	0.627	0.0012
NKAIN3-IT1	61	60	4	1	24.5	5.9	4.12231	0.0086435	0.627	0.0032
RPS20P10	72	48	12.5	4.5	32.1	30.5	1.054	0.018417	0.627	0.0078
MIRLET7D	91	38	15	1.5	98.7	46.7	2.11451	0.020852	0.627	0.008
SCARNA18	82	36	2	1	1020.9	1197.2	0.852756	0.021329	0.627	0.0099
OSTCP1	82	36	3.5	8.5	8.6	20.7	0.415453	0.027354	0.627	0.018
TMLHE-AS1	58	29	7.5	5	15.1	7.8	1.95111	0.052048	0.627	0.019
CHMP1B2P	58	29	24.5	6	54.3	34.3	1.58183	0.053951	0.627	0.024
RNVU1-14	69	21	2	6	4.7	8.5	0.549186	0.069821	0.627	0.035
SMPD4BP	57	19	278	326	304.9	357.4	0.853068	0.099046	0.627	0.037
H3-5	57	19	89	119	73.4	100.9	0.726973	0.10016	0.627	0.069
ROPN1	323	183	11	112	169.9	328.5	0.517389	2.1359e-06	0.626	4.4e-07
CD247	323	183	46	102	117.2	234.7	0.499538	2.2969e-06	0.626	5.7e-07
ETS2	277	166	1069	656	2263.2	1315.6	1.72035	8.4609e-06	0.626	1.5e-06
LAMA5	265	154	995	573	3916.7	1547.6	2.53089	1.6797e-05	0.626	2.1e-06
ALG8	265	154	1150	1762.5	1865.5	2186.6	0.85313	1.6052e-05	0.626	2.2e-06
MCOLN1	265	154	708	973	870.4	1197.3	0.726924	1.6513e-05	0.626	2.4e-06
WWOX	265	154	286	525.5	440.3	594.7	0.740252	1.6203e-05	0.626	2.4e-06
ATIC	265	154	2725	3800	3306.7	4301.2	0.768784	1.8147e-05	0.626	2.5e-06
CAPN3	265	154	1186	4351.5	4192	6355.8	0.659546	1.578e-05	0.626	2.7e-06
CSNK2A2	265	154	939	1223.5	1057	1338.6	0.789661	1.6576e-05	0.626	2.7e-06
KLRC4	265	154	12	30	47.4	64.7	0.732083	1.5664e-05	0.626	3e-06
CXADR	265	154	277	101.5	797.6	329.4	2.42133	1.6853e-05	0.626	3.1e-06
MAK16	265	154	633	876	786.4	1057.9	0.743336	1.702e-05	0.626	3.1e-06
DDX55	265	154	647	873.5	752.6	953.8	0.789066	1.6204e-05	0.626	3.3e-06
SAFB2	265	154	1066	1432.5	1336.5	1609.5	0.830407	1.8011e-05	0.626	3.3e-06
TDRD7	265	154	633	981	896.3	1280.5	0.699958	1.6235e-05	0.626	3.3e-06
SSH3	265	154	293	166.5	467	325.1	1.4364	1.6701e-05	0.626	3.4e-06
DCAF8	265	154	2078	1677	2214.9	1826.3	1.21281	1.7775e-05	0.626	3.9e-06
DOK4	265	154	188	111.5	544.7	322.1	1.69106	1.7473e-05	0.626	3.9e-06
HFM1	265	154	21	45	50.6	77.6	0.65127	1.6812e-05	0.626	4.1e-06
CASP2	265	154	1086	1515.5	1308.5	1661.3	0.787615	1.7708e-05	0.626	4.2e-06
POLG2	265	154	246	346	330.3	424.6	0.777923	1.5838e-05	0.626	5.2e-06
ANKRD28	265	154	1656	2401.5	1944.7	2936.2	0.662316	1.8182e-05	0.626	6.6e-06
MED21	265	154	564	385	675.8	506.8	1.33332	1.7808e-05	0.626	7e-06
YWHAB	265	154	3538	2579	4923.8	3543.4	1.38958	1.6639e-05	0.626	7.5e-06
BRCA2	265	154	311	542	526	877.3	0.599581	1.667e-05	0.626	1.2e-05
PPP1R14D	193	106	2	1	103.1	82.6	1.24743	0.00011411	0.626	1.4e-05
PLPPR2	211	131	238	169	620.9	337	1.84249	8.5219e-05	0.626	1.6e-05
AGAP4	265	154	209	688.5	900	2430.8	0.370242	1.6294e-05	0.626	1.8e-05
MIR99AHG	211	131	21	13	83.8	33.9	2.47459	8.6669e-05	0.626	1.9e-05
LINC01121	143	96	1	1	8.1	3	2.68762	0.00019773	0.626	2.5e-05
PYM1	211	131	262	171	430	299.6	1.43535	9.3117e-05	0.626	2.5e-05
NAXD	202	129	382.5	234	657	422.7	1.55436	0.0001139	0.626	2.6e-05
NANOGP8	186	118	3	19	66	52.3	1.26101	0.00018189	0.626	5.3e-05
RPRM	193	106	5	1	46.1	53.2	0.867476	0.00020898	0.626	7.4e-05
FAM157C	166	120	48.5	113	122.5	210.3	0.582496	0.00026552	0.626	0.0001
LINC02408	130	81	2	1	5.8	4	1.45191	0.00090872	0.626	0.00022
LINC02335	61	60	1	1	4.8	1.4	3.47225	0.0012024	0.626	0.00031
MIR140	91	38	1	1	9.5	1.2	8.21878	0.0060282	0.626	0.00034
LINC00476	143	96	92	9	106.9	69.3	1.54148	0.00093442	0.626	0.00037
ZNF271P	141	69	168	99	361.5	245.8	1.47077	0.0031558	0.626	0.0014
ADARB2-AS1	82	36	1	1	8.2	6.7	1.22963	0.011251	0.626	0.002
MIR23B	91	38	2	1	82.6	27.8	2.97092	0.017552	0.626	0.0052
EEF1A1P30	72	48	1	1	1.8	1.7	1.075	0.013881	0.626	0.0054
CTNNA1P1	72	48	1	2	2.3	2.5	0.903581	0.014071	0.626	0.0059
DCAF13P2	72	48	1	1	2.1	3.6	0.570328	0.015453	0.626	0.0059
PSME2P2	84	50	35.5	62	51.3	82.9	0.618927	0.014696	0.626	0.0072
GTF2IP23	72	48	8.5	4.5	13.6	9.8	1.38735	0.019951	0.626	0.0085
MIR3654	46	27	572.5	1	704.8	357.3	1.9726	0.068125	0.626	0.032
BCL2L1	323	183	1101	402	1689.5	1213.8	1.39192	3.1301e-06	0.625	1.2e-06
CXXC4	277	166	19	6.5	66.1	31.9	2.07157	1.007e-05	0.625	1.9e-06
ARHGAP15	265	154	225	340.5	517.6	626.2	0.826592	2.0045e-05	0.625	2.7e-06
DVL3	265	154	1976	1567.5	2468.7	1810.1	1.36384	2.0235e-05	0.625	2.7e-06
NAP1L5	265	154	95	26.5	200.8	129.1	1.55579	1.8289e-05	0.625	2.8e-06
TNKS1BP1	265	154	1228	859.5	2718.6	1638.6	1.65913	1.8985e-05	0.625	3e-06
EME1	265	154	98	142.5	123.8	167.4	0.739848	1.9557e-05	0.625	3.4e-06
CASP4	265	154	2053	2796.5	2259	2883.2	0.78349	2.085e-05	0.625	3.7e-06
GPBP1	265	154	2214	1761	2375.6	1972	1.20468	1.9897e-05	0.625	3.7e-06
PDSS1	265	154	229	319	269.4	360.8	0.746599	1.9484e-05	0.625	3.8e-06
B3GNT5	265	154	244	125.5	726.2	371.8	1.95333	1.877e-05	0.625	3.9e-06
AOAH	265	154	234	436	408	690.3	0.591037	1.9271e-05	0.625	4e-06
HNRNPUL1	265	154	4592	3839.5	5034.7	4155.1	1.21168	1.9711e-05	0.625	4e-06
C11orf16	265	154	2	5	5.2	7.5	0.694646	1.322e-05	0.625	4.1e-06
MYH4	265	154	2	5	17.6	72.1	0.243869	1.2371e-05	0.625	4.2e-06
ST8SIA6	265	154	21	50.5	80.4	131.9	0.609482	1.903e-05	0.625	4.2e-06
WBP1L	253	152	610	152	811.8	464.5	1.74763	2.4056e-05	0.625	4.2e-06
CPE	265	154	464	250.5	2053.3	1237.1	1.65973	2.1163e-05	0.625	4.4e-06
YTHDF1	265	154	1044	419	1181.3	823.9	1.43383	1.9859e-05	0.625	4.6e-06
RBBP8	265	154	928	1394.5	1550.7	1815.7	0.854072	2.1046e-05	0.625	5.1e-06
RNF8	265	154	439	543.5	467.3	594.4	0.78622	2.0732e-05	0.625	5.1e-06
PLA2G7	265	154	207	374	406.4	749.2	0.542543	2.0462e-05	0.625	5.6e-06
TMEM129	265	154	221	82	573	368.9	1.55319	1.9052e-05	0.625	6.5e-06
GNPNAT1	265	154	609	358	865.7	671.1	1.28998	2.0617e-05	0.625	7.2e-06
THEMIS	265	154	20	40	49.8	121.4	0.410079	2.091e-05	0.625	7.2e-06
C6orf120	265	154	411	224.5	614.6	410.2	1.49812	1.9163e-05	0.625	7.4e-06
EXOC2	265	154	721	929	771.3	996.1	0.77435	2.0121e-05	0.625	7.6e-06
POLR3B	265	154	248	332	348.3	538.4	0.646838	2.0615e-05	0.625	7.8e-06
SLC35A4	265	154	646	378.5	1061.3	796.9	1.3318	2.0501e-05	0.625	9.8e-06
ZNF445	224	146	137.5	89.5	233	156.2	1.49215	4.781e-05	0.625	1.1e-05
GP6	224	146	10	24.5	79.4	132.7	0.598463	4.5602e-05	0.625	1.3e-05
LINC00114	143	96	1	1	5	3.3	1.51474	9.2269e-05	0.625	1.3e-05
RGPD2	265	154	69	441.5	643.9	2094.6	0.307405	2.0894e-05	0.625	1.3e-05
OR2A1	224	146	11	83.5	318	304.7	1.04359	4.3006e-05	0.625	1.5e-05
NME1-NME2	224	146	122	264	303.4	543.7	0.558076	4.4376e-05	0.625	1.6e-05
TAS2R31	224	146	66.5	164	209.7	429.8	0.487897	4.6025e-05	0.625	1.8e-05
NOMO2	241	147	1948	3416	3059.6	5830.7	0.524744	3.8533e-05	0.625	2.3e-05
IYD	193	106	3	1	169.3	61	2.7768	0.00015845	0.625	4.4e-05
CCDC32	202	129	317	230	491.8	315.2	1.56047	0.00012067	0.625	4.9e-05
RN7SL861P	73	62	1	1	8.9	1.1	8.00079	0.00044872	0.625	5.2e-05
LINC00261	143	96	2	1	427.5	430.1	0.993978	0.00029677	0.625	7.4e-05
TINCR	184	104	4	1	31.6	47.2	0.668591	0.00025534	0.625	9.5e-05
LINC00968	143	96	6	1	13.4	6.2	2.17642	0.00067486	0.625	0.00015
RN7SL262P	73	62	1	1	6.8	3.3	2.02276	0.00079167	0.625	0.00015
ZNF670	169	99	122	166	152.9	202.4	0.75581	0.00066251	0.625	0.00015
LINC02097	130	81	2	1	9	3.5	2.55571	0.00080573	0.625	0.00016
CASC9	143	96	4	1	43.7	23.9	1.8318	0.00057984	0.625	0.00019
RN7SL657P	73	62	1	1	2.3	1.5	1.55863	0.0012968	0.625	0.00029
LINC02532	130	81	2	1	529.6	128.5	4.12257	0.0010539	0.625	0.00032
LINC01841	73	62	1	1	11.8	1.6	7.26543	0.0016402	0.625	0.00033
LINC00638	143	96	26	5	42	24.5	1.71356	0.0010168	0.625	0.00045
LINC02068	73	62	1	1	5.4	2.3	2.33562	0.002618	0.625	0.00068
PRXL2B	118	79	135	47	388.1	138.8	2.79587	0.0028861	0.625	0.00081
LINC02250	61	60	1	1	1.7	2.3	0.714707	0.0025839	0.625	0.00094
LINC00920	107	87	61	9	243.6	231.3	1.05339	0.0027304	0.625	0.0015
MIR6763	67	31	1	1	22.4	6.2	3.60992	0.017498	0.625	0.0029
RPL30P4	72	48	3	2	11.4	3.8	3.01289	0.019435	0.625	0.0066
KNOP1P4	72	48	1	1.5	1.9	2.5	0.766667	0.015933	0.625	0.0068
MIR3124	91	38	2	1	68.2	19.6	3.48847	0.019222	0.625	0.0077
EEF1A1P5	72	48	1116.5	804	1481.8	1121.1	1.32177	0.020952	0.625	0.01
SNORA70	82	36	100	560.5	8224.4	15210.5	0.540704	0.030099	0.625	0.011
INTS6L-AS1	69	21	2	1	12.6	2	6.17189	0.065901	0.625	0.019
OBI1	57	19	245	278	286.3	313.5	0.913211	0.10662	0.625	0.029
SKINT1L	33	12	5	9.5	6.6	8.9	0.744265	0.20114	0.625	0.088
CCR5AS	33	12	68	74	65.2	79.2	0.824115	0.20828	0.625	0.089
LILRB2	323	183	153	273	262.3	412.2	0.636341	3.4846e-06	0.624	1.5e-06
CD3G	323	183	51	133	154	312.9	0.492377	3.7371e-06	0.624	1.7e-06
PBX1	265	154	338	167.5	1107.4	585.3	1.89221	2.1441e-05	0.624	2.8e-06
FOSL2	265	154	1505	910.5	4348.3	2143.2	2.02886	2.1563e-05	0.624	3e-06
KIAA0319L	265	154	1136	1468.5	1253.9	1481.5	0.846406	2.1402e-05	0.624	3.2e-06
RPL23A	265	154	21628	28334	23417.1	29967	0.78143	2.3665e-05	0.624	3.5e-06
LRRC14	265	154	330	213.5	433.8	298	1.4559	2.1803e-05	0.624	3.6e-06
NUP93	265	154	1012	1394.5	1363.9	1748	0.780263	2.2932e-05	0.624	3.6e-06
GPR27	265	154	13	6	57.8	36.8	1.56871	2.1373e-05	0.624	4.4e-06
GNAQ	265	154	1294	854	1668.9	1206.9	1.38277	2.3493e-05	0.624	4.5e-06
XIRP1	265	154	5	11.5	20.1	62	0.323656	2.1815e-05	0.624	4.6e-06
FXYD5	265	154	2813	5237	4982.7	7440.2	0.669704	2.3189e-05	0.624	4.8e-06
NAT10	265	154	1143	1489.5	1314.2	1529.4	0.859328	2.4291e-05	0.624	4.8e-06
APOBEC2	265	154	14	29.5	42	75.7	0.554504	2.1017e-05	0.624	5.1e-06
SLC35A3	265	154	578	366	948.4	638.5	1.48532	2.1322e-05	0.624	5.1e-06
GPRC5C	265	154	119	38	572.5	351.8	1.6276	2.1586e-05	0.624	5.2e-06
HOXD9	265	154	39	13.5	137.3	74.8	1.83442	2.2328e-05	0.624	5.2e-06
INSIG2	265	154	540	330	844.7	504.9	1.67307	2.3361e-05	0.624	5.5e-06
PAQR7	265	154	190	61.5	262.4	175.5	1.49543	2.3924e-05	0.624	5.6e-06
DNAJC19	265	154	714	972	820.9	1075.6	0.763178	2.2673e-05	0.624	5.7e-06
PNPT1	265	154	629	846	717.9	957.7	0.749573	2.2175e-05	0.624	5.9e-06
LAX1	265	154	35	59	86.4	145.6	0.593602	2.3721e-05	0.624	6.1e-06
CCDC117	265	154	699	514	789.2	650.1	1.21384	2.3623e-05	0.624	6.2e-06
TVP23C	265	154	151	307	264.9	364	0.727773	2.132e-05	0.624	6.4e-06
P3H4	252	139	244	139	409.9	236.6	1.73198	4.666e-05	0.624	6.8e-06
RFT1	265	154	487	592.5	500.9	644.4	0.77722	2.3711e-05	0.624	6.9e-06
INTS4	265	154	565	805.5	720.7	934.3	0.771423	2.1603e-05	0.624	7.2e-06
MAP3K19	265	154	4	8	15.2	17.2	0.883356	2.0262e-05	0.624	7.4e-06
CFL2	265	154	824	1296	1152.8	1678.2	0.686931	2.2092e-05	0.624	7.7e-06
SCOC	265	154	1032	467	1308.5	928.3	1.4095	2.3889e-05	0.624	8.4e-06
HAUS6	265	154	336	583.5	465.3	717.8	0.648285	2.2549e-05	0.624	8.7e-06
INIP	265	154	342	195	391.5	297.9	1.31445	2.349e-05	0.624	9e-06
MICAL3	265	154	1315	2079	1933.9	3145.9	0.614731	2.2258e-05	0.624	9.2e-06
GCNT7	265	154	18	36.5	47.4	73.4	0.646068	2.2994e-05	0.624	1e-05
RFWD3	265	154	532	689	588.4	792.6	0.742452	2.2973e-05	0.624	1.1e-05
SART3	265	154	1000	1160	1100.4	1407.7	0.781704	2.2341e-05	0.624	1.1e-05
ZNF101	265	154	214	284	248.6	344.7	0.721125	2.4468e-05	0.624	1.1e-05
MORF4L2	224	146	4022	1208	4632.3	2902.1	1.59616	5.8628e-05	0.624	1.3e-05
MAGED2	224	146	3716	2902.5	4947.6	3553.4	1.39235	5.8876e-05	0.624	1.4e-05
ZFYVE26	265	154	844	1217.5	1282.3	2364.9	0.542203	2.1443e-05	0.624	1.4e-05
SNX29	265	154	860	1616.5	1303.4	2017.1	0.646156	2.2424e-05	0.624	1.6e-05
SURF4	224	146	4562.5	3547.5	5154.1	3905.4	1.31972	5.8504e-05	0.624	1.6e-05
NSG2	202	129	3	1	171.1	105.5	1.62254	9.0899e-05	0.624	2e-05
TSSK4	224	146	72.5	141	143.5	227.3	0.63118	5.5228e-05	0.624	2.1e-05
VPS28	224	146	1457	964.5	2047.6	1595.3	1.28353	5.8752e-05	0.624	2.6e-05
ADGRE2	211	131	292	502	460.6	644.2	0.715057	0.00011003	0.624	3.4e-05
PLPP2	211	131	117	46	479	269.6	1.77682	0.00012134	0.624	3.6e-05
[truncated: 27,756 more rows]

## Sheet: significant
Gene_symbol	N_nonresponder	N_responder	median_nonresponder	median_responder	mean_nonresponder	mean_responder	FoldChange (nonresp/resp)	MannW_p	ROC_AUC	ROC_AUC_p	Gene Name
EMSLR	33	12	71	151.5	79.2	161.2	0.491492	0.00073574	0.833	8.8e-07	E2F1 mRNA stabilizing lncRNA(EMSLR)
BOLA2-SMG1P6	73	62	687	8438.5	2921.2	7794.5	0.374772	1.5078e-08	0.783	3.9e-12	BOLA2-SMG1P6 readthrough(BOLA2-SMG1P6)
LINC01679	73	62	55	4	93.2	29.3	3.17956	1.663e-08	0.781	5e-12	long intergenic non-protein coding RNA 1679(LINC01679)
DNAJC3-DT	73	62	60	5	79.3	18.1	4.3899	2.2292e-08	0.779	2.3e-12	DNAJC3 divergent transcript(DNAJC3-DT)
GOLGA2P6	33	12	3	1	6.9	1	6.87879	0.0018251	0.773	2.9e-10	GOLGA2 pseudogene 6(GOLGA2P6)
PRXL2A	118	79	1223.5	355	1629.4	698	2.33424	1.1689e-10	0.771	2e-15	peroxiredoxin like 2A(PRXL2A)
LINC02021	73	62	18	3	40.1	8.1	4.93886	1.1558e-07	0.761	8.6e-11	long intergenic non-protein coding RNA 2021(LINC02021)
IGLV5-52	94	72	1	99.5	30.6	93.9	0.325484	2.5272e-09	0.761	1.5e-12	immunoglobulin lambda variable 5-52(IGLV5-52)
LNCTAM34A	61	60	13	1	20.5	4.5	4.5311	2.3876e-07	0.757	3.2e-10	long non coding transcriptional activator of miR34a(LNCTAM34A)
LINC02609	61	60	43	4.5	85.2	17.2	4.97061	1.0333e-06	0.756	4.2e-09	long intergenic non-protein coding RNA 2609(LINC02609)
ERICD	61	60	10	1	16.7	5.2	3.22914	5.9474e-07	0.755	1.6e-09	E2F1-regulated inhibitor of cell death(ERICD)
ZKSCAN2-DT	61	60	33	9	41.2	15	2.74863	1.5311e-06	0.753	9.4e-09	ZKSCAN2 divergent transcript(ZKSCAN2-DT)
LINC02019	61	60	13	1	15.1	4.3	3.4918	6.0051e-07	0.752	1.8e-09	long intergenic non-protein coding RNA 2019(LINC02019)
RN7SL832P	73	62	10	1	24.8	7.5	3.30046	1.5283e-07	0.752	3.4e-10	RNA, 7SL, cytoplasmic 832, pseudogene(RN7SL832P)
SNHG26	73	62	22	5	32.2	10.1	3.17042	4.8734e-07	0.751	1.2e-09	small nucleolar RNA host gene 26(SNHG26)
LINC01852	73	62	25	1	38.2	9.5	4.00802	2.3882e-07	0.751	6.9e-10	long intergenic non-protein coding RNA 1852(LINC01852)
LINC01376	73	62	13	1	26.7	6.2	4.31735	3.6175e-07	0.748	6.8e-10	long intergenic non-protein coding RNA 1376(LINC01376)
LINC02482	73	62	20	4	111.3	29.3	3.80366	6.2362e-07	0.747	3.3e-09	long intergenic non-protein coding RNA 2482(LINC02482)
ECPAS	130	81	2621.5	4352	2866.6	4436.6	0.646135	1.5327e-09	0.747	6.1e-13	Ecm29 proteasome adaptor and scaffold(ECPAS)
LINC01703	61	60	6	1	9.9	3.6	2.7459	2.9242e-07	0.745	2.4e-09	long intergenic non-protein coding RNA 1703(LINC01703)
NBPF19	147	82	243	5114	1488.9	5419.1	0.274756	8.2231e-10	0.745	5.8e-12	NBPF member 19(NBPF19)
BTG3-AS1	73	62	10	3	33.5	7.5	4.46758	8.13e-07	0.743	3e-09	BTG3 antisense RNA 1(BTG3-AS1)
NATD1	156	84	244	19.5	257.5	113.9	2.25996	6.6947e-10	0.742	9.6e-13	N-acetyltransferase domain containing 1(NATD1)
LINC01694	73	62	15	2.5	31.9	7.3	4.37219	1.1022e-06	0.74	6.7e-09	long intergenic non-protein coding RNA 1694(LINC01694)
RN7SKP71	61	60	1	4	1.8	4.2	0.437158	3.0347e-07	0.738	2.6e-09	RN7SK pseudogene 71(RN7SKP71)
PHETA1	130	81	166.5	34	520.1	182.8	2.84551	6.5336e-09	0.738	2.1e-11	PH domain containing endocytic trafficking adaptor 1(PHETA1)
LINC02084	61	60	11	1	17.7	5.2	3.39391	1.9104e-06	0.737	2.1e-08	long intergenic non-protein coding RNA 2084(LINC02084)
RALY-AS1	94	72	34	1	40.2	16.8	2.38888	1.0404e-07	0.737	1e-09	RALY antisense RNA 1(RALY-AS1)
STRA6LP	61	60	59	224.5	128.7	249	0.516859	7.3113e-06	0.736	1.3e-07	STRA6 like, pseudogene(STRA6LP)
LINC02361	73	62	13	1	40.1	18.1	2.21094	1.1213e-06	0.734	1.6e-08	long intergenic non-protein coding RNA 2361(LINC02361)
ODR4	130	81	754	117	718.7	374.6	1.91833	1.0521e-08	0.734	1.2e-10	odr-4 GPCR localization factor homolog(ODR4)
RBM15B	169	99	1359	537	1417.3	803.3	1.76442	1.7559e-10	0.734	4.3e-13	RNA binding motif protein 15B(RBM15B)
MUC20-OT1	61	60	809	4339	2200.5	4512.5	0.48764	9.5459e-06	0.733	7.9e-07	MUC20 overlapping transcript(MUC20-OT1)
LINC02073	61	60	7	1	14	5.1	2.75087	3.0464e-06	0.731	4.3e-08	long intergenic non-protein coding RNA 2073(LINC02073)
GASAL1	61	60	14	1	15.8	5.9	2.68408	4.6239e-06	0.729	1.2e-07	growth arrest associated lncRNA 1(GASAL1)
LINC02447	94	72	10	1	15.6	6.6	2.36063	2.0536e-07	0.729	2.3e-09	long intergenic non-protein coding RNA 2447(LINC02447)
SNORC	130	81	35	7	92.8	78.2	1.18714	2.0871e-08	0.729	2e-09	secondary ossification center associated regulator of chondrocyte maturation(SNORC)
GTSE1-DT	106	74	15	1	26	11.7	2.23008	1.1077e-07	0.729	1.5e-09	GTSE1 divergent transcript(GTSE1-DT)
PPIAL4H	94	72	1	23	17.9	65	0.276059	6.3611e-08	0.729	9.4e-10	peptidylprolyl isomerase A like 4H(PPIAL4H)
ATP5IF1	130	81	1651	367	2461.5	1212.1	2.03086	2.3019e-08	0.729	4e-10	ATP synthase inhibitory factor subunit 1(ATP5IF1)
U2AF1L5	106	74	580	1283	668.3	1144	0.584227	1.9965e-07	0.728	2.3e-09	U2 small nuclear RNA auxiliary factor 1 like 5
LINC01857	73	62	7	1	27	11.8	2.29082	1.3558e-06	0.727	1.8e-08	long intergenic non-protein coding RNA 1857(LINC01857)
DOP1A	118	79	507	1336	728.2	1429.1	0.50958	6.4596e-08	0.727	8.4e-10	DOP1 leucine zipper like protein A(DOP1A)
TGIF2-RAB5IF	130	81	2	415	127.8	412.5	0.309935	2.4616e-08	0.726	1.2e-09	TGIF2-RAB5IF readthrough(TGIF2-RAB5IF)
TUT4	130	81	758	3051	1391.2	3000	0.463736	3.6611e-08	0.726	1.1e-09	terminal uridylyl transferase 4(TUT4)
LINC01415	61	60	7	1	8.4	3.5	2.3821	7.6111e-06	0.725	2.2e-07	long intergenic non-protein coding RNA 1415(LINC01415)
ZNF426-DT	106	74	16	1	114.2	32.5	3.51701	1.6901e-07	0.725	2.8e-09	ZNF426 divergent transcript(ZNF426-DT)
ATP5PB	130	81	4487	934	4441.9	2524.3	1.75966	3.8589e-08	0.725	8.6e-10	ATP synthase peripheral stalk-membrane subunit b(ATP5PB)
ATP5F1D	130	81	870.5	159	1561.8	702.3	2.224	3.7337e-08	0.725	4.6e-10	ATP synthase F1 subunit delta(ATP5F1D)
SHLD2	130	81	990	2366	1418.8	2538.7	0.55885	3.9097e-08	0.725	4e-10	shieldin complex subunit 2(SHLD2)
MARCKS	169	99	5676	380	6498.6	3015.7	2.15495	8.7519e-10	0.724	4.2e-12	myristoylated alanine rich protein kinase C substrate(MARCKS)
LINC01772	73	62	27	8	41.8	16.9	2.47649	7.989e-06	0.723	3e-07	long intergenic non-protein coding RNA 1772(LINC01772)
LINC01971	61	60	5	1	8.8	3.4	2.60997	1.4986e-06	0.723	3.6e-08	long intergenic non-protein coding RNA 1971(LINC01971)
DUBR	130	81	92.5	10	123	40	3.07746	5.1019e-08	0.723	1.4e-10	DPPA2 upstream binding RNA(DUBR)
TRAV8-2	130	81	11.5	33	26.9	56.6	0.474098	4.8563e-08	0.723	1.1e-10	T cell receptor alpha variable 8-2(TRAV8-2)
SLC35E2A	130	81	259.5	1732	685.1	1731.2	0.395747	5.71e-08	0.722	2.1e-09	solute carrier family 35 member E2A(SLC35E2A)
LINC01778	73	62	4	1	25.3	3.5	7.26243	2.6292e-07	0.722	6.2e-10	long intergenic non-protein coding RNA 1778(LINC01778)
RN7SL608P	73	62	5	1	33.6	7.3	4.60359	1.8555e-06	0.721	1.7e-08	RNA, 7SL, cytoplasmic 608, pseudogene(RN7SL608P)
ATP5MC2	130	81	5061	1839	6410.1	3543	1.80924	6.628e-08	0.721	9.6e-10	ATP synthase membrane subunit c locus 2(ATP5MC2)
DELE1	130	81	1236.5	635	1231.6	829.6	1.48454	6.9339e-08	0.721	6.2e-10	DAP3 binding cell death enhancer 1(DELE1)
DEPP1	130	81	689	98	1828.6	527.6	3.46618	6.5407e-08	0.721	5.4e-10	DEPP1 autophagy regulator(DEPP1)
LINC01315	130	81	54	1	98	32.4	3.02658	4.0618e-08	0.721	3.4e-10	long intergenic non-protein coding RNA 1315(LINC01315)
LINC01684	73	62	10	1	15	5.9	2.569	6.8562e-06	0.719	1.8e-07	long intergenic non-protein coding RNA 1684(LINC01684)
LINC02285	73	62	6	1	16.4	3.5	4.67513	9.6546e-07	0.719	6.9e-09	long intergenic non-protein coding RNA 2285(LINC02285)
RN7SL731P	73	62	2	1	6	2	2.95912	1.0146e-06	0.718	7.2e-09	RNA, 7SL, cytoplasmic 731, pseudogene(RN7SL731P)
PPIAL4F	115	76	1	5.5	2.5	32.9	0.0770176	3.3226e-09	0.718	4e-10	peptidylprolyl isomerase A like 4F(PPIAL4F)
LINC02028	73	62	7	1	13.4	4.8	2.78165	4.7895e-06	0.717	1e-07	long intergenic non-protein coding RNA 2028(LINC02028)
KLHL7-DT	94	72	17	5	26.7	9.5	2.79402	1.4639e-06	0.717	2.4e-08	KLHL7 divergent transcript(KLHL7-DT)
LINC01615	73	62	6	1	21.1	3.5	5.97623	2.2075e-06	0.717	1.9e-08	long intergenic non-protein coding RNA 1615(LINC01615)
OSER1-DT	130	81	173.5	7	255.9	88.7	2.884	1.1344e-07	0.717	4.6e-10	OSER1 divergent transcript(OSER1-DT)
MYOSLID	73	62	4	1	14.2	2.7	5.32101	1.8661e-06	0.716	1.6e-08	myocardin-induced smooth muscle lncRNA, inducer of differentiation(MYOSLID)
GHET1	106	74	17.5	1	26.2	11.1	2.36915	4.2356e-07	0.716	1.5e-08	gastric carcinoma proliferation enhancing transcript 1(GHET1)
INSYN1	118	79	45	17	62.9	29.1	2.16396	3.0205e-07	0.716	5.1e-09	inhibitory synaptic factor 1(INSYN1)
RN7SL1	106	74	202.5	1892	5049.4	10979.1	0.459907	1.0099e-06	0.714	4.2e-08	RNA component of signal recognition particle 7SL1(RN7SL1)
LINC01301	107	87	13	1	17.2	7.7	2.21608	1.7246e-07	0.714	2.6e-09	long intergenic non-protein coding RNA 1301(LINC01301)
GAS6-DT	130	81	21.5	1	32.3	13.4	2.40919	9.2628e-08	0.714	1.7e-09	GAS6 divergent transcript(GAS6-DT)
CYREN	130	81	575.5	155	746	369.8	2.01754	1.8789e-07	0.713	4.7e-09	cell cycle regulator of NHEJ(CYREN)
TPTEP2-CSNK1E	94	72	35	149	82.6	165	0.50088	2.7964e-06	0.712	1.9e-07	TPTEP2-CSNK1E readthrough(TPTEP2-CSNK1E)
PRR33	102	68	13	33	23	48.2	0.476394	2.9585e-06	0.712	1.1e-07	proline rich 33(PRR33)
LINC02550	73	62	6	1	17.6	4.4	3.97479	3.7448e-06	0.712	7.8e-08	long intergenic non-protein coding RNA 2550(LINC02550)
CFAP410	118	79	204.5	72	291.2	143.9	2.02343	4.6281e-07	0.712	1e-08	cilia and flagella associated protein 410(CFAP410)
NPIPB12	145	110	5500	12348	13489.4	31348.7	0.430302	6.5464e-09	0.712	7.5e-11	nuclear pore complex interacting protein family member B12(NPIPB12)
SCO2	220	143	227	637	398	840.2	0.473671	9.4499e-12	0.712	2.6e-14	synthesis of cytochrome C oxidase 2(SCO2)
ILF3-DT	130	81	231	8	361.3	121.1	2.98339	2.476e-07	0.711	2.9e-09	ILF3 divergent transcript(ILF3-DT)
TYW1B	169	99	124	299	196.8	320.6	0.613947	7.9733e-09	0.711	3.5e-11	tRNA-yW synthesizing protein 1 homolog B(TYW1B)
LINC02175	73	62	10	4	47.2	16	2.95075	2.25e-05	0.71	1e-06	long intergenic non-protein coding RNA 2175(LINC02175)
NPIPA9	94	72	353.5	15830	5072.6	15657.1	0.323978	3.681e-06	0.71	2.7e-07	nuclear pore complex interacting protein family, member A9(NPIPA9)
HAGLROS	94	72	13.5	1	24.7	11	2.2571	2.1178e-06	0.71	9.5e-08	HAGLR opposite strand lncRNA(HAGLROS)
CEP83-DT	106	74	19	1	25.1	12.9	1.95046	1.0675e-06	0.71	9.1e-08	CEP83 divergent transcript(CEP83-DT)
IGHV3-30	106	74	69	1311	1522.5	5032.9	0.302515	1.7257e-06	0.71	6.4e-08	immunoglobulin heavy variable 3-30(IGHV3-30)
GAPLINC	130	81	34	3	81.6	22.2	3.67612	1.9726e-07	0.71	2.8e-09	gastric adenocarcinoma associated, positive CD44 regulator, long intergenic non-coding RNA(GAPLINC)
CNNM3-DT	73	62	6	1	33.1	10.8	3.07305	4.14e-06	0.709	8.2e-08	CNNM3 divergent transcript(CNNM3-DT)
RN7SL333P	73	62	3	1	32.7	4.9	6.6688	2.434e-06	0.709	2.6e-08	RNA, 7SL, cytoplasmic 333, pseudogene(RN7SL333P)
FAM72C	169	99	41	116	69.8	154.3	0.452361	1.1314e-08	0.709	2.9e-10	family with sequence similarity 72 member C(FAM72C)
HCG20	73	62	14	3	25.4	6.5	3.92676	2.1758e-05	0.708	1.2e-06	HLA complex group 20(HCG20)
ATP5MC1	130	81	1338.5	528	2386.3	1085.9	2.19745	3.9658e-07	0.708	1.7e-08	ATP synthase membrane subunit c locus 1(ATP5MC1)
LINC01503	130	81	36.5	2	127.9	36.5	3.50225	2.5363e-07	0.708	3.7e-09	long intergenic non-protein coding RNA 1503(LINC01503)
WDFY3-AS2	143	96	43	5	61.5	30	2.0506	4.2351e-08	0.708	5.4e-10	WDFY3 antisense RNA 2(WDFY3-AS2)
LINC02018	73	62	7	1	27.5	7.5	3.65606	2.0969e-05	0.707	9e-07	long intergenic non-protein coding RNA 2018(LINC02018)
RN7SL138P	73	62	8	1	132.3	13.5	9.77472	9.9194e-06	0.707	2.5e-07	RNA, 7SL, cytoplasmic 138, pseudogene(RN7SL138P)
SHLD1	130	81	111.5	28	140.8	74.7	1.88354	4.3094e-07	0.707	2.8e-08	shieldin complex subunit 1(SHLD1)
TMEM256-PLSCR3	107	87	5	33	16.9	36.2	0.465542	5.7969e-07	0.707	2.3e-08	TMEM256-PLSCR3 readthrough (NMD candidate)(TMEM256-PLSCR3)
ATP5PF	130	81	2272	1122	2936.9	1715.2	1.71227	4.3448e-07	0.707	1.5e-08	ATP synthase peripheral stalk subunit F6(ATP5PF)
TUT7	130	81	915	1703	1189.7	1891.5	0.628986	4.1893e-07	0.707	4.5e-09	terminal uridylyl transferase 7(TUT7)
GIHCG	118	79	72.5	4	212.3	67.7	3.13657	7.0938e-07	0.706	2.1e-08	GIHCG inhibitor of miR-200b/200a/429 expression(GIHCG)
PHETA2	130	81	190	34	250.4	97.3	2.57252	4.7213e-07	0.706	6.1e-09	PH domain containing endocytic trafficking adaptor 2(PHETA2)
LINC01637	130	81	20	1	39.4	18.5	2.13002	1.886e-07	0.706	3.3e-09	long intergenic non-protein coding RNA 1637(LINC01637)
TDP1	265	154	340	529.5	381.6	634.7	0.601257	2.0073e-12	0.706	2.3e-14	tyrosyl-DNA phosphodiesterase 1(TDP1)
GMDS-DT	94	72	60.5	13.5	60	32.8	1.83128	6.2432e-06	0.705	4.6e-07	GMDS divergent transcript(GMDS-DT)
CCDC18-AS1	94	72	128	22	150.1	65.7	2.28572	6.3751e-06	0.705	3.2e-07	CCDC18 antisense RNA 1(CCDC18-AS1)
FRG1-DT	73	62	5	1	21.9	5.4	4.07824	8.2304e-06	0.705	2.7e-07	FRG1 divergent transcript(FRG1-DT)
LINC00899	107	87	44	6	50	25.3	1.97453	8.9563e-07	0.705	4.6e-08	long intergenic non-protein coding RNA 899(LINC00899)
NBPF26	147	82	395	35747	9153.8	33446.4	0.273686	3.2977e-07	0.704	1.6e-07	NBPF member 26(NBPF26)
ATP5MF-PTCD1	130	81	84	357	156.2	374.6	0.416904	5.5452e-07	0.704	9.3e-08	ATP5MF-PTCD1 readthrough(ATP5MF-PTCD1)
RIMBP3	169	99	18	62	41.8	188.2	0.221982	2.3218e-08	0.704	1.1e-09	RIMS binding protein 3(RIMBP3)
LINC01569	94	72	31	4	44.3	23.1	1.91766	6.1337e-06	0.703	7.3e-07	long intergenic non-protein coding RNA 1569(LINC01569)
MIATNB	94	72	51	5.5	47.3	21.3	2.22433	7.21e-06	0.703	4.3e-07	MIAT neighbor(MIATNB)
ATP5PD	130	81	2561.5	1493	3790.2	2294.3	1.65198	7.5993e-07	0.703	4.6e-08	ATP synthase peripheral stalk subunit d(ATP5PD)
LINC02202	130	81	15.5	1	28.4	10.1	2.80043	4.7508e-07	0.703	1.4e-08	long intergenic non-protein coding RNA 2202(LINC02202)
EIF3J-DT	130	81	131	7	153.4	59.6	2.57521	6.7038e-07	0.703	1.2e-08	EIF3J divergent transcript(EIF3J-DT)
NPIPB4	211	131	2821	15042	12177.1	33113.6	0.367736	2.5591e-10	0.703	3.9e-12	nuclear pore complex interacting protein family member B4(NPIPB4)
VRK1	265	154	488	926.5	695.8	1113	0.625147	4.5519e-12	0.703	2.7e-15	VRK serine/threonine kinase 1(VRK1)
MRPL20-AS1	118	79	266	85	309.2	166.4	1.85838	1.586e-06	0.702	9.8e-08	MRPL20 antisense RNA 1(MRPL20-AS1)
LINC02289	130	81	7	1	15.7	6	2.59149	3.8272e-07	0.702	5.6e-09	long intergenic non-protein coding RNA 2289(LINC02289)
FOXD1-AS1	61	60	4	1	16.9	5.7	2.96808	5.9477e-06	0.701	2.6e-07	FOXD1 antisense RNA 1(FOXD1-AS1)
TRAV8-6	130	81	10.5	25	26.2	38.6	0.677041	9.1953e-07	0.701	7.2e-08	T cell receptor alpha variable 8-6(TRAV8-6)
LINC02328	130	81	13.5	1	35.9	10.9	3.2923	4.8407e-07	0.701	1.6e-08	long intergenic non-protein coding RNA 2328(LINC02328)
NPIPB7	174	116	3.5	16	28.8	62.9	0.457357	6.2221e-09	0.701	2.2e-10	nuclear pore complex interacting protein family member B7(NPIPB7)
ARMH3	130	81	648	1102	759.1	1109.6	0.684169	9.9188e-07	0.7	4.3e-08	armadillo like helical domain containing 3(ARMH3)
SNHG19	130	81	102.5	4	787.7	209.8	3.75423	8.5308e-07	0.7	2.9e-08	small nucleolar RNA host gene 19(SNHG19)
LINC00886	143	96	24	5	45.3	17.7	2.55389	1.3741e-07	0.7	1.5e-09	long intergenic non-protein coding RNA 886(LINC00886)
LINC02104	130	81	5.5	1	20.9	4.9	4.2658	2.923e-07	0.699	2.2e-09	long intergenic non-protein coding RNA 2104(LINC02104)
PTPRD-AS1	130	81	7	1	34.2	17	2.00885	2.3363e-07	0.699	1.4e-09	PTPRD antisense RNA 1(PTPRD-AS1)
LINC01730	106	74	10	1	25.2	8.6	2.92966	3.0234e-06	0.698	8.2e-08	long intergenic non-protein coding RNA 1730(LINC01730)
TBC1D8-AS1	130	81	30	3	33.5	15.8	2.12734	1.1e-06	0.698	8.2e-08	TBC1D8 antisense RNA 1(TBC1D8-AS1)
TENT2	130	81	1206	2040	1546.8	2096.6	0.737774	1.3375e-06	0.698	4.9e-08	terminal nucleotidyltransferase 2(TENT2)
LEPROT	265	154	2194	1189.5	2343.3	1354.5	1.73005	1.4336e-11	0.698	5.9e-14	leptin receptor overlapping transcript(LEPROT)
LINC01719	94	72	18	3	21.9	12.2	1.79974	1.0209e-05	0.697	8.6e-07	long intergenic non-protein coding RNA 1719(LINC01719)
SNHG18	143	96	88	5	183.5	77.2	2.37637	1.9836e-07	0.697	3.4e-09	small nucleolar RNA host gene 18(SNHG18)
CHL1-AS2	73	62	7	1	113.3	14.1	8.007	1.6297e-05	0.695	5.8e-07	CHL1 antisense RNA 2(CHL1-AS2)
LINC01641	61	60	2	1	4.1	1.5	2.73224	9.6651e-06	0.695	3.8e-07	long intergenic non-protein coding RNA 1641(LINC01641)
STIMATE	130	81	325.5	41	325.9	166.7	1.95544	1.9576e-06	0.695	2e-07	STIM activating enhancer(STIMATE)
CYP4A22-AS1	61	60	1	1	4.1	1.4	2.99822	1.0063e-06	0.695	1.6e-08	CYP4A22 antisense RNA 1(CYP4A22-AS1)
TCEAL9	202	129	1459.5	930	1901.1	1171.7	1.62255	2.3726e-09	0.695	2.8e-11	transcription elongation factor A like 9(TCEAL9)
LINC02298	94	72	13	1	24.3	13	1.86146	1.0085e-05	0.694	1.1e-06	long intergenic non-protein coding RNA 2298(LINC02298)
RN7SL428P	73	62	2	1	8.3	1.6	5.16384	1.7748e-05	0.694	6.5e-07	RNA, 7SL, cytoplasmic 428, pseudogene(RN7SL428P)
RN7SL268P	73	62	2	1	6.7	2.7	2.46251	1.0137e-05	0.693	3.6e-07	RNA, 7SL, cytoplasmic 268, pseudogene(RN7SL268P)
MTLN	118	79	123.5	2	505.4	153.7	3.28845	3.1145e-06	0.693	2.8e-07	mitoregulin(MTLN)
YJU2	130	81	286	150	503	274.1	1.83541	2.3518e-06	0.693	1.9e-07	YJU2 splicing factor homolog(YJU2)
TRBV5-6	130	81	2	11	15.1	24.7	0.610603	1.6348e-06	0.693	1.5e-07	T cell receptor beta variable 5-6(TRBV5-6)
SMCR2	73	62	2	1	11.5	3.3	3.53181	4.4336e-06	0.693	8.2e-08	Smith-Magenis syndrome chromosome region, candidate 2(SMCR2)
LINC02251	73	62	6	1	27.1	4.8	5.66688	2.6279e-05	0.692	1.1e-06	long intergenic non-protein coding RNA 2251(LINC02251)
LINC00365	73	62	2	1	11.9	2.3	5.28395	1.0967e-05	0.692	2.7e-07	long intergenic non-protein coding RNA 365(LINC00365)
LINC02473	73	62	2	1	19.8	4.8	4.13754	6.8102e-06	0.692	1.5e-07	long intergenic non-protein coding RNA 2473(LINC02473)
NUP50-DT	130	81	124	9	167.8	70.1	2.39375	2.7402e-06	0.692	1.1e-07	NUP50 divergent transcript(NUP50-DT)
CDC37L1-DT	130	81	10	1	50	12.4	4.04565	1.193e-06	0.692	5e-08	CDC37L1 divergent transcript(CDC37L1-DT)
GAS1RR	130	81	10	1	19.4	7.9	2.45915	1.5375e-06	0.692	4e-08	GAS1 adjacent regulatory RNA(GAS1RR)
LINC01775	130	81	2	1	24.9	2.4	10.3932	2.4094e-07	0.692	5.1e-10	long intergenic non-protein coding RNA 1775(LINC01775)
CCL4	227	128	76	432	353.7	870.9	0.406122	1.6843e-09	0.692	9.9e-11	C-C motif chemokine ligand 4(CCL4)
ANKRD36C	252	139	617.5	2034	1859.2	5313.8	0.349876	2.9863e-10	0.692	6.7e-12	ankyrin repeat domain 36C(ANKRD36C)
INSYN2B	118	79	23	78	46.7	99.9	0.467677	5.6438e-06	0.691	3.7e-07	inhibitory synaptic factor family member 2B(INSYN2B)
TAF15	128	91	2397	5817	3118.1	5331.3	0.584873	1.4467e-06	0.691	1.4e-07	TATA-box binding protein associated factor 15(TAF15)
MTREX	130	81	1848	2481	1893.5	2405.3	0.787214	3.3228e-06	0.691	1.1e-07	Mtr4 exosome RNA helicase(MTREX)
FLVCR1-DT	130	81	45.5	5	69.9	26.7	2.61692	2.7063e-06	0.691	1e-07	FLVCR1 divergent transcript(FLVCR1-DT)
HEATR9	128	91	2.5	18	10.2	30.6	0.333356	7.962e-07	0.691	7.5e-08	HEAT repeat containing 9(HEATR9)
POM121C	169	99	1202	3191	1847.8	3510	0.526425	1.7015e-07	0.691	2.3e-08	POM121 transmembrane nucleoporin C(POM121C)
EPN2	265	154	492	312.5	897	407.2	2.20259	7.4238e-11	0.691	4.6e-13	epsin 2(EPN2)
SP110	265	154	704	1240	903.6	1625.5	0.555909	6.7907e-11	0.691	2.3e-13	SP110 nuclear body protein(SP110)
ZFPM2-AS1	94	72	20	5	37.5	18.2	2.06404	2.5171e-05	0.69	1.6e-06	ZFPM2 antisense RNA 1(ZFPM2-AS1)
ATP5MC3	130	81	3787	865	4401.4	2490.5	1.76725	3.3984e-06	0.69	3.8e-07	ATP synthase membrane subunit c locus 3(ATP5MC3)
LINC00294	119	89	180	82	248.3	163.1	1.52181	2.7233e-06	0.69	2.9e-07	long intergenic non-protein coding RNA 294(LINC00294)
LINC01638	73	62	2	1	16.1	1.9	8.37896	1.2041e-05	0.69	2.8e-07	long intergenic non-protein coding RNA 1638(LINC01638)
BAIAP2-DT	130	81	317.5	154	429.5	253.8	1.6923	3.4746e-06	0.69	1.7e-07	BAIAP2 divergent transcript(BAIAP2-DT)
CCDC26	106	74	6	1	14.6	3.9	3.75236	4.8784e-06	0.69	8.4e-08	CCDC26 long non-coding RNA(CCDC26)
PRH1	152	98	17	113	252.3	141.3	1.78558	3.3321e-07	0.69	6.5e-08	proline rich protein HaeIII subfamily 1(PRH1)
URGCP-MRPS24	152	98	1	22	17.1	37.5	0.455387	1.1498e-07	0.69	1.3e-08	URGCP-MRPS24 readthrough(URGCP-MRPS24)
TRIM6-TRIM34	152	98	1.5	30.5	27.7	60.2	0.460901	1.5537e-07	0.69	8.6e-09	TRIM6-TRIM34 readthrough(TRIM6-TRIM34)
FANCD2	265	154	393	896	740.7	1662.4	0.445578	9.6394e-11	0.69	4.4e-12	FA complementation group D2(FANCD2)
TMEM263	265	154	1151	574	1481.9	880.8	1.68244	8.3213e-11	0.69	7.7e-13	transmembrane protein 263(TMEM263)
EPB41L4A-DT	106	74	21	9.5	37.8	17	2.22177	1.6217e-05	0.689	1.1e-06	EPB41L4A divergent transcript(EPB41L4A-DT)
LINC00702	107	87	22	6	41.7	23.7	1.75866	5.4083e-06	0.689	6.2e-07	long intergenic non-protein coding RNA 702(LINC00702)
LINC01504	130	81	35.5	4	56.2	20.2	2.77514	2.9011e-06	0.689	1.5e-07	long intergenic non-protein coding RNA 1504(LINC01504)
WASIR2	130	81	4	1	15	5.8	2.58623	1.1524e-06	0.689	3e-08	WASH and IL9R antisense RNA 2(WASIR2)
CORO7-PAM16	224	146	2	29.5	25	60.9	0.410856	5.0181e-10	0.689	7e-12	CORO7-PAM16 readthrough(CORO7-PAM16)
MTHFD1	265	154	2031	3734.5	2493.1	4062.1	0.61375	1.0417e-10	0.689	8.3e-13	methylenetetrahydrofolate dehydrogenase, cyclohydrolase and formyltetrahydrofolate synthetase 1(MTHFD1)
LINC00519	73	62	3	1	20.7	5.7	3.62215	2.4579e-05	0.688	1.2e-06	long intergenic non-protein coding RNA 519(LINC00519)
LINC02611	118	79	20	1	27.6	13.5	2.03663	5.1015e-06	0.688	7.5e-07	long intergenic non-protein coding RNA 2611(LINC02611)
LINC02615	118	79	27.5	4	42	19.1	2.19912	7.0432e-06	0.688	5.8e-07	long intergenic non-protein coding RNA 2615(LINC02615)
LINC01431	130	81	7	1	28	9	3.12053	1.9025e-06	0.688	6.4e-08	long intergenic non-protein coding RNA 1431(LINC01431)
LINC01117	130	81	5.5	1	26.2	11	2.36769	1.5112e-06	0.687	8.7e-08	long intergenic non-protein coding RNA 1117(LINC01117)
ZNF488	169	99	11	4	161.9	54.6	2.96267	2.4311e-07	0.687	1.2e-08	zinc finger protein 488(ZNF488)
ATP5F1B	130	81	14550.5	9734	16785.8	13010.2	1.2902	5.6344e-06	0.686	1.3e-06	ATP synthase F1 subunit beta(ATP5F1B)
SYNRG	128	91	642	1781	934.2	1787.4	0.522627	2.6267e-06	0.686	3.9e-07	synergin gamma(SYNRG)
DRAIC	130	81	9	1	129	26.3	4.90446	2.308e-06	0.686	1.2e-07	downregulated RNA in cancer, inhibitor of cell invasion and migration(DRAIC)
TPRG1-AS1	130	81	6	1	32.2	9.8	3.30467	1.8198e-06	0.686	9.6e-08	TPRG1 antisense RNA 1(TPRG1-AS1)
DTNBP1	265	154	606	880.5	672.6	987.3	0.681278	2.1136e-10	0.686	2.5e-12	dystrobrevin binding protein 1(DTNBP1)
MKLN1-AS	130	81	64	5	100.2	43.7	2.29283	5.5917e-06	0.685	3.6e-07	MKLN1 antisense RNA(MKLN1-AS)
ERVFRD-1	152	98	18	102.5	85.9	243.2	0.353113	8.228e-07	0.685	1.1e-07	endogenous retrovirus group FRD member 1, envelope(ERVFRD-1)
ANKRD20A1	169	99	7	213	269.3	1323.4	0.2035	3.4218e-07	0.685	6.2e-08	ankyrin repeat domain 20 family member A1(ANKRD20A1)
NUTM2B	265	154	33	172	237.1	662.3	0.358017	2.8707e-10	0.685	1.1e-11	NUT family member 2B(NUTM2B)
MTURN	265	154	561	192	1551.9	1067.5	1.45381	2.4406e-10	0.685	5.9e-12	maturin, neural progenitor differentiation regulator homolog(MTURN)
OGA	130	81	3690.5	5120	3977.3	5420.6	0.733737	7.3257e-06	0.684	9.2e-07	O-GlcNAcase(OGA)
LINC01836	73	62	1	1	11	1.6	6.68627	1.0518e-05	0.684	2.2e-07	long intergenic non-protein coding RNA 1836(LINC01836)
NPIPB11	252	139	198	509	883.1	2921.9	0.302232	1.7538e-09	0.684	2e-10	nuclear pore complex interacting protein family member B11(NPIPB11)
DOP1B	118	79	599	1122	892.5	1128.3	0.790979	1.3227e-05	0.683	6.9e-07	DOP1 leucine zipper like protein B(DOP1B)
HLA-DQA2	128	91	81	357	541.3	1826.3	0.296383	4.1963e-06	0.683	2.8e-07	major histocompatibility complex, class II, DQ alpha 2(HLA-DQA2)
PPIAL4C	169	99	5	34	21.8	92.4	0.236126	4.5259e-07	0.683	2.5e-07	peptidylprolyl isomerase A like 4C(PPIAL4C)
LINC01933	130	81	2	1	8	2.7	2.9434	5.401e-07	0.683	3e-09	long intergenic non-protein coding RNA 1933(LINC01933)
LINC02159	130	81	2	1	8.4	2.7	3.0817	3.2959e-07	0.683	1.4e-09	long intergenic non-protein coding RNA 2159(LINC02159)
ZFP62	265	154	425	243.5	640.9	363.6	1.76274	3.923e-10	0.683	3.8e-12	ZFP62 zinc finger protein(ZFP62)
TMEM273	130	81	167.5	62	303.5	182	1.66778	9.0919e-06	0.682	1.5e-06	transmembrane protein 273(TMEM273)
LINC01739	73	62	1	1	10.2	2.6	3.861	1.2485e-05	0.682	4.4e-07	long intergenic non-protein coding RNA 1739(LINC01739)
RN7SL403P	73	62	1	1	15.9	2.5	6.38641	1.2591e-05	0.682	3.2e-07	RNA, 7SL, cytoplasmic 403, pseudogene(RN7SL403P)
LINC00865	143	96	35	5	64.1	29.8	2.15253	1.593e-06	0.682	9.6e-08	long intergenic non-protein coding RNA 865(LINC00865)
LINC01762	130	81	4	1	12.4	3.7	3.36838	2.5885e-06	0.682	8.7e-08	long intergenic non-protein coding RNA 1762(LINC01762)
LINC01704	130	81	2	1	5.9	2.4	2.42622	9.959e-07	0.682	1.3e-08	long intergenic non-protein coding RNA 1704(LINC01704)
CD99L2	224	146	953.5	541.5	1223.7	833.8	1.46761	3.1759e-09	0.682	1.7e-10	CD99 molecule like 2(CD99L2)
MLH1	265	154	925	1457.5	1063	1549.6	0.686019	5.6412e-10	0.682	2.1e-11	mutL homolog 1(MLH1)
SPIN1	265	154	1315	727.5	1827.6	1154.3	1.58323	4.7318e-10	0.682	9.1e-12	spindlin 1(SPIN1)
C5orf24	265	154	1370	859	1643.2	1006.5	1.63247	5.7169e-10	0.682	5.4e-12	chromosome 5 open reading frame 24(C5orf24)
RSC1A1	265	154	160	374.5	263	391.7	0.671402	5.632e-10	0.682	4.4e-12	regulator of solute carriers 1(RSC1A1)
CCL3L3	107	87	27	98	82.4	209.4	0.393798	1.3258e-05	0.681	1.5e-06	C-C motif chemokine ligand 3 like 3(CCL3L3)
LINC02384	130	81	15	1	115.3	68.6	1.68101	6.3827e-06	0.681	9e-07	long intergenic non-protein coding RNA 2384(LINC02384)
MAGI2-AS3	143	96	317	43.5	698.8	288.9	2.41902	2.1052e-06	0.681	1.3e-07	MAGI2 antisense RNA 3(MAGI2-AS3)
LINC00671	143	96	6	1	16.5	8.8	1.87813	7.3958e-07	0.681	4e-08	long intergenic non-protein coding RNA 671(LINC00671)
ERCC8	265	154	232	367	285	453.9	0.627835	6.9914e-10	0.681	1.8e-11	ERCC excision repair 8, CSA ubiquitin ligase complex subunit(ERCC8)
RPS6KA5	265	154	238	431.5	332.1	599	0.554457	5.8233e-10	0.681	9.8e-12	ribosomal protein S6 kinase A5(RPS6KA5)
EIF1B-AS1	119	89	26	7	31.7	18.2	1.74664	8.4247e-06	0.68	1.1e-06	EIF1B antisense RNA 1(EIF1B-AS1)
RBAK-RBAKDN	152	98	9.5	54.5	26.7	61.8	0.432204	1.356e-06	0.68	2.3e-07	RBAK-RBAKDN readthrough(RBAK-RBAKDN)
LINC01224	130	81	2	1	37.6	9.9	3.81498	9.4014e-07	0.68	8.4e-09	long intergenic non-protein coding RNA 1224(LINC01224)
KNL1	202	129	293	558	421.2	731.1	0.57616	3.5742e-08	0.68	3.5e-09	kinetochore scaffold 1(KNL1)
C4orf3	265	154	2418	375	2538.4	1372.3	1.8497	8.7037e-10	0.68	4e-11	chromosome 4 open reading frame 3(C4orf3)
FANCA	265	154	422	796.5	615.1	1065.2	0.577402	7.5293e-10	0.68	2.7e-11	FA complementation group A(FANCA)
CLDN22	265	154	4	17.5	22.9	64.8	0.353573	5.9865e-10	0.68	2.3e-11	claudin 22(CLDN22)
NAA80	130	81	95	38	148.1	78.9	1.87733	1.2061e-05	0.679	1.4e-06	N-alpha-acetyltransferase 80, NatH catalytic subunit(NAA80)
LINC00924	143	96	20	3	39.1	14.3	2.73372	1.9474e-06	0.679	7.9e-08	long intergenic non-protein coding RNA 924(LINC00924)
ORAI1	169	99	313	770	502.7	812.8	0.618502	1.0703e-06	0.679	4.9e-08	ORAI calcium release-activated calcium modulator 1(ORAI1)
MCPH1	224	146	382	558.5	470.7	722.3	0.651656	5.3393e-09	0.679	1.5e-10	microcephalin 1(MCPH1)
CDK11A	265	154	612	1124.5	799.2	1239.8	0.644661	1.0459e-09	0.679	1.8e-11	cyclin dependent kinase 11A(CDK11A)
ADNP	265	154	1728	1015	2478.5	1506.8	1.64485	1.0405e-09	0.679	1.4e-11	activity dependent neuroprotector homeobox(ADNP)
LINC01978	130	81	5	1	28.6	13.1	2.189	4.6051e-06	0.678	3.9e-07	long intergenic non-protein coding RNA 1978(LINC01978)
WWC2-AS2	143	96	16	4	20.4	12.1	1.68671	2.4862e-06	0.678	3.5e-07	WWC2 antisense RNA 2(WWC2-AS2)
ANKHD1-EIF4EBP3	152	98	214	870	502.2	948.6	0.529438	2.1123e-06	0.678	2.3e-07	ANKHD1-EIF4EBP3 readthrough(ANKHD1-EIF4EBP3)
RAD54L	265	154	200	389	287.1	556.5	0.515956	1.3124e-09	0.678	3.7e-11	RAD54 like(RAD54L)
CTAGE4	152	98	36	246.5	962.5	1578.9	0.609612	2.1071e-06	0.677	4.8e-07	CTAGE family member 4(CTAGE4)
LINC01686	130	81	8	1	16.4	6.1	2.67194	6.8756e-06	0.677	4.3e-07	long intergenic non-protein coding RNA 1686(LINC01686)
LINC02587	94	72	4	1	16.1	10.8	1.48953	8.3307e-06	0.677	4.2e-07	long intergenic non-protein coding RNA 2587(LINC02587)
PAK5	130	81	2	1	26.5	15	1.76359	2.911e-06	0.677	6.1e-08	p21 (RAC1) activated kinase 5(PAK5)
PCNX1	202	129	2296.5	3581	2699	4086.3	0.660485	5.3633e-08	0.677	1.9e-09	pecanex 1(PCNX1)
LY75-CD302	224	146	1	6	105.1	421.6	0.249334	4.3021e-09	0.677	3.6e-10	LY75-CD302 readthrough(LY75-CD302)
FAM72A	265	154	112	335.5	216	393.3	0.549296	1.3769e-09	0.677	7.8e-11	family with sequence similarity 72 member A(FAM72A)
ADK	265	154	625	960	763.6	1112.7	0.686308	1.5825e-09	0.677	4.5e-11	adenosine kinase(ADK)
SH3RF3-AS1	107	87	13	4	33.2	14	2.37116	1.724e-05	0.676	1.4e-06	SH3RF3 antisense RNA 1(SH3RF3-AS1)
C2orf92	130	81	24.5	7	48.7	19.8	2.45968	1.6556e-05	0.676	1.3e-06	chromosome 2 open reading frame 92(C2orf92)
NUTM2E	186	118	6	32	61.6	225.9	0.272539	2.1067e-07	0.676	1.4e-08	NUT family member 2E(NUTM2E)
LINS1	211	131	281	441	371.7	593.7	0.626089	4.0919e-08	0.676	5.2e-09	lines homolog 1(LINS1)
SSPN	265	154	274	119	517.6	224.5	2.30534	1.8381e-09	0.676	5.6e-11	sarcospan(SSPN)
APLP2	265	154	8095	5007.5	10015.5	6519.5	1.53624	1.6796e-09	0.676	3.2e-11	amyloid beta precursor like protein 2(APLP2)
BUB1B	265	154	410	889	664.1	1070.7	0.620225	2.3118e-09	0.675	1.5e-10	BUB1 mitotic checkpoint serine/threonine kinase B(BUB1B)
AK2	265	154	4123	5512	4436	6935.7	0.639584	2.4461e-09	0.675	1e-10	adenylate kinase 2(AK2)
CR1L	265	154	7	24	33.9	54.8	0.619057	1.998e-09	0.675	5.7e-11	complement C3b/C4b receptor 1 like(CR1L)
ID4	265	154	182	22.5	951	447.5	2.12506	2.1444e-09	0.675	4.7e-11	inhibitor of DNA binding 4, HLH protein(ID4)
LINC01909	130	81	11	2	30.4	13.8	2.20165	1.5848e-05	0.674	1.6e-06	long intergenic non-protein coding RNA 1909(LINC01909)
LINC01844	130	81	4.5	1	10.9	5.9	1.85617	6.5434e-06	0.674	3.5e-07	long intergenic non-protein coding RNA 1844(LINC01844)
CD27-AS1	143	96	239	135.5	491.7	244.4	2.01215	4.9027e-06	0.674	3.5e-07	CD27 antisense RNA 1(CD27-AS1)
FAM225B	143	96	24	9	46.5	18.3	2.55044	5.1177e-06	0.674	3.1e-07	family with sequence similarity 225 member B(FAM225B)
LINC01607	130	81	2	1	12.4	5.5	2.26357	3.2397e-06	0.674	1.2e-07	long intergenic non-protein coding RNA 1607(LINC01607)
LINC00958	143	96	7	1	101.3	17.8	5.6847	1.704e-06	0.674	1.1e-07	long intergenic non-protein coding RNA 958(LINC00958)
PGM5P4-AS1	130	81	2	1	9.8	3.4	2.90313	2.7277e-06	0.674	5.4e-08	PGM5P4 antisense RNA 1(PGM5P4-AS1)
RNF34	265	154	821	1073	837.3	1063	0.787715	3.0939e-09	0.674	1.8e-10	ring finger protein 34(RNF34)
PSMC3IP	265	154	155	320	262.3	455.7	0.575609	3.0463e-09	0.674	5.1e-11	PSMC3 interacting protein(PSMC3IP)
LINC01058	130	81	2	1	14.1	2.7	5.2976	2.6777e-06	0.673	4.2e-08	long intergenic non-protein coding RNA 1058(LINC01058)
GPR89A	265	154	543	1894.5	1086.3	2078.4	0.522657	3.7526e-09	0.673	3.6e-10	G protein-coupled receptor 89A(GPR89A)
LINC01648	130	81	1	1	5.3	1.4	3.63728	2.1371e-07	0.673	1.2e-10	long intergenic non-protein coding RNA 1648(LINC01648)
FAM168B	265	154	1615	580	2173.1	1257.2	1.72855	3.5582e-09	0.673	9.7e-11	family with sequence similarity 168 member B(FAM168B)
LINC01816	130	81	5.5	1	74.2	19.1	3.87505	1.2975e-05	0.672	1.3e-06	long intergenic non-protein coding RNA 1816(LINC01816)
RIMBP3B	169	99	3	20	15	49.5	0.302517	1.9495e-06	0.672	3.9e-07	RIMS binding protein 3B(RIMBP3B)
LINC01354	143	96	7	1	28.6	7.9	3.6158	3.2356e-06	0.672	2.2e-07	long intergenic non-protein coding RNA 1354(LINC01354)
LINC02478	94	72	1	1	6.7	2.2	3.0931	4.8583e-06	0.672	9.7e-08	long intergenic non-protein coding RNA 2478(LINC02478)
LINC00870	143	96	8	1	18.8	7.1	2.65763	2.0568e-06	0.672	7.8e-08	long intergenic non-protein coding RNA 870(LINC00870)
LINC01819	130	81	2	1	18.8	11.7	1.60633	2.4632e-06	0.672	4.3e-08	long intergenic non-protein coding RNA 1819(LINC01819)
TRIR	202	129	1100.5	629	2446	1270.1	1.92578	1.2683e-07	0.672	1.1e-08	telomerase RNA component interacting RNase(TRIR)
BCL2L2-PABPN1	224	146	99	306	343	711.2	0.482231	2.1382e-08	0.672	1.9e-09	BCL2L2-PABPN1 readthrough(BCL2L2-PABPN1)
CLSPN	265	154	217	429	338.1	660.6	0.511819	4.0481e-09	0.672	5e-10	claspin(CLSPN)
SLC35E1	265	154	1151	835	1216.5	890.4	1.36624	4.0591e-09	0.672	1.1e-10	solute carrier family 35 member E1(SLC35E1)
CCND2-AS1	118	79	2	1	6.1	3	2.06283	9.6549e-06	0.671	5.7e-07	CCND2 antisense RNA 1(CCND2-AS1)
LINC02487	130	81	5	1	14.3	5.3	2.71024	8.9203e-06	0.671	4.1e-07	long intergenic non-protein coding RNA 2487(LINC02487)
LINC02560	73	62	1	1	11.4	2	5.60818	1.3751e-05	0.671	3.5e-07	long intergenic non-protein coding RNA 2560(LINC02560)
GTF2IRD2B	252	139	835	3491	2185	4101.9	0.532682	2.3267e-08	0.671	3.5e-09	GTF2I repeat domain containing 2B(GTF2IRD2B)
FANCI	265	154	944	2138.5	1522.8	2589.9	0.587957	5.2093e-09	0.671	8.1e-10	FA complementation group I(FANCI)
DDAH1	265	154	252	45	955.2	575.9	1.6586	4.8761e-09	0.671	3.4e-10	dimethylarginine dimethylaminohydrolase 1(DDAH1)
WDR62	265	154	154	311	242.6	496.3	0.488782	4.8296e-09	0.671	2.7e-10	WD repeat domain 62(WDR62)
SPDYE5	265	154	48	497.5	547.8	1402.8	0.390523	5.3038e-09	0.671	2.4e-10	speedy/RINGO cell cycle regulator family member E5(SPDYE5)
NCF1	265	154	278	686	665.4	1519.5	0.437916	5.2583e-09	0.671	1.9e-10	neutrophil cytosolic factor 1(NCF1)
CGGBP1	265	154	1436	489	1996	1078.9	1.85013	5.3282e-09	0.671	1e-10	CGG triplet repeat binding protein 1(CGGBP1)
PKD1L3	169	99	7	22	16.6	27.3	0.609674	3.2849e-06	0.67	1.8e-07	polycystin 1 like 3, transient receptor potential channel interacting(PKD1L3)
TMEM131L	202	129	451.5	721	569.3	935.7	0.608477	1.8143e-07	0.67	3.1e-08	transmembrane 131 like(TMEM131L)
WASHC2A	202	129	2109	3838	4177	9328.8	0.447755	1.7025e-07	0.67	1.4e-08	WASH complex subunit 2A(WASHC2A)
BORCS7	211	131	209	71	399.2	200.3	1.99243	1.3535e-07	0.67	5.5e-09	BLOC-1 related complex subunit 7(BORCS7)
CTDP1	224	146	309	496	397	652.5	0.608489	3.105e-08	0.67	4.4e-09	CTD phosphatase subunit 1(CTDP1)
BTG1	265	154	1873	983	2794.7	1706.5	1.63766	6.365e-09	0.67	3.3e-10	BTG anti-proliferation factor 1(BTG1)
TFB1M	265	154	293	512.5	381.5	563.9	0.67648	6.6898e-09	0.67	2.3e-10	transcription factor B1, mitochondrial(TFB1M)
HEXA	265	154	3939	5351	4181.7	6432.7	0.650064	6.1615e-09	0.67	1.6e-10	hexosaminidase subunit alpha(HEXA)
LINC00877	143	96	12	2	20.7	11.5	1.79527	6.7326e-06	0.669	8.1e-07	long intergenic non-protein coding RNA 877(LINC00877)
LINC02516	130	81	2	1	6.9	2.6	2.63044	7.9738e-06	0.669	3e-07	long intergenic non-protein coding RNA 2516(LINC02516)
POTEI	193	106	2	7	17.9	55.7	0.322218	7.3602e-07	0.669	6e-08	POTE ankyrin domain family member I(POTEI)
MINDY1	202	129	336.5	212	472	305.4	1.54551	2.0078e-07	0.669	1.5e-08	MINDY lysine 48 deubiquitinase 1(MINDY1)
SPDYE1	265	154	47	168.5	496	1478.1	0.335582	8.5398e-09	0.669	5.2e-10	speedy/RINGO cell cycle regulator family member E1(SPDYE1)
SYNJ2BP	265	154	333	87.5	568.6	333.9	1.70279	7.2435e-09	0.669	4.5e-10	synaptojanin 2 binding protein(SYNJ2BP)
FAM168A	265	154	559	199	1002.2	526.1	1.90479	7.6333e-09	0.669	2.8e-10	family with sequence similarity 168 member A(FAM168A)
LINC01907	130	81	2	1	7.4	3.2	2.30947	7.2731e-06	0.668	3.2e-07	long intergenic non-protein coding RNA 1907(LINC01907)
C17orf47	146	123	4	11	11	21.8	0.505417	1.9181e-06	0.668	1.8e-07	chromosome 17 open reading frame 47 (SEPTIN 4)
LINC02547	73	62	1	1	3.5	1.4	2.54795	8.2424e-06	0.668	1.6e-07	long intergenic non-protein coding RNA 2547(LINC02547)
WASHC2C	202	129	1835	3199	3504.7	7682.4	0.456202	2.642e-07	0.668	3.5e-08	WASH complex subunit 2C(WASHC2C)
SELENOK	202	129	421.5	189	849.3	456.3	1.86121	2.4809e-07	0.668	1.9e-08	selenoprotein K(SELENOK)
CBWD2	265	154	617	1901	1283.7	2629.5	0.488191	9.6837e-09	0.668	2.2e-09	COBW domain containing 2
NCBP2	265	154	1874	972	2095.9	1485.1	1.41128	9.877e-09	0.668	1.2e-09	nuclear cap binding protein subunit 2(NCBP2)
TTI2	265	154	185	304	215.2	326.1	0.660078	1.058e-08	0.668	7.1e-10	TELO2 interacting protein 2(TTI2)
IRF2BP2	265	154	2423	1387.5	2749.6	1870.2	1.47022	9.4946e-09	0.668	6.4e-10	interferon regulatory factor 2 binding protein 2(IRF2BP2)
ZBTB44	265	154	826	502	1521.3	783.3	1.94224	1.0299e-08	0.668	3e-10	zinc finger and BTB domain containing 44(ZBTB44)
DDX19B	265	154	575	879	692.3	929.3	0.745022	1.0478e-08	0.668	1.7e-10	DEAD-box helicase 19B(DDX19B)
LINC02541	130	81	2	1	13.2	7.1	1.8509	1.023e-05	0.667	8.5e-07	long intergenic non-protein coding RNA 2541(LINC02541)
LINC00605	143	96	2	1	10.3	2.8	3.60993	7.3315e-07	0.667	9.6e-09	long intergenic non-protein coding RNA 605(LINC00605)
NPIPB8	252	139	8	59	49	105.6	0.463678	4.0698e-08	0.667	3.9e-09	nuclear pore complex interacting protein family member B8(NPIPB8)
PANK2	265	154	1026	1438.5	1154.6	1594.2	0.724201	1.2415e-08	0.667	1.2e-09	pantothenate kinase 2(PANK2)
ALG11	265	154	293	537	463.8	866.4	0.535368	1.1937e-08	0.667	1e-09	ALG11 alpha-1,2-mannosyltransferase(ALG11)
ZNF512B	265	154	224	113.5	458.2	241.2	1.89943	1.17e-08	0.667	6.3e-10	zinc finger protein 512B(ZNF512B)
SRC	265	154	859	391.5	1444.6	880.2	1.64108	1.2446e-08	0.667	5.9e-10	SRC proto-oncogene, non-receptor tyrosine kinase(SRC)
ELOVL6	265	154	206	101	474.2	224.8	2.10941	1.1306e-08	0.667	3.5e-10	ELOVL fatty acid elongase 6(ELOVL6)
TWSG1	265	154	819	452.5	1121.3	658.3	1.7032	1.0793e-08	0.667	3.2e-10	twisted gastrulation BMP signaling modulator 1(TWSG1)
SFTA1P	143	96	10	1	55	25.5	2.16122	6.6933e-06	0.666	5e-07	surfactant associated 1, lncRNA(SFTA1P)
SPATA31A7	169	99	1	3	103.1	141.5	0.728674	1.3582e-06	0.666	3.1e-07	SPATA31 subfamily A member 7(SPATA31A7)
LINC00629	143	96	5	1	16.4	8.6	1.91773	3.1487e-06	0.666	2.1e-07	long intergenic non-protein coding RNA 629(LINC00629)
CEP128	265	154	182	335	275.7	564.6	0.488293	1.5925e-08	0.666	3.6e-09	centrosomal protein 128(CEP128)
EHD3	265	154	119	27.5	278.3	187.6	1.48356	1.3147e-08	0.666	1.7e-09	EH domain containing 3(EHD3)
ZFP36L2	265	154	2102	448.5	3364	1615.2	2.08263	1.589e-08	0.666	4.1e-10	ZFP36 ring finger protein like 2(ZFP36L2)
RBFADN	143	96	12	5	22.3	10.7	2.09208	1.3601e-05	0.665	1.1e-06	RBFA downstream neighbor(RBFADN)
LINC02356	73	62	1	1	9.9	4.8	2.07038	2.3628e-05	0.665	8.9e-07	long intergenic non-protein coding RNA 2356(LINC02356)
SPACA9	202	129	85.5	50	120.4	71.1	1.69376	3.8488e-07	0.665	3.1e-08	sperm acrosome associated 9(SPACA9)
LINC01143	130	81	1	1	7.6	1.7	4.49798	2.4699e-06	0.665	1.8e-08	long intergenic non-protein coding RNA 1143(LINC01143)
VRK2	265	154	517	773.5	581.5	774	0.751287	1.636e-08	0.665	1.9e-09	VRK serine/threonine kinase 2(VRK2)
INPP5B	265	154	433	579	490.4	725.9	0.675556	1.6519e-08	0.665	1.8e-09	inositol polyphosphate-5-phosphatase B(INPP5B)
FAF1	265	154	977	1342	1079.4	1430.3	0.754623	1.803e-08	0.665	1.3e-09	Fas associated factor 1(FAF1)
UTP23	265	154	437	275.5	616.2	360.9	1.7074	1.8028e-08	0.665	9.1e-10	UTP23 small subunit processome component(UTP23)
NPIPB2	145	110	2355	3996	2889.6	4750.6	0.608251	7.362e-06	0.664	8.4e-07	nuclear pore complex interacting protein family member B2(NPIPB2)
OR2L8	169	99	1	2	7	61.2	0.115071	7.5559e-07	0.664	2.5e-07	olfactory receptor family 2 subfamily L member 8(OR2L8)
SNU13	211	131	2234	1306	2381.1	1599.7	1.48847	3.5027e-07	0.664	5.3e-08	small nuclear ribonucleoprotein 13(SNU13)
WASHC4	202	129	2257	3358	2819.9	4232.2	0.666299	4.9614e-07	0.664	4.5e-08	WASH complex subunit 4(WASHC4)
HACD3	211	131	2058	1264	2806.4	1861.7	1.50739	3.3006e-07	0.664	3.3e-08	3-hydroxyacyl-CoA dehydratase 3(HACD3)
CLDN12	265	154	853	400	1054.5	711.8	1.48139	2.274e-08	0.664	5.7e-09	claudin 12(CLDN12)
FUS	265	154	7256	13227.5	9107.6	14004.7	0.650324	2.0203e-08	0.664	4.7e-09	FUS RNA binding protein(FUS)
RGPD3	265	154	18	44	126.5	382.8	0.330462	2.2168e-08	0.664	2.7e-09	RANBP2 like and GRIP domain containing 3(RGPD3)
SRRM1	265	154	2326	4666	3113.9	4507.4	0.690833	2.0204e-08	0.664	2.4e-09	serine and arginine repetitive matrix 1(SRRM1)
PPIP5K1	265	154	615	1984.5	1527.1	2923.2	0.522407	2.0351e-08	0.664	1.6e-09	diphosphoinositol pentakisphosphate kinase 1(PPIP5K1)
HNRNPUL2-BSCL2	215	144	885	1233	1084.6	2015.9	0.538022	1.615e-07	0.663	1.5e-08	HNRNPUL2-BSCL2 readthrough (NMD candidate)(HNRNPUL2-BSCL2)
CCDC18	265	154	206	348	285	480.6	0.592964	2.6328e-08	0.663	6.3e-09	coiled-coil domain containing 18(CCDC18)
SSR1	265	154	4487	2842.5	5935.9	3525.7	1.68361	2.7101e-08	0.663	2.3e-09	signal sequence receptor subunit 1(SSR1)
RNF141	265	154	744	371.5	859.8	574.4	1.49688	2.54e-08	0.663	2.2e-09	ring finger protein 141(RNF141)
RBBP9	265	154	413	99.5	505.3	284.4	1.77675	2.4613e-08	0.663	1.6e-09	RB binding protein 9, serine hydrolase(RBBP9)
MTHFD1L	265	154	852	1566.5	1351.8	1927.7	0.701253	2.7625e-08	0.663	1.1e-09	methylenetetrahydrofolate dehydrogenase (NADP+ dependent) 1 like(MTHFD1L)
SETD7	265	154	842	430.5	1402.5	802.1	1.7486	2.7624e-08	0.663	1e-09	SET domain containing 7, histone lysine methyltransferase(SETD7)
TP53INP1	265	154	720	365.5	1384.3	1004.1	1.37873	2.8024e-08	0.663	9.1e-10	tumor protein p53 inducible nuclear protein 1(TP53INP1)
MIA2	193	106	558	2551	1413.5	2640.2	0.535367	3.4231e-06	0.662	1.1e-06	MIA SH3 domain ER export factor 2(MIA2)
NUTM2A	265	154	40	109	143.6	379.5	0.378439	3.4175e-08	0.662	5.7e-09	NUT family member 2A(NUTM2A)
SPDYE2B	265	154	23	818	781.6	1963.9	0.397983	3.2667e-08	0.662	3.8e-09	speedy/RINGO cell cycle regulator family member E2B(SPDYE2B)
FOXN3	265	154	1051	572.5	1333.4	914.8	1.45757	3.4657e-08	0.662	2.6e-09	forkhead box N3(FOXN3)
GZF1	265	154	335	194	398.1	269	1.4797	3.1652e-08	0.662	1.8e-09	GDNF inducible zinc finger protein 1(GZF1)
WWC3	265	154	565	378.5	772.7	452.7	1.7068	2.9964e-08	0.662	1.7e-09	WWC family member 3(WWC3)
TIGD7	265	154	84	43.5	136.2	80	1.70205	2.9214e-08	0.662	1.7e-09	tigger transposable element derived 7(TIGD7)
ITPRIPL2	265	154	687	209	1712.8	718.2	2.38481	2.9186e-08	0.662	8.8e-10	ITPRIP like 2(ITPRIPL2)
LINC01563	130	81	4	1	77.4	15	5.17499	2.8309e-05	0.661	1.3e-06	long intergenic non-protein coding RNA 1563(LINC01563)
LINC01133	143	96	6	1	220.8	66.9	3.29907	1.0362e-05	0.661	1.2e-06	long intergenic non-protein coding RNA 1133(LINC01133)
CCL3	186	120	105	416.5	467.4	734.9	0.636002	1.9115e-06	0.661	2.6e-07	C-C motif chemokine ligand 3(CCL3)
NPIPB13	202	129	205	3929	2474.7	4851.6	0.510073	7.4161e-07	0.661	9.6e-08	nuclear pore complex interacting protein family, member B13(NPIPB13)
GATD1	202	129	558	330	784.9	473.6	1.6575	7.9758e-07	0.661	9e-08	glutamine amidotransferase class 1 domain containing 1(GATD1)
GAREM2	211	131	50	17	147.5	69	2.13775	5.7016e-07	0.661	2.6e-08	GRB2 associated regulator of MAPK1 subtype 2(GAREM2)
GK	224	146	603.5	1181.5	944.9	1622.1	0.58253	1.5172e-07	0.661	2.3e-08	glycerol kinase(GK)
REEP5	265	154	2379	1025	2637.3	1769.2	1.49064	4.1901e-08	0.661	4.2e-09	receptor accessory protein 5(REEP5)
KIF18A	265	154	129	225	184.9	314.8	0.587401	4.2387e-08	0.661	4.1e-09	kinesin family member 18A(KIF18A)
CDK11B	265	154	881	1366.5	1124.8	1441.9	0.780094	3.5323e-08	0.661	2.3e-09	cyclin dependent kinase 11B(CDK11B)
ZNF561-AS1	166	120	53.5	23.5	64.8	45.4	1.42919	3.7466e-06	0.66	8.9e-07	ZNF561 antisense RNA 1 (head to head)(ZNF561-AS1)
POLR2J4	215	144	196	556.5	453.8	713.2	0.63637	2.8338e-07	0.66	1.9e-08	RNA polymerase II subunit J4, pseudogene(POLR2J4)
POFUT1	265	154	1105	665.5	1324.7	926.3	1.43007	4.4872e-08	0.66	3.9e-09	protein O-fucosyltransferase 1(POFUT1)
MPZL1	265	154	1829	1123	2253.7	1481.2	1.52147	4.2904e-08	0.66	3.8e-09	myelin protein zero like 1(MPZL1)
TMED7	265	154	1606	1016.5	2327.3	1637.7	1.42105	4.9195e-08	0.66	3.2e-09	transmembrane p24 trafficking protein 7(TMED7)
ORC1	265	154	97	191	160.8	305.2	0.526902	4.4328e-08	0.66	3.1e-09	origin recognition complex subunit 1(ORC1)
ZHX3	265	154	516	326.5	667.9	450.1	1.48388	5.0719e-08	0.66	2.3e-09	zinc fingers and homeoboxes 3(ZHX3)
PGRMC2	265	154	1293	644.5	1731.4	1041	1.66322	4.839e-08	0.66	2.2e-09	progesterone receptor membrane component 2(PGRMC2)
LINC02102	130	81	2	1	9.1	3.5	2.63422	1.7653e-05	0.659	8.2e-07	long intergenic non-protein coding RNA 2102(LINC02102)
LINC00908	131	94	2	1	7.3	3.5	2.08942	1.11e-05	0.659	7.1e-07	long intergenic non-protein coding RNA 908(LINC00908)
PTPA	202	129	2482	1467	2695.3	2117.1	1.27309	1.0144e-06	0.659	3.3e-07	protein phosphatase 2 phosphatase activator(PTPA)
BEX3	202	129	1589	795	3100.5	1702.3	1.82133	1.1228e-06	0.659	2e-07	brain expressed X-linked 3(BEX3)
ZBTB4	224	146	194	102	756.9	388.5	1.94834	2.1446e-07	0.659	2.5e-08	zinc finger and BTB domain containing 4(ZBTB4)
DNMT1	265	154	1870	3679.5	2741.2	4448.5	0.616217	6.2345e-08	0.659	2.1e-08	DNA methyltransferase 1(DNMT1)
DDX11	265	154	990	2019	1500.4	2948.3	0.508921	5.2051e-08	0.659	1.8e-08	DEAD/H-box helicase 11(DDX11)
GTF2H2C	265	154	532	1518	1003.7	2120.5	0.473345	5.8242e-08	0.659	1.4e-08	GTF2H2 family member C(GTF2H2C)
NPTN	265	154	1709	1019.5	2009	1453	1.38272	5.2667e-08	0.659	1.1e-08	neuroplastin(NPTN)
YPEL2	265	154	350	172.5	474.3	317.5	1.49383	6.1466e-08	0.659	7.5e-09	yippee like 2(YPEL2)
SERPIND1	265	154	18	41	140.6	261.9	0.536776	5.3215e-08	0.659	7.1e-09	serpin family D member 1(SERPIND1)
FAM72B	265	154	87	171.5	131.5	221.8	0.592701	5.4073e-08	0.659	5.6e-09	family with sequence similarity 72 member B(FAM72B)
PRIM2	265	154	314	461	355.1	504.4	0.703931	5.6369e-08	0.659	4.9e-09	DNA primase subunit 2(PRIM2)
GPHN	265	154	510	933	722.8	1128.6	0.640445	5.3161e-08	0.659	4.2e-09	gephyrin(GPHN)
FCGR1B	265	154	100	245	265.6	577.6	0.459893	6.0698e-08	0.659	3.8e-09	FC-gamma receptor 1 b (CD64)
WIPF2	265	154	832	582	982.4	716.2	1.37162	5.2049e-08	0.659	3.3e-09	WAS/WASL interacting protein family member 2(WIPF2)
TMEM167A	265	154	2099	1329	2394	1645.2	1.45517	5.636e-08	0.659	3e-09	transmembrane protein 167A(TMEM167A)
EIF2B2	265	154	780	1082.5	895.8	1158.9	0.773019	5.3791e-08	0.659	2.1e-09	eukaryotic translation initiation factor 2B subunit beta(EIF2B2)
LINC01645	130	81	1	1	9.5	2.4	3.97934	9.3432e-06	0.658	2.5e-07	long intergenic non-protein coding RNA 1645(LINC01645)
ERVW-1	202	129	15	39	34.4	69.7	0.493084	1.264e-06	0.658	2e-07	endogenous retrovirus group W member 1, envelope(ERVW-1)
TRGV3	202	129	12.5	32	28.7	54.3	0.527999	1.1877e-06	0.658	1.1e-07	T cell receptor gamma variable 3(TRGV3)
GOLGA6L4	265	154	78	347	693.5	1889.8	0.366988	7.0416e-08	0.658	1.6e-08	golgin A6 family like 4(GOLGA6L4)
SERINC3	265	154	3127	2120	3386.5	2529.8	1.33863	6.2491e-08	0.658	3.6e-09	serine incorporator 3(SERINC3)
SLC25A36	265	154	1431	911.5	2374.4	1352.4	1.75567	6.6866e-08	0.658	3.5e-09	solute carrier family 25 member 36(SLC25A36)
EXOSC9	265	154	727	968	741.8	999.6	0.742049	6.3075e-08	0.658	2.6e-09	exosome component 9(EXOSC9)
KLHDC7A	193	106	21	1	138.2	80.7	1.71252	3.9692e-06	0.657	4.5e-07	kelch domain containing 7A(KLHDC7A)
RAB4B-EGLN2	179	135	33	183	127.8	259	0.493553	1.8142e-06	0.657	3.4e-07	RAB4B-EGLN2 readthrough (NMD candidate)(RAB4B-EGLN2)
LINC02126	130	81	1	1	5.8	2.6	2.25566	8.1774e-06	0.657	2.1e-07	long intergenic non-protein coding RNA 2126(LINC02126)
SH3BGRL	224	146	2523	1447.5	3640	2191.8	1.66073	3.1841e-07	0.657	3.6e-08	SH3 domain binding glutamate rich protein like(SH3BGRL)
MAGEH1	224	146	318	156.5	706.4	381.4	1.85203	3.1006e-07	0.657	3.5e-08	MAGE family member H1(MAGEH1)
TSHR	265	154	22	65.5	66	161.4	0.409245	7.5877e-08	0.657	3e-08	thyroid stimulating hormone receptor(TSHR)
FANCM	265	154	191	329.5	317.7	545.3	0.582627	7.8308e-08	0.657	2.2e-08	FA complementation group M(FANCM)
PMS2	265	154	497	817.5	860.5	1775.1	0.48476	7.9235e-08	0.657	9.7e-09	PMS1 homolog 2, mismatch repair system component(PMS2)
ORC6	265	154	204	363	265.1	402.4	0.658955	7.8312e-08	0.657	9.4e-09	origin recognition complex subunit 6(ORC6)
RAB14	265	154	1731	934	2168.9	1473.7	1.47176	7.6175e-08	0.657	8.8e-09	RAB14, member RAS oncogene family(RAB14)
SSR3	265	154	4120	2781.5	4440.8	3107.7	1.42897	8.2618e-08	0.657	8.3e-09	signal sequence receptor subunit 3(SSR3)
SP140	265	154	118	219	225.1	562.7	0.399948	7.5976e-08	0.657	8.1e-09	SP140 nuclear body protein(SP140)
EXOSC10	265	154	1342	1769.5	1458.6	1928.3	0.756423	7.6884e-08	0.657	4.1e-09	exosome component 10(EXOSC10)
FGFR3	265	154	79	12.5	1082	510.9	2.11784	7.7757e-08	0.657	3.7e-09	fibroblast growth factor receptor 3(FGFR3)
SELENOT	202	129	2000.5	1163	2316.1	1691.7	1.36907	1.7488e-06	0.656	8.9e-07	selenoprotein T(SELENOT)
SELENOF	202	129	2956	1863	3609.6	2460.9	1.46674	1.6984e-06	0.656	2.8e-07	selenoprotein F(SELENOF)
ETFRF1	202	129	232	100	384.6	225.3	1.70685	1.5776e-06	0.656	2.5e-07	electron transfer flavoprotein regulatory factor 1(ETFRF1)
DMAC2	202	129	361.5	216	496.7	333.5	1.48934	1.6202e-06	0.656	2e-07	distal membrane arm assembly component 2(DMAC2)
NRDC	211	131	4002	5193	4192	5274.1	0.794818	1.2344e-06	0.656	1e-07	nardilysin convertase(NRDC)
DTX2P1-UPK3BP1-PMS2P11	215	144	156	304.5	568.9	1357.8	0.418961	5.2064e-07	0.656	6.5e-08	DTX2P1-UPK3BP1-PMS2P11 readthrough, transcribed pseudogene(DTX2P1-UPK3BP1-PMS2P11)
RPGR	224	146	331.5	537.5	746.6	1307.1	0.571241	3.9998e-07	0.656	3.7e-08	retinitis pigmentosa GTPase regulator(RPGR)
SMARCAL1	265	154	475	604.5	560.3	826.4	0.678003	1.0525e-07	0.656	1.3e-08	SWI/SNF related, matrix associated, actin dependent regulator of chromatin, subfamily a like 1(SMARCAL1)
RBM28	265	154	942	1918	1390	1948.6	0.713323	1.043e-07	0.656	1.3e-08	RNA binding motif protein 28(RBM28)
CYB5D1	265	154	289	194	329.9	251.2	1.31341	9.7319e-08	0.656	1.3e-08	cytochrome b5 domain containing 1(CYB5D1)
RAB10	265	154	3838	2733.5	4254.7	3176.3	1.33951	9.4252e-08	0.656	8.8e-09	RAB10, member RAS oncogene family(RAB10)
GLMN	265	154	205	305.5	252.7	367.1	0.688323	1.0168e-07	0.656	8.2e-09	glomulin, FKBP associated protein(GLMN)
SNX21	265	154	255	156.5	390.6	228.3	1.711	9.2717e-08	0.656	7.6e-09	sorting nexin family member 21(SNX21)
FANCL	265	154	642	1006.5	835.8	1218.2	0.686089	1.024e-07	0.656	7e-09	FA complementation group L(FANCL)
NVL	265	154	581	966	733.9	1011.1	0.72582	1.0406e-07	0.656	6.4e-09	nuclear VCP like(NVL)
CRIPT	265	154	311	171	422.8	256	1.65155	1.0598e-07	0.656	4.3e-09	CXXC repeat containing interactor of PDZ3 domain(CRIPT)
SPECC1L-ADORA2A	215	144	31	115	134.3	287.2	0.467446	5.7597e-07	0.655	9.8e-08	SPECC1L-ADORA2A readthrough (NMD candidate)(SPECC1L-ADORA2A)
LINC00570	143	96	1	1	7.8	1.8	4.22899	2.8119e-06	0.655	4.6e-08	long intergenic non-protein coding RNA 570(LINC00570)
DOCK10	265	154	1201	2315.5	1762	3226.4	0.546112	1.146e-07	0.655	2.3e-08	dedicator of cytokinesis 10(DOCK10)
CTDSP1	265	154	1557	1002	1903.8	1298.5	1.46614	1.1833e-07	0.655	2.2e-08	CTD small phosphatase 1(CTDSP1)
CHRNG	265	154	5	13	13.9	57.5	0.241515	1.0484e-07	0.655	2.1e-08	cholinergic receptor nicotinic gamma subunit(CHRNG)
ANAPC16	265	154	949	342.5	1297.4	832.8	1.55785	1.2848e-07	0.655	1.9e-08	anaphase promoting complex subunit 16(ANAPC16)
STRC	265	154	15	35	63	154.1	0.408779	1.1644e-07	0.655	1.6e-08	stereocilin(STRC)
ZBED6	265	154	607	332	869.6	555.1	1.56635	1.1702e-07	0.655	1.4e-08	zinc finger BED-type containing 6(ZBED6)
WWTR1	265	154	1854	1199	2940.3	1737.6	1.69213	1.2907e-07	0.655	1.1e-08	WW domain containing transcription regulator 1(WWTR1)
YAP1	265	154	2848	1918	3643.2	2270.3	1.60469	1.2107e-07	0.655	6e-09	Yes1 associated transcriptional regulator(YAP1)
DCAF1	202	129	774	996	839.6	1110.5	0.756087	2.2798e-06	0.654	4.9e-07	DDB1 and CUL4 associated factor 1(DCAF1)
TMEM267	202	129	291	201	330.1	241.5	1.36685	2.2336e-06	0.654	2.3e-07	transmembrane protein 267(TMEM267)
NPIPB3	265	154	2903	11738.5	11049	29034.6	0.380547	1.43e-07	0.654	6.9e-08	nuclear pore complex interacting protein family member B3(NPIPB3)
CBWD5	265	154	535	2508.5	1686.6	3126.4	0.539475	1.4283e-07	0.654	4.6e-08	COBW domain containing 5
TSKU	265	154	568	295.5	828.8	540.2	1.53439	1.4107e-07	0.654	4.2e-08	tsukushi, small leucine rich proteoglycan(TSKU)
HRNR	265	154	251	1168.5	3162.4	10454.7	0.30248	1.5156e-07	0.654	3.3e-08	hornerin(HRNR)
RNF11	265	154	1906	1339.5	2334.7	1614.2	1.44635	1.4764e-07	0.654	3.3e-08	ring finger protein 11(RNF11)
UFM1	265	154	1402	630.5	1657.9	1143.6	1.44974	1.538e-07	0.654	2.9e-08	ubiquitin fold modifier 1(UFM1)
TMED2	265	154	5751	3783.5	7291.2	5033.9	1.4484	1.4832e-07	0.654	2.1e-08	transmembrane p24 trafficking protein 2(TMED2)
UBE2H	265	154	3014	2078	3307.4	2399.9	1.37811	1.414e-07	0.654	2e-08	ubiquitin conjugating enzyme E2 H(UBE2H)
PNKP	265	154	694	1264.5	923	1320.7	0.698841	1.4731e-07	0.654	1.7e-08	polynucleotide kinase 3'-phosphatase(PNKP)
TMEM248	265	154	3057	2287	3165.5	2421.6	1.30722	1.4044e-07	0.654	1.5e-08	transmembrane protein 248(TMEM248)
STAG3	265	154	125	261	252.8	618.9	0.408381	1.5658e-07	0.654	1.4e-08	stromal antigen 3(STAG3)
IGFBP3	265	154	2341	648.5	6823.8	3482.1	1.9597	1.3853e-07	0.654	1.2e-08	insulin like growth factor binding protein 3(IGFBP3)
RXRA	265	154	792	394.5	1114.6	762.1	1.4624	1.3448e-07	0.654	1.2e-08	retinoid X receptor alpha(RXRA)
EIF2B3	265	154	452	583	468.1	619.5	0.755578	1.4696e-07	0.654	8.2e-09	eukaryotic translation initiation factor 2B subunit gamma(EIF2B3)
BACE1	265	154	605	403	829.6	521.3	1.5916	1.3884e-07	0.654	7.8e-09	beta-secretase 1(BACE1)
BTN2A2	265	154	598	1020	852.4	1202.7	0.708709	1.4301e-07	0.654	7.7e-09	butyrophilin subfamily 2 member A2(BTN2A2)
AGAP5	265	154	127	495.5	597.9	1727.6	0.346083	1.646e-07	0.653	7.7e-08	ArfGAP with GTPase domain, ankyrin repeat and PH domain 5(AGAP5)
ARRDC5	265	154	7	25	29.2	82.4	0.355019	1.576e-07	0.653	2.6e-08	arrestin domain containing 5(ARRDC5)
TEC	265	154	57	108.5	87.2	165.9	0.525469	1.7645e-07	0.653	2.5e-08	tec protein tyrosine kinase(TEC)
CHKB	265	154	787	1595.5	1138.4	1857.6	0.612814	1.6945e-07	0.653	1.9e-08	choline kinase beta(CHKB)
AP4B1	265	154	342	470.5	379.4	571.8	0.663442	1.635e-07	0.653	1.8e-08	adaptor related protein complex 4 subunit beta 1(AP4B1)
STEAP1B	265	154	72	239	200.8	358.4	0.560303	1.7809e-07	0.653	1.5e-08	STEAP family member 1B(STEAP1B)
CBX5	265	154	1897	1246	2879.6	1748.9	1.64651	1.9154e-07	0.653	1.3e-08	chromobox 5(CBX5)
MAP4K1	265	154	163	292.5	310.6	587.5	0.528708	1.6164e-07	0.653	9.9e-09	mitogen-activated protein kinase kinase kinase kinase 1(MAP4K1)
CTSA	265	154	5322	7988	6308.7	8206.7	0.768725	1.7461e-07	0.653	8.9e-09	cathepsin A(CTSA)
SELENOW	202	129	3063.5	1875	3527.8	2351.3	1.50035	3.0854e-06	0.652	1e-06	selenoprotein W(SELENOW)
SELENOP	202	129	3273.5	1660	5549.2	3704.9	1.49779	3.2392e-06	0.652	4.8e-07	selenoprotein P(SELENOP)
DMAC1	202	129	464.5	293	618.1	427.8	1.4448	3.1656e-06	0.652	3.9e-07	distal membrane arm assembly component 1(DMAC1)
LRRC37A3	265	154	197	662	914.8	2808.7	0.325704	2.119e-07	0.652	1.3e-07	leucine rich repeat containing 37 member A3(LRRC37A3)
CACFD1	224	146	140.5	54	445.7	226.4	1.96871	7.7014e-07	0.652	1.1e-07	calcium channel flower domain containing 1(CACFD1)
VMA21	224	146	794	564.5	1206.7	783.3	1.54064	7.5505e-07	0.652	8.8e-08	vacuolar ATPase assembly factor VMA21(VMA21)
PALB2	265	154	444	627	607.1	1042.4	0.582381	2.2721e-07	0.652	4.8e-08	partner and localizer of BRCA2(PALB2)
MASTL	265	154	373	541	489.1	809.6	0.60411	2.1289e-07	0.652	4.3e-08	microtubule associated serine/threonine kinase like(MASTL)
TCOF1	265	154	1089	1760.5	1364.2	1924.9	0.708718	2.0911e-07	0.652	3.8e-08	treacle ribosome biogenesis factor 1(TCOF1)
POGK	265	154	1238	762.5	1710.5	1264.6	1.35257	2.2519e-07	0.652	1.9e-08	pogo transposable element derived with KRAB domain(POGK)
DPAGT1	265	154	740	992	775.1	1036.6	0.747795	1.9458e-07	0.652	1.9e-08	dolichyl-phosphate N-acetylglucosaminephosphotransferase 1(DPAGT1)
C2orf49	265	154	405	287	491.5	357	1.37663	2.0629e-07	0.652	1.4e-08	chromosome 2 open reading frame 49(C2orf49)
LINC02572	73	62	1	1	15.4	1.5	10.1285	1.9942e-05	0.651	4.9e-07	long intergenic non-protein coding RNA 2572(LINC02572)
YPEL5	265	154	1838	1080.5	1870.6	1392	1.34377	2.4138e-07	0.651	1.1e-07	yippee like 5(YPEL5)
RNF44	265	154	465	205.5	618	451.4	1.36888	2.7531e-07	0.651	7.8e-08	ring finger protein 44(RNF44)
CBWD3	265	154	207	670	778.9	1737.3	0.448324	2.753e-07	0.651	6.3e-08	COBW domain containing 3
STIL	265	154	210	408	326.4	588.1	0.55508	2.5294e-07	0.651	5.8e-08	STIL centriolar assembly protein(STIL)
SPDYE3	265	154	104	300.5	359.7	821.7	0.437734	2.386e-07	0.651	4.5e-08	speedy/RINGO cell cycle regulator family member E3(SPDYE3)
CAV2	265	154	1157	623.5	1469	1005	1.46165	2.3657e-07	0.651	3.3e-08	caveolin 2(CAV2)
TTC13	265	154	478	641	530.8	732.9	0.724201	2.6806e-07	0.651	3.2e-08	tetratricopeptide repeat domain 13(TTC13)
SDC1	265	154	493	131.5	2771.4	1804.1	1.53618	2.5125e-07	0.651	3.1e-08	syndecan 1(SDC1)
AFG3L2	265	154	1335	2007	1710.5	2607.2	0.656077	2.5696e-07	0.651	2.5e-08	AFG3 like matrix AAA peptidase subunit 2(AFG3L2)
KIF3B	265	154	898	572.5	1221.4	834.8	1.46319	2.4793e-07	0.651	1.9e-08	kinesin family member 3B(KIF3B)
STK35	265	154	468	244.5	791.7	466.5	1.6969	2.3183e-07	0.651	1.4e-08	serine/threonine kinase 35(STK35)
LINC00670	143	96	1	1	4.1	2	2.01054	6.44e-06	0.65	2.5e-07	long intergenic non-protein coding RNA 670(LINC00670)
KLF13	224	146	327.5	149	936.1	560.8	1.6691	1.1382e-06	0.65	1.8e-07	Kruppel like factor 13(KLF13)
LINC00667	215	144	203	52.5	361.6	193.2	1.87186	1.4554e-06	0.65	1.4e-07	long intergenic non-protein coding RNA 667(LINC00667)
RAB11A	265	154	4130	2961	4530.7	3266	1.38724	3.0838e-07	0.65	7.5e-08	RAB11A, member RAS oncogene family(RAB11A)
GP1BA	265	154	43	86.5	131.3	293.6	0.447251	2.8245e-07	0.65	7.3e-08	glycoprotein Ib platelet subunit alpha(GP1BA)
ARMCX3	224	146	797.5	199	1378.8	682.1	2.02136	9.8835e-07	0.65	7.1e-08	armadillo repeat containing X-linked 3(ARMCX3)
RASA4B	265	154	90	174.5	195.9	399	0.490942	3.2649e-07	0.65	6.5e-08	RAS p21 protein activator 4B(RASA4B)
CBWD1	265	154	727	1944	1380.4	2216.1	0.622911	2.7904e-07	0.65	5.1e-08	COBW domain containing 1
CDKAL1	265	154	390	540	515.6	706.2	0.730121	3.036e-07	0.65	4.9e-08	CDK5 regulatory subunit associated protein 1 like 1(CDKAL1)
GNAI1	265	154	457	232.5	609	415.4	1.46614	3.2304e-07	0.65	4.3e-08	G protein subunit alpha i1(GNAI1)
PRPF3	265	154	1353	2689	1921.5	2728.1	0.704336	3.174e-07	0.65	3.9e-08	pre-mRNA processing factor 3(PRPF3)
CXXC5	265	154	713	343.5	1082.1	672	1.61022	2.9563e-07	0.65	3.6e-08	CXXC finger protein 5(CXXC5)
NDUFAF5	265	154	347	778.5	580.9	815.5	0.71233	2.9761e-07	0.65	1.9e-08	NADH:ubiquinone oxidoreductase complex assembly factor 5(NDUFAF5)
TASP1	265	154	319	448.5	402.7	509.2	0.790836	3.2303e-07	0.65	1.8e-08	taspase 1(TASP1)
LINC00243	202	129	3	11	10.5	21.6	0.484623	3.8451e-06	0.649	9.4e-07	long intergenic non-protein coding RNA 243(LINC00243)
GPR22	224	146	17.5	59	80.2	189.3	0.423644	1.2111e-06	0.649	2.3e-07	G protein-coupled receptor 22(GPR22)
TAMM41	224	146	255	339	280.6	369.5	0.75936	1.3164e-06	0.649	1.5e-07	TAM41 mitochondrial translocator assembly and maintenance homolog(TAMM41)
NUTM2D	256	152	86.5	266	302.9	790.9	0.383031	4.71e-07	0.649	1.3e-07	NUT family member 2D(NUTM2D)
SCAPER	265	154	487	795	668.1	1032.9	0.646816	3.9144e-07	0.649	9.2e-08	S-phase cyclin A associated protein in the ER(SCAPER)
TMEM127	265	154	1089	698.5	1411.2	1014.1	1.39158	3.6002e-07	0.649	6.9e-08	transmembrane protein 127(TMEM127)
PTPN22	265	154	117	211.5	208.4	433.8	0.48033	3.3909e-07	0.649	6.2e-08	protein tyrosine phosphatase non-receptor type 22(PTPN22)
AGA	265	154	470	754	598.9	912.5	0.656338	3.656e-07	0.649	5.4e-08	aspartylglucosaminidase(AGA)
LCP2	265	154	879	1634.5	1484.7	2076.9	0.714881	3.4753e-07	0.649	4.6e-08	lymphocyte cytosolic protein 2(LCP2)
TEAD3	265	154	228	121.5	369.2	220.8	1.67209	3.3317e-07	0.649	4.1e-08	TEA domain transcription factor 3(TEAD3)
SDC2	265	154	1226	536	1895.9	1148.1	1.65127	3.6723e-07	0.649	3.9e-08	syndecan 2(SDC2)
RGL4	265	154	51	105	90.1	143.7	0.626665	3.7664e-07	0.649	3.6e-08	ral guanine nucleotide dissociation stimulator like 4(RGL4)
GALNS	265	154	417	652.5	554.4	718.4	0.771742	3.3248e-07	0.649	3.1e-08	galactosamine (N-acetyl)-6-sulfatase(GALNS)
OR5B21	265	154	1	3	10.6	9.2	1.14921	1.1091e-07	0.649	2.7e-08	olfactory receptor family 5 subfamily B member 21(OR5B21)
LINC00992	107	87	1	1	10.8	3.2	3.3903	2.1401e-05	0.648	1.5e-06	long intergenic non-protein coding RNA 992(LINC00992)
METTL26	202	129	393.5	252	771.4	408.3	1.88957	5.8107e-06	0.648	1.4e-06	methyltransferase like 26(METTL26)
WASHC1	202	129	404.5	771	765.8	1433.3	0.534286	5.3587e-06	0.648	1.3e-06	WASH complex subunit 1(WASHC1)
NPIPA1	200	139	1738.5	10060	6704	13466	0.497843	3.3172e-06	0.648	9.8e-07	nuclear pore complex interacting protein family member A1(NPIPA1)
NPIPB5	224	146	2298	12948	25105.3	80065	0.313562	1.5007e-06	0.648	7.6e-07	nuclear pore complex interacting protein family member B5(NPIPB5)
IGHG3	243	137	445	2070	2864.9	7784.7	0.368021	1.7897e-06	0.648	4.9e-07	immunoglobulin heavy constant gamma 3 (G3m marker)(IGHG3)
C11orf53	193	106	2	1	23.1	10.2	2.26809	4.2958e-06	0.648	3.4e-07	chromosome 11 open reading frame 53
MUC6	224	146	43.5	123.5	333.1	671.3	0.496245	1.4607e-06	0.648	2.8e-07	mucin 6, oligomeric mucus/gel-forming(MUC6)
GBP1	265	154	1230	2292	2016.3	5327.8	0.378438	4.3211e-07	0.648	2.3e-07	guanylate binding protein 1(GBP1)
PRRG1	224	146	352.5	233	468.7	296.6	1.58039	1.3977e-06	0.648	1.9e-07	proline rich and Gla domain 1(PRRG1)
ULK4	265	154	163	254.5	254.9	411.7	0.619131	4.0623e-07	0.648	1e-07	unc-51 like kinase 4(ULK4)
EID1	265	154	3657	2663	4493.3	3226.6	1.39259	4.1721e-07	0.648	9e-08	EP300 interacting inhibitor of differentiation 1(EID1)
LRRC74A	252	139	2	6	9.6	9.2	1.04471	8.8937e-07	0.648	8.3e-08	leucine rich repeat containing 74A(LRRC74A)
COG6	265	154	882	1441.5	1142.3	1665.6	0.685806	4.5741e-07	0.648	8.2e-08	component of oligomeric golgi complex 6(COG6)
SIRPB1	265	154	98	234	202.8	314.8	0.644325	3.9718e-07	0.648	7.9e-08	signal regulatory protein beta 1(SIRPB1)
KLHL7	265	154	887	1393	1121.5	1619	0.692702	4.1811e-07	0.648	7.7e-08	kelch like family member 7(KLHL7)
SPCS3	265	154	2129	1501	2936.2	1895.7	1.54891	4.6958e-07	0.648	7.6e-08	signal peptidase complex subunit 3(SPCS3)
NPC1	265	154	1498	2372	2276.9	4129	0.551433	4.2927e-07	0.648	7.2e-08	NPC intracellular cholesterol transporter 1(NPC1)
TFPI	265	154	356	170.5	1031	580.4	1.77629	4.3109e-07	0.648	5.9e-08	tissue factor pathway inhibitor(TFPI)
NDFIP2	265	154	854	503	1309.7	821	1.59529	4.0992e-07	0.648	5.7e-08	Nedd4 family interacting protein 2(NDFIP2)
LIN7A	265	154	61	21	158.4	84	1.88568	4.5144e-07	0.648	4.4e-08	lin-7 homolog A, crumbs cell polarity complex component(LIN7A)
ANP32A	265	154	4175	5688	4474	5757	0.777129	4.5046e-07	0.648	4.4e-08	acidic nuclear phosphoprotein 32 family member A(ANP32A)
APOLD1	265	154	176	41	468.3	253.7	1.84628	4.4873e-07	0.648	3.3e-08	apolipoprotein L domain containing 1(APOLD1)
HSD17B7	265	154	256	400	341.3	485.4	0.7031	4.2455e-07	0.648	3.3e-08	hydroxysteroid 17-beta dehydrogenase 7(HSD17B7)
IGFBP4	265	154	2493	719	4921.5	2400.3	2.05041	4.0191e-07	0.648	3.3e-08	insulin like growth factor binding protein 4(IGFBP4)
UBE2W	265	154	394	209	730.6	401.2	1.82119	4.4747e-07	0.648	3e-08	ubiquitin conjugating enzyme E2 W(UBE2W)
RETREG3	202	129	956.5	705	1024.6	816.5	1.25477	6.4769e-06	0.647	1.4e-06	reticulophagy regulator family member 3(RETREG3)
PRB4	224	146	2	18	63.9	162	0.394202	1.0711e-06	0.647	2.5e-07	proline rich protein BstNI subfamily 4(PRB4)
KLHL13	224	146	59	21.5	125.4	67.1	1.86949	1.8839e-06	0.647	2.2e-07	kelch like family member 13(KLHL13)
TCTN2	265	154	338	574.5	496.2	762.4	0.650785	4.9696e-07	0.647	8.8e-08	tectonic family member 2(TCTN2)
DENND1A	265	154	463	661.5	563.9	804.5	0.700912	4.8944e-07	0.647	8.2e-08	DENN domain containing 1A(DENND1A)
LRP3	265	154	217	99	457.2	259.3	1.76319	5.2469e-07	0.647	5.7e-08	LDL receptor related protein 3(LRP3)
NT5C3A	265	154	1295	2049	1618.5	2191.9	0.738391	4.9809e-07	0.647	5.5e-08	5'-nucleotidase, cytosolic IIIA(NT5C3A)
EEF2	265	154	23208	13728.5	40032.7	24574.2	1.62906	5.1685e-07	0.647	4.3e-08	eukaryotic translation elongation factor 2(EEF2)
GNL2	265	154	1505	1958	1824.2	2389	0.763567	5.5055e-07	0.647	3.3e-08	G protein nucleolar 2(GNL2)
DNAJC2	265	154	748	1098.5	921.6	1153.6	0.79886	4.7576e-07	0.647	2.3e-08	DnaJ heat shock protein family (Hsp40) member C2(DNAJC2)
RTL8C	202	129	810	485	2519.1	1247.8	2.01893	7.4589e-06	0.646	9.8e-07	retrotransposon Gag like 8C(RTL8C)
TTC21B-AS1	179	135	1	4	10.2	9.4	1.08806	3.6518e-06	0.646	9.4e-07	TTC21B antisense RNA 1(TTC21B-AS1)
UTP4	211	131	1782	2512	1921.3	2584.8	0.743298	5.8994e-06	0.646	8.6e-07	UTP4 small subunit processome component(UTP4)
YIPF6	224	146	955	649.5	1054.7	809.9	1.30219	2.1926e-06	0.646	4.1e-07	Yip1 domain family member 6(YIPF6)
NUP62	265	154	1463	2087	1672.4	2344.4	0.713372	5.9916e-07	0.646	2.7e-07	nucleoporin 62(NUP62)
PZP	265	154	13	31	48.5	98.8	0.490679	6.5707e-07	0.646	2.5e-07	PZP alpha-2-macroglobulin like(PZP)
GEMIN8	224	146	242	175	341.9	219.1	1.56045	2.113e-06	0.646	2e-07	gem nuclear organelle associated protein 8(GEMIN8)
PPIG	265	154	1959	2634	2152.4	2584.9	0.832713	6.5049e-07	0.646	1.2e-07	peptidylprolyl isomerase G(PPIG)
ANKRD44	265	154	923	1684	1293.4	2142.4	0.60373	5.927e-07	0.646	8.1e-08	ankyrin repeat domain 44(ANKRD44)
NCAPG2	265	154	605	899.5	769.6	1070.5	0.718933	5.8885e-07	0.646	8.1e-08	non-SMC condensin II complex subunit G2(NCAPG2)
RAP2A	265	154	956	573.5	1417.8	823.7	1.72125	6.1892e-07	0.646	7.9e-08	RAP2A, member of RAS oncogene family(RAP2A)
TMEM161B	265	154	432	649.5	552	799	0.6909	6.4906e-07	0.646	7.3e-08	transmembrane protein 161B(TMEM161B)
DDX19A	265	154	1029	1497	1263.2	1624.4	0.777633	5.7373e-07	0.646	2.5e-08	DEAD-box helicase 19A(DDX19A)
NECTIN2	202	129	719	423	1246.4	867.3	1.43703	8.4651e-06	0.645	1.6e-06	nectin cell adhesion molecule 2(NECTIN2)
FUT9	193	106	3	1	261.6	143.8	1.81988	9.6355e-06	0.645	7.7e-07	fucosyltransferase 9(FUT9)
COG5	224	146	1888.5	3642	2827.6	4251.5	0.665087	2.2361e-06	0.645	5.3e-07	component of oligomeric golgi complex 5(COG5)
NBPF1	265	154	885	2889.5	1981.8	3907.9	0.507125	6.7919e-07	0.645	4.8e-07	NBPF member 1(NBPF1)
GLIS2-AS1	130	81	1	1	25.6	6.1	4.19538	1.916e-05	0.645	3.9e-07	GLIS2 antisense RNA 1(GLIS2-AS1)
COMMD7	224	146	915	590.5	1175.6	821	1.43179	2.2747e-06	0.645	3.2e-07	COMM domain containing 7(COMMD7)
KIAA0586	265	154	444	714.5	556.2	827.8	0.671923	6.9097e-07	0.645	2.9e-07	KIAA0586(KIAA0586)
METTL3	265	154	708	967	831	1074.5	0.773397	7.9116e-07	0.645	1.9e-07	methyltransferase 3, N6-adenosine-methyltransferase complex catalytic subunit(METTL3)
BBS9	265	154	484	935.5	856.4	1503.5	0.569586	6.8358e-07	0.645	1.8e-07	Bardet-Biedl syndrome 9(BBS9)
MRFAP1	265	154	4959	767	5166.5	3106.2	1.66326	8.0318e-07	0.645	1.6e-07	Morf4 family associated protein 1(MRFAP1)
ZNF395	265	154	723	431.5	974.2	722.9	1.34767	7.7775e-07	0.645	1.6e-07	zinc finger protein 395(ZNF395)
GRAPL	265	154	25	63	90.1	171.5	0.525388	7.7635e-07	0.645	1.5e-07	GRB2 related adaptor protein like(GRAPL)
WDR70	265	154	721	1188	948	1334.3	0.710464	6.9246e-07	0.645	1.4e-07	WD repeat domain 70(WDR70)
TUB	265	154	106	48	232.5	173	1.34372	7.6732e-07	0.645	1.1e-07	TUB bipartite transcription factor(TUB)
RHD	265	154	15	31	42.7	108.3	0.394469	7.1997e-07	0.645	1.1e-07	Rh blood group D antigen(RHD)
LYRM7	265	154	282	170	373.3	242	1.54233	7.8438e-07	0.645	9.7e-08	LYR motif containing 7(LYRM7)
ZNF134	265	154	231	141.5	298.5	198.8	1.5014	7.1352e-07	0.645	9.2e-08	zinc finger protein 134(ZNF134)
SPARC	265	154	21057	14096.5	32709.6	21376.9	1.53014	7.9972e-07	0.645	7.9e-08	secreted protein acidic and cysteine rich(SPARC)
WDR59	265	154	616	839.5	701.3	942.4	0.74414	7.1984e-07	0.645	6.4e-08	WD repeat domain 59(WDR59)
TAS2R30	224	146	67	192.5	187.1	365.6	0.511872	2.3085e-06	0.644	5.6e-07	taste 2 receptor member 30(TAS2R30)
ARHGAP17	224	146	1047	1394	1123.2	1401.7	0.801316	3.0023e-06	0.644	5.4e-07	Rho GTPase activating protein 17(ARHGAP17)
SPDYE2	265	154	79	1552.5	1564.6	4188.5	0.373548	9.429e-07	0.644	5e-07	speedy/RINGO cell cycle regulator family member E2(SPDYE2)
SULT1A3	265	154	143	1226.5	662.1	1241.6	0.533234	8.0628e-07	0.644	3.9e-07	sulfotransferase family 1A member 3(SULT1A3)
COG8	265	154	424	592	519.9	771.7	0.673777	8.4727e-07	0.644	3.8e-07	component of oligomeric golgi complex 8(COG8)
ARF1	265	154	5704	2760.5	7150.5	4936.9	1.44837	8.8438e-07	0.644	2.2e-07	ADP ribosylation factor 1(ARF1)
FAM72D	265	154	44	86.5	72.3	122.5	0.590346	9.1383e-07	0.644	2.1e-07	family with sequence similarity 72 member D(FAM72D)
SLFN14	265	154	2	7.5	9.1	21.6	0.419512	7.1699e-07	0.644	1.7e-07	schlafen family member 14(SLFN14)
SUMO4	265	154	5	19.5	21.9	33.7	0.648113	8.8127e-07	0.644	1.5e-07	small ubiquitin like modifier 4(SUMO4)
MLEC	265	154	3932	2740	5542.5	3692.7	1.50094	8.8061e-07	0.644	1.5e-07	malectin(MLEC)
ATXN7L1	265	154	294	448	403.5	604.8	0.667195	8.1349e-07	0.644	1.5e-07	ataxin 7 like 1(ATXN7L1)
BLM	265	154	267	488.5	418.1	598.5	0.698585	8.843e-07	0.644	1.4e-07	BLM RecQ like helicase(BLM)
MTFMT	265	154	238	308	242.6	319.3	0.759884	8.3813e-07	0.644	1.4e-07	mitochondrial methionyl-tRNA formyltransferase(MTFMT)
PPIC	265	154	426	178	743.1	429.4	1.73075	8.4004e-07	0.644	1.1e-07	peptidylprolyl isomerase C(PPIC)
NAA50	265	154	1757	986	3540.2	2033.2	1.74124	9.1704e-07	0.644	1e-07	N-alpha-acetyltransferase 50, NatE catalytic subunit(NAA50)
SLC43A3	265	154	1365	2229.5	1875.4	2716.8	0.690315	9.5698e-07	0.644	8.9e-08	solute carrier family 43 member 3(SLC43A3)
EMP2	265	154	645	343.5	1200.1	709.1	1.69237	8.401e-07	0.644	8.8e-08	epithelial membrane protein 2(EMP2)
PAX6	265	154	35	16	77.7	40.1	1.93523	9.3495e-07	0.644	8.7e-08	paired box 6(PAX6)
PARP2	265	154	530	692	591.1	752.2	0.7859	8.4009e-07	0.644	8e-08	poly(ADP-ribose) polymerase 2(PARP2)
THUMPD1	265	154	759	509.5	1046.5	725	1.44344	8.5094e-07	0.644	7.2e-08	THUMP domain containing 1(THUMPD1)
CPB2	265	154	8	25	162.5	249.1	0.65237	7.6411e-07	0.644	7.2e-08	carboxypeptidase B2(CPB2)
RIOK1	265	154	600	824	705.5	924.5	0.76311	8.9003e-07	0.644	6.6e-08	RIO kinase 1(RIOK1)
GCSH	265	154	754	1259	1137.6	1578.3	0.720804	8.2754e-07	0.644	6.5e-08	glycine cleavage system protein H(GCSH)
BCAM	265	154	368	165.5	1199.9	450.4	2.66413	8.7302e-07	0.644	5.9e-08	basal cell adhesion molecule (Lutheran blood group)(BCAM)
HGSNAT	265	154	1268	935.5	1371.5	1020	1.34452	8.787e-07	0.644	4.5e-08	heparan-alpha-glucosaminide N-acetyltransferase(HGSNAT)
ADA	323	183	215	383	298	498.7	0.597415	7.0774e-08	0.644	9.6e-09	adenosine deaminase(ADA)
NBPF20	224	146	111.5	342	559.5	1390.3	0.402433	3.1776e-06	0.643	1.2e-06	NBPF member 20(NBPF20)
BRCA1	265	154	451	835.5	716.2	1343	0.533235	1.0265e-06	0.643	7e-07	BRCA1 DNA repair associated(BRCA1)
CEP152	265	154	234	421	477	889.6	0.53617	1.044e-06	0.643	6.2e-07	centrosomal protein 152(CEP152)
DCLRE1C	265	154	355	515.5	515.2	1006	0.512063	1.0156e-06	0.643	4.8e-07	DNA cross-link repair 1C(DCLRE1C)
ATP6V0A2	265	154	787	1502	1022.6	1457.1	0.701798	1.0642e-06	0.643	4e-07	ATPase H+ transporting V0 subunit a2(ATP6V0A2)
WDR11	265	154	1482	2032.5	1727	2524.2	0.684191	1.0092e-06	0.643	3.4e-07	WD repeat domain 11(WDR11)
TUBB2A	265	154	1014	2407.5	1842.8	3070.4	0.600176	1.0825e-06	0.643	3e-07	tubulin beta 2A class IIa(TUBB2A)
TATDN2	265	154	618	218	692	468.3	1.47777	1.0264e-06	0.643	2.6e-07	TatD DNase domain containing 2(TATDN2)
HBS1L	265	154	1149	1452	1250.4	1684.4	0.742358	1.0287e-06	0.643	2.5e-07	HBS1 like translational GTPase(HBS1L)
UBE3D	265	154	77	121.5	87.9	121.3	0.7243	1.0932e-06	0.643	2.3e-07	ubiquitin protein ligase E3D(UBE3D)
DYM	265	154	888	1176	1138.9	1620.9	0.70262	1.0553e-06	0.643	2e-07	dymeclin(DYM)
HEATR3	265	154	390	501	397.6	503.6	0.789528	1.044e-06	0.643	1.7e-07	HEAT repeat containing 3(HEATR3)
MED29	265	154	719	452.5	973.5	613.7	1.58622	9.6305e-07	0.643	1.6e-07	mediator complex subunit 29(MED29)
LASP1	265	154	3406	1934.5	5045.7	3291.3	1.53305	1.0136e-06	0.643	1.5e-07	LIM and SH3 protein 1(LASP1)
RAB1A	265	154	2797	1544.5	3676.4	2535.6	1.44989	1.005e-06	0.643	1.5e-07	RAB1A, member RAS oncogene family(RAB1A)
SNX25	265	154	451	814.5	809.7	1056.7	0.766277	1.0353e-06	0.643	1.3e-07	sorting nexin 25(SNX25)
CYP3A7	265	154	6	14.5	31.4	52.2	0.60291	9.3289e-07	0.643	1.3e-07	cytochrome P450 family 3 subfamily A member 7(CYP3A7)
KIAA1522	265	154	309	128	2016.9	1109.6	1.81773	1.0847e-06	0.643	1.2e-07	KIAA1522(KIAA1522)
DHODH	265	154	203	275.5	236.6	390.3	0.606262	1.0306e-06	0.643	1e-07	dihydroorotate dehydrogenase (quinone)(DHODH)
EFCAB14	265	154	2928	2260.5	3553.5	2588.3	1.37289	1.0179e-06	0.643	9.6e-08	EF-hand calcium binding domain 14(EFCAB14)
SRSF6	265	154	3738	2731	4295.6	3179.5	1.35102	1.0756e-06	0.643	8.6e-08	serine and arginine rich splicing factor 6(SRSF6)
KANK2	265	154	1093	645.5	1510.3	905.5	1.66786	1.0309e-06	0.643	7.5e-08	KN motif and ankyrin repeat domains 2(KANK2)
PUDP	211	131	284	167	378.8	239.5	1.5815	1.0063e-05	0.642	1.2e-06	pseudouridine 5'-phosphatase(PUDP)
FAM120B	224	146	747	1097.5	1124.4	2425.5	0.46359	3.9398e-06	0.642	1.1e-06	family with sequence similarity 120B(FAM120B)
SMN1	224	146	1008.5	2774	1898.6	3211.4	0.591218	3.549e-06	0.642	1.1e-06	survival of motor neuron 1, telomeric(SMN1)
AMY2B	265	154	201	753.5	989.1	2182.8	0.45311	1.1905e-06	0.642	3.9e-07	amylase alpha 2B(AMY2B)
NEMF	265	154	1650	2297.5	1837.2	2396.3	0.766699	1.2007e-06	0.642	3.8e-07	nuclear export mediator factor(NEMF)
CDK5RAP2	265	154	1122	1659	1664.5	2563.9	0.64919	1.1931e-06	0.642	3.5e-07	CDK5 regulatory subunit associated protein 2(CDK5RAP2)
ITM2C	265	154	1745	841	3855	2236.9	1.72339	1.3174e-06	0.642	2.9e-07	integral membrane protein 2C(ITM2C)
ANKRD46	265	154	352	244.5	483.2	333.5	1.44901	1.2236e-06	0.642	2.7e-07	ankyrin repeat domain 46(ANKRD46)
FAM186B	265	154	28	48	45.5	64.8	0.703138	1.3054e-06	0.642	2.5e-07	family with sequence similarity 186 member B(FAM186B)
VPS33B	265	154	368	501	468	687.8	0.680411	1.1855e-06	0.642	2.5e-07	VPS33B late endosome and lysosome associated(VPS33B)
TMEM170A	265	154	297	166	427.7	300.7	1.42238	1.1804e-06	0.642	2.5e-07	transmembrane protein 170A(TMEM170A)
STXBP1	265	154	1171	2445	2169.3	3822.9	0.567452	1.3341e-06	0.642	2.4e-07	syntaxin binding protein 1(STXBP1)
LRRC70	265	154	60	116	122.8	210.5	0.583552	1.2863e-06	0.642	2.4e-07	leucine rich repeat containing 70(LRRC70)
OR52I1	265	154	2	4	6.6	14.6	0.449842	5.0943e-07	0.642	2.2e-07	olfactory receptor family 52 subfamily I member 1(OR52I1)
CHMP2B	265	154	1110	786	1335.8	995.1	1.34238	1.1682e-06	0.642	2e-07	charged multivesicular body protein 2B(CHMP2B)
MRPS14	265	154	387	88.5	544.9	312.1	1.74583	1.3086e-06	0.642	1.7e-07	mitochondrial ribosomal protein S14(MRPS14)
PFN2	265	154	1242	690	2290.3	1314.7	1.74208	1.2237e-06	0.642	1.6e-07	profilin 2(PFN2)
RHOB	265	154	1912	454	4305.4	1891.5	2.27616	1.2445e-06	0.642	1.2e-07	ras homolog family member B(RHOB)
SEMA3F	265	154	323	150.5	765.3	380.3	2.01218	1.1533e-06	0.642	1.1e-07	semaphorin 3F(SEMA3F)
HUS1B	265	154	8	16	16.3	23	0.709852	1.1241e-06	0.642	1e-07	HUS1 checkpoint clamp component B(HUS1B)
UTP6	265	154	1195	1505.5	1238.9	1563.5	0.792398	1.2419e-06	0.642	9.3e-08	UTP6 small subunit processome component(UTP6)
NOP58	265	154	1786	2340.5	2094.2	2628.3	0.796796	1.242e-06	0.642	9.2e-08	NOP58 ribonucleoprotein(NOP58)
LDLRAD4	265	154	261	154.5	454.4	249.2	1.82375	1.1459e-06	0.642	7.9e-08	low density lipoprotein receptor class A domain containing 4(LDLRAD4)
SNX33	265	154	593	102	779.4	351	2.22041	1.2575e-06	0.642	7e-08	sorting nexin 33(SNX33)
OR13G1	265	154	1	2	12.8	12.1	1.06155	2.748e-07	0.642	3.7e-08	olfactory receptor family 13 subfamily G member 1(OR13G1)
TSR2	224	146	467.5	231	1113.2	692.9	1.60644	4.254e-06	0.641	1.2e-06	TSR2 ribosome maturation factor(TSR2)
ZC4H2	224	146	69.5	34	126.5	73.1	1.72981	4.5646e-06	0.641	6.2e-07	zinc finger C4H2-type containing(ZC4H2)
GTF2IRD2	265	154	323	805.5	638.9	1039.4	0.614707	1.5975e-06	0.641	5.1e-07	GTF2I repeat domain containing 2(GTF2IRD2)
LINC02082	130	81	1	1	15.7	4.1	3.83015	2.2577e-05	0.641	4.9e-07	long intergenic non-protein coding RNA 2082(LINC02082)
SIRPG	265	154	31	62	75.9	164.9	0.459995	1.5453e-06	0.641	4e-07	signal regulatory protein gamma(SIRPG)
SLC25A13	265	154	1291	2434	1996.9	3456.1	0.577789	1.4817e-06	0.641	3.7e-07	solute carrier family 25 member 13(SLC25A13)
PLA2G12A	265	154	561	329	719.7	510.8	1.40915	1.4941e-06	0.641	3.6e-07	phospholipase A2 group XIIA(PLA2G12A)
CCZ1	265	154	1469	2208	1680.7	2382.7	0.705382	1.529e-06	0.641	2.9e-07	CCZ1 homolog, vacuolar protein trafficking and biogenesis associated(CCZ1)
SDAD1	265	154	967	1235.5	979	1293.6	0.756788	1.5226e-06	0.641	2.7e-07	SDA1 domain containing 1(SDAD1)
RARS2	265	154	1000	1252	1192.5	1763.5	0.676206	1.5515e-06	0.641	2.4e-07	arginyl-tRNA synthetase 2, mitochondrial(RARS2)
HARS2	265	154	824	1065	922.9	1204.2	0.766448	1.4942e-06	0.641	2.3e-07	histidyl-tRNA synthetase 2, mitochondrial(HARS2)
NDUFAF7	265	154	416	582	518.8	728.4	0.712214	1.3825e-06	0.641	2.3e-07	NADH:ubiquinone oxidoreductase complex assembly factor 7(NDUFAF7)
MAPKAPK5	265	154	792	1135.5	899.8	1112.4	0.80891	1.5843e-06	0.641	2e-07	MAPK activated protein kinase 5(MAPKAPK5)
EFTUD2	265	154	2425	3202	2623.8	3327.8	0.788461	1.5943e-06	0.641	1.9e-07	elongation factor Tu GTP binding domain containing 2(EFTUD2)
GPC1	265	154	493	238.5	1288.4	556.4	2.31573	1.3682e-06	0.641	1.8e-07	glypican 1(GPC1)
DDX31	265	154	298	388	323.4	437.4	0.739446	1.3623e-06	0.641	1.8e-07	DEAD-box helicase 31(DDX31)
POP1	265	154	264	408.5	355.7	554.1	0.641909	1.4878e-06	0.641	1.5e-07	POP1 homolog, ribonuclease P/MRP subunit(POP1)
CNN1	265	154	84	38.5	384.6	140.2	2.74258	1.4345e-06	0.641	1.4e-07	calponin 1(CNN1)
LINC01798	130	81	1	1	5.2	1.8	2.96181	4.7355e-05	0.64	1.6e-06	long intergenic non-protein coding RNA 1798(LINC01798)
DNAJC18	224	146	200	149	269.6	214	1.25968	5.4317e-06	0.64	1.6e-06	DnaJ heat shock protein family (Hsp40) member C18(DNAJC18)
TTLL13P	243	137	7	16	17.1	38.1	0.449796	5.1361e-06	0.64	1.5e-06	tubulin tyrosine ligase like 13
NXT2	224	146	293.5	129	399.6	314.2	1.27181	5.7078e-06	0.64	1.3e-06	nuclear transport factor 2 like export factor 2(NXT2)
LINC00994	143	96	1	1	4.6	2.2	2.06757	1.7632e-05	0.64	1.1e-06	long intergenic non-protein coding RNA 994(LINC00994)
ANKRD36B	265	154	318	1012.5	1005.8	2479.3	0.405673	1.6244e-06	0.64	8.5e-07	ankyrin repeat domain 36B(ANKRD36B)
POLR2J3	224	146	1341	6617	4591.6	7010	0.65501	5.5493e-06	0.64	7.2e-07	RNA polymerase II subunit J3(POLR2J3)
C9orf131	265	154	31	116	139.2	345	0.403396	1.8564e-06	0.64	7.1e-07	chromosome 9 open reading frame 131(C9orf131)
DIAPH3	265	154	169	274.5	292.8	519.7	0.56345	1.704e-06	0.64	6.8e-07	diaphanous related formin 3(DIAPH3)
DOCK2	265	154	595	1086	973.1	1813.2	0.536701	1.6796e-06	0.64	5.5e-07	dedicator of cytokinesis 2(DOCK2)
WDFY4	265	154	178	397	414.6	819.9	0.505607	1.6448e-06	0.64	4.5e-07	WDFY family member 4(WDFY4)
AJUBA	265	154	174	82	306.7	209.2	1.46624	1.6275e-06	0.64	4.1e-07	ajuba LIM protein(AJUBA)
EIF4ENIF1	265	154	584	782.5	727.7	909.6	0.800028	1.8831e-06	0.64	3.4e-07	eukaryotic translation initiation factor 4E nuclear import factor 1(EIF4ENIF1)
COG4	265	154	1091	1512	1263.3	1781.5	0.70914	1.8793e-06	0.64	3.3e-07	component of oligomeric golgi complex 4(COG4)
WDR3	265	154	1140	1481.5	1290.1	1799.4	0.716952	1.7953e-06	0.64	2.6e-07	WD repeat domain 3(WDR3)
TANGO6	265	154	383	542	490	681.7	0.718783	1.6109e-06	0.64	2.5e-07	transport and golgi organization 6 homolog(TANGO6)
TMPRSS4	265	154	6	1	757.4	497.6	1.52227	1.3146e-06	0.64	2.5e-07	transmembrane serine protease 4(TMPRSS4)
SFT2D2	265	154	1387	2487	1722.8	2608.5	0.660449	1.8871e-06	0.64	2.2e-07	SFT2 domain containing 2(SFT2D2)
BTG2	265	154	708	194.5	1895.2	856.9	2.21155	1.8597e-06	0.64	2e-07	BTG anti-proliferation factor 2(BTG2)
TMF1	265	154	944	638	1193.1	857.8	1.3909	1.762e-06	0.64	1.8e-07	TATA element modulatory factor 1(TMF1)
SOX4	265	154	1188	456.5	5205.1	2278.7	2.28422	1.6972e-06	0.64	1.5e-07	SRY-box transcription factor 4(SOX4)
DCTN4	265	154	1499	1246	1638	1302.8	1.25729	1.6622e-06	0.64	1.4e-07	dynactin subunit 4(DCTN4)
STOX2	265	154	152	73.5	268	150.2	1.78428	1.6375e-06	0.64	1.4e-07	storkhead box 2(STOX2)
ARHGAP19-SLIT1	215	144	23	157	129.6	224.4	0.577619	6.8843e-06	0.639	1.4e-06	ARHGAP19-SLIT1 readthrough (NMD candidate)(ARHGAP19-SLIT1)
NUP205	265	154	1728	2330	2025.9	2847.9	0.71138	2.1147e-06	0.639	1.4e-06	nucleoporin 205(NUP205)
RGPD5	265	154	137	1195.5	1353.9	3066.2	0.44155	2.2177e-06	0.639	1.3e-06	RANBP2 like and GRIP domain containing 5(RGPD5)
CTAGE6	224	146	5	17	123.1	250.6	0.491414	5.1083e-06	0.639	1.2e-06	CTAGE family member 6(CTAGE6)
WDHD1	265	154	358	557.5	480.8	739.9	0.649882	1.9386e-06	0.639	8.8e-07	WD repeat and HMG-box DNA binding protein 1(WDHD1)
UBE2K	265	154	2176	1524	2343.9	1750.8	1.33878	2.0629e-06	0.639	6.9e-07	ubiquitin conjugating enzyme E2 K(UBE2K)
CDV3	265	154	3629	2776	4095	3194	1.28212	2.2221e-06	0.639	6.5e-07	CDV3 homolog(CDV3)
CMTM6	265	154	1615	674.5	2321.8	1625.7	1.42814	1.9589e-06	0.639	6.5e-07	CKLF like MARVEL transmembrane domain containing 6(CMTM6)
PARP1	265	154	2884	4117	3598.1	5010.9	0.718052	2.0887e-06	0.639	5.5e-07	poly(ADP-ribose) polymerase 1(PARP1)
TMOD3	265	154	1090	797	1487.5	1036.9	1.43451	2.0544e-06	0.639	5.1e-07	tropomodulin 3(TMOD3)
FOXD3	265	154	57	164.5	176.4	374.6	0.471007	2.1488e-06	0.639	5e-07	forkhead box D3(FOXD3)
MAN1B1	265	154	1627	2278.5	2012.6	2747.6	0.732505	2.0714e-06	0.639	4.7e-07	mannosidase alpha class 1B member 1(MAN1B1)
SRGAP2C	265	154	667	1824.5	1352.9	2158.8	0.626681	2.1852e-06	0.639	3.9e-07	SLIT-ROBO Rho GTPase activating protein 2C(SRGAP2C)
ADM	265	154	407	142	1131	600.4	1.88387	1.9628e-06	0.639	3.9e-07	adrenomedullin(ADM)
OPN1SW	265	154	11	25.5	23.9	40.3	0.593491	2.0694e-06	0.639	3.7e-07	opsin 1, short wave sensitive(OPN1SW)
NELL2	265	154	90	182.5	244.1	415	0.588198	2.058e-06	0.639	3.2e-07	neural EGFL like 2(NELL2)
TRMU	265	154	460	607.5	531.1	703.6	0.75486	2.0163e-06	0.639	2.6e-07	tRNA mitochondrial 2-thiouridylase(TRMU)
SNCG	265	154	69	25.5	547	277.2	1.9736	2.0133e-06	0.639	2.6e-07	synuclein gamma(SNCG)
METTL25	265	154	157	225	205.4	264.9	0.775332	2.1494e-06	0.639	2.5e-07	methyltransferase like 25(METTL25)
ZCCHC7	265	154	464	637.5	599.9	748.9	0.800954	2.1015e-06	0.639	2.5e-07	zinc finger CCHC-type containing 7(ZCCHC7)
PPP1CB	265	154	4817	3394.5	8092.7	4952.8	1.63395	1.9307e-06	0.639	2e-07	protein phosphatase 1 catalytic subunit beta(PPP1CB)
FAM133B	265	154	576	883	762.3	978.1	0.779399	2.119e-06	0.639	1.9e-07	family with sequence similarity 133 member B(FAM133B)
PSG8	265	154	1	3	54.4	74.1	0.73344	7.4445e-07	0.639	1.6e-07	pregnancy specific beta-1-glycoprotein 8(PSG8)
LTV1	265	154	700	874	844.6	963.5	0.876588	2.2542e-06	0.639	1.5e-07	LTV1 ribosome biogenesis factor(LTV1)
NLRP7	224	146	2	5	5.8	15.7	0.373671	3.8754e-06	0.638	8e-07	NLR family pyrin domain containing 7(NLRP7)
ELAC2	265	154	1221	1553	1270.2	1698.8	0.747744	2.325e-06	0.638	7.6e-07	elaC ribonuclease Z 2(ELAC2)
ALG10	265	154	207	486	408.2	560.9	0.727722	2.6512e-06	0.638	5.7e-07	ALG10 alpha-1,2-glucosyltransferase(ALG10)
CLDN7	265	154	71	24.5	741.7	505.8	1.4664	2.6148e-06	0.638	5.3e-07	claudin 7(CLDN7)
BBS4	265	154	620	989	780.6	1122.9	0.695191	2.3107e-06	0.638	5.2e-07	Bardet-Biedl syndrome 4(BBS4)
CLCN7	265	154	2248	3550	3131.6	4360	0.718273	2.473e-06	0.638	4.9e-07	chloride voltage-gated channel 7(CLCN7)
FIG4	265	154	517	701.5	701.6	1107.5	0.63345	2.519e-06	0.638	4.8e-07	FIG4 phosphoinositide 5-phosphatase(FIG4)
EPS8L2	265	154	543	135	1308.5	790.5	1.65525	2.301e-06	0.638	4.8e-07	EPS8 like 2(EPS8L2)
PALM	265	154	123	40	449.8	307.8	1.46134	2.4307e-06	0.638	4.7e-07	paralemmin(PALM)
AAAS	265	154	888	1287	1015.1	1358.4	0.747246	2.6298e-06	0.638	4.2e-07	aladin WD repeat nucleoporin(AAAS)
LZTS2	265	154	661	327	909	600.5	1.51389	2.6242e-06	0.638	4.2e-07	leucine zipper tumor suppressor 2(LZTS2)
CTRL	265	154	29	41	34.7	47	0.737804	2.5734e-06	0.638	3.6e-07	chymotrypsin like(CTRL)
EDIL3	265	154	266	101.5	752	340	2.21171	2.5813e-06	0.638	2.7e-07	EGF like repeats and discoidin domains 3(EDIL3)
PPM1L	265	154	150	73.5	497.9	226.7	2.19671	2.4168e-06	0.638	2.6e-07	protein phosphatase, Mg2+/Mn2+ dependent 1L(PPM1L)
PPP2R2C	265	154	13	4	136.1	115.9	1.17464	2.3614e-06	0.638	2.4e-07	protein phosphatase 2 regulatory subunit Bgamma(PPP2R2C)
SP100	265	154	2061	2781	2417.1	3088.9	0.782513	2.3588e-06	0.638	2.3e-07	SP100 nuclear antigen(SP100)
NUP98	265	154	2010	2543.5	2155.3	2840.8	0.758674	2.7118e-06	0.637	1.1e-06	nucleoporin 98 and 96 precursor(NUP98)
PMS1	265	154	515	990.5	831.5	1279.5	0.649855	2.6842e-06	0.637	9.6e-07	PMS1 homolog 1, mismatch repair system component(PMS1)
PAXIP1	265	154	281	356	324	477.3	0.678897	2.7004e-06	0.637	9.3e-07	PAX interacting protein 1(PAXIP1)
GLRA1	265	154	3	7.5	10.3	22.4	0.45986	2.3728e-06	0.637	7.8e-07	glycine receptor alpha 1(GLRA1)
RAD51D	265	154	249	316.5	290.4	462.4	0.627881	2.6783e-06	0.637	6.9e-07	RAD51 paralog D(RAD51D)
DTHD1	265	154	19	35.5	42.2	99.4	0.424149	2.7065e-06	0.637	6.4e-07	death domain containing 1(DTHD1)
CEBPZOS	256	152	684.5	368.5	767.2	528.6	1.45145	3.6495e-06	0.637	5.5e-07	CEBPZ opposite strand(CEBPZOS)
CHRNA1	265	154	17	39	127	192.4	0.659904	3.1199e-06	0.637	5.4e-07	cholinergic receptor nicotinic alpha 1 subunit(CHRNA1)
CATSPER2	265	154	84	159	217.3	375.5	0.57855	2.8122e-06	0.637	5.4e-07	cation channel sperm associated 2(CATSPER2)
TTC27	265	154	468	605	500.2	632.4	0.790951	2.7563e-06	0.637	5.4e-07	tetratricopeptide repeat domain 27(TTC27)
TBX19	265	154	61	96	82.8	128.3	0.645303	2.7769e-06	0.637	4.7e-07	T-box transcription factor 19(TBX19)
ASCC1	265	154	542	778.5	660.5	880.2	0.750343	2.7172e-06	0.637	4.5e-07	activating signal cointegrator 1 complex subunit 1(ASCC1)
HACL1	265	154	361	469.5	401	507.3	0.79051	2.9484e-06	0.637	3.9e-07	2-hydroxyacyl-CoA lyase 1(HACL1)
GRPEL2	265	154	325	202	482.6	303.9	1.58809	3.052e-06	0.637	3.5e-07	GrpE like 2, mitochondrial(GRPEL2)
EIF2B4	275	166	944	1143.5	927.5	1212.3	0.765141	1.387e-06	0.637	3.4e-07	eukaryotic translation initiation factor 2B subunit delta(EIF2B4)
MPHOSPH10	265	154	881	1032	909.9	1118.8	0.813283	3.0338e-06	0.637	2.9e-07	M-phase phosphoprotein 10(MPHOSPH10)
GEM	265	154	236	133.5	621.3	335.1	1.85374	2.9005e-06	0.637	2.8e-07	GTP binding protein overexpressed in skeletal muscle(GEM)
PPP3CC	277	166	531	924.5	761	1029.2	0.739403	1.2763e-06	0.637	1.2e-07	protein phosphatase 3 catalytic subunit gamma(PPP3CC)
LY9	323	183	35	70	94.6	196.4	0.481618	3.2344e-07	0.637	4.7e-08	lymphocyte antigen 9(LY9)
UBE2V2	265	154	987	479.5	1133.6	780.9	1.45156	3.4759e-06	0.636	1.5e-06	ubiquitin conjugating enzyme E2 V2(UBE2V2)
CNOT8	265	154	1066	760	1168.3	923.1	1.26561	3.7008e-06	0.636	1.1e-06	CCR4-NOT transcription complex subunit 8(CNOT8)
PLEKHG3	265	154	407	231	609.9	418.2	1.45835	3.3445e-06	0.636	1.1e-06	pleckstrin homology and RhoGEF domain containing G3(PLEKHG3)
NUP188	265	154	1216	1724.5	1361.1	1771.4	0.768355	3.5042e-06	0.636	9.4e-07	nucleoporin 188(NUP188)
ACAD9	265	154	976	1562	1236.5	1624.9	0.761001	3.4689e-06	0.636	9.4e-07	acyl-CoA dehydrogenase family member 9(ACAD9)
C5orf15	265	154	1124	655	1786.7	1201.1	1.48759	3.4479e-06	0.636	9.3e-07	chromosome 5 open reading frame 15(C5orf15)
MCOLN2	265	154	93	155	131.3	206.5	0.635507	3.4185e-06	0.636	9.3e-07	mucolipin TRP cation channel 2(MCOLN2)
USP8	265	154	1520	2092.5	1698.9	2163.1	0.785423	3.434e-06	0.636	8.8e-07	ubiquitin specific peptidase 8(USP8)
ACER3	265	154	821	566	1016.9	766.4	1.32688	3.3993e-06	0.636	8.5e-07	alkaline ceramidase 3(ACER3)
CLDN20	265	154	27	96	104.5	132.4	0.78963	3.6118e-06	0.636	7.3e-07	claudin 20(CLDN20)
MAN2B1	265	154	2798	3706	2957.2	3650.3	0.81014	3.6785e-06	0.636	7.2e-07	mannosidase alpha class 2B member 1(MAN2B1)
SPAG5	265	154	545	812	697.1	963.2	0.723704	3.2707e-06	0.636	6.9e-07	sperm associated antigen 5(SPAG5)
CEP63	265	154	606	834.5	744.7	982.1	0.758311	3.1855e-06	0.636	6.7e-07	centrosomal protein 63(CEP63)
SPG7	265	154	1272	1971.5	1557.2	1975.7	0.788195	3.4619e-06	0.636	6.3e-07	SPG7 matrix AAA peptidase subunit, paraplegin(SPG7)
KCNV2	265	154	8	17	30.7	80.4	0.381198	3.1441e-06	0.636	6.2e-07	potassium voltage-gated channel modifier subfamily V member 2(KCNV2)
CMTR1	265	154	1095	1412	1314.1	1754.9	0.748803	3.5542e-06	0.636	6e-07	cap methyltransferase 1(CMTR1)
PLEKHG4	265	154	445	821	791.5	1135.7	0.696917	3.2115e-06	0.636	5.1e-07	pleckstrin homology and RhoGEF domain containing G4(PLEKHG4)
LILRB4	265	154	252	505	538.6	847.9	0.635264	3.2961e-06	0.636	5e-07	leukocyte immunoglobulin like receptor B4(LILRB4)
TRIQK	265	154	515	335	785.2	481.2	1.63153	3.6635e-06	0.636	4.7e-07	triple QxxK/R motif containing(TRIQK)
DENND5B	265	154	268	413	383.9	588.8	0.652031	3.1853e-06	0.636	4.7e-07	DENN domain containing 5B(DENND5B)
RNASEH1	265	154	371	509.5	431.6	557.4	0.774405	3.3106e-06	0.636	4.5e-07	ribonuclease H1(RNASEH1)
IBA57	265	154	100	41	140.2	84.8	1.6529	3.3623e-06	0.636	4.3e-07	iron-sulfur cluster assembly factor IBA57(IBA57)
PGPEP1	265	154	451	271	691.2	406.9	1.69879	3.331e-06	0.636	4.3e-07	pyroglutamyl-peptidase I(PGPEP1)
LINC02135	130	81	1	1	3.3	1.3	2.53345	2.2243e-05	0.636	3.6e-07	long intergenic non-protein coding RNA 2135(LINC02135)
NEURL1B	265	154	138	33.5	357.8	144.1	2.48337	3.6378e-06	0.636	3.4e-07	neuralized E3 ubiquitin protein ligase 1B(NEURL1B)
CD3D	323	183	158	330	412.5	751.2	0.549088	3.7101e-07	0.636	9e-08	CD3 delta subunit of T-cell receptor complex(CD3D)
HNRNPA1L2	265	154	260	362	325.8	458.4	0.710703	4.3626e-06	0.635	1.5e-06	heterogeneous nuclear ribonucleoprotein A1 like 2(HNRNPA1L2)
GBP5	265	154	344	697	819.8	2315.5	0.354045	3.8765e-06	0.635	1.4e-06	guanylate binding protein 5(GBP5)
TMEM41B	265	154	496	329.5	574.4	447.5	1.28361	4.3035e-06	0.635	1e-06	transmembrane protein 41B(TMEM41B)
LINC01822	130	81	1	1	3.4	1.3	2.6301	4.1148e-05	0.635	9.9e-07	long intergenic non-protein coding RNA 1822(LINC01822)
POLG	265	154	1184	1496.5	1341.8	1779	0.754284	3.83e-06	0.635	9.9e-07	DNA polymerase gamma, catalytic subunit(POLG)
ARL15	265	154	389	282	490.6	350	1.40172	4.0599e-06	0.635	9.3e-07	ADP ribosylation factor like GTPase 15(ARL15)
IQCC	265	154	97	132.5	113	166.1	0.680198	4.1075e-06	0.635	8.2e-07	IQ motif containing C(IQCC)
SLC39A9	265	154	1207	867	1428.3	1073.8	1.3301	3.8069e-06	0.635	7.7e-07	solute carrier family 39 member 9(SLC39A9)
DLGAP5	265	154	260	437.5	373.6	552.3	0.676404	3.9553e-06	0.635	6.9e-07	DLG associated protein 5(DLGAP5)
TSEN2	265	154	284	411.5	358.4	471.2	0.760618	3.947e-06	0.635	6.7e-07	tRNA splicing endonuclease subunit 2(TSEN2)
SEC23B	265	154	1763	2528.5	2086.8	2594.6	0.804274	3.908e-06	0.635	6.5e-07	SEC23 homolog B, COPII coat complex component(SEC23B)
PCGF3	265	154	956	640	1325.7	902.2	1.46951	4.2439e-06	0.635	6.4e-07	polycomb group ring finger 3(PCGF3)
RGMB	265	154	443	263	720.8	451.3	1.59716	3.799e-06	0.635	6.4e-07	repulsive guidance molecule BMP co-receptor b(RGMB)
ZCCHC24	265	154	310	107	961.8	501.2	1.91893	4.0597e-06	0.635	6.3e-07	zinc finger CCHC-type containing 24(ZCCHC24)
MKS1	265	154	279	375.5	332.2	459.1	0.723668	3.8528e-06	0.635	6.2e-07	MKS transition zone complex subunit 1(MKS1)
USP10	265	154	1649	2059	1728.9	2192.4	0.788584	4.3736e-06	0.635	6.1e-07	ubiquitin specific peptidase 10(USP10)
GALT	265	154	532	912	804	1093.5	0.735253	4.2352e-06	0.635	6.1e-07	galactose-1-phosphate uridylyltransferase(GALT)
METTL15	265	154	265	370.5	286.5	379.9	0.754293	4.0112e-06	0.635	6.1e-07	methyltransferase like 15(METTL15)
LRSAM1	265	154	326	462	442.9	596.9	0.742096	4.1676e-06	0.635	5.9e-07	leucine rich repeat and sterile alpha motif containing 1(LRSAM1)
CPT2	265	154	409	578.5	566.4	677.1	0.836517	4.2607e-06	0.635	5.5e-07	carnitine palmitoyltransferase 2(CPT2)
C1orf198	265	154	776	469	1090.2	692.9	1.57351	3.9316e-06	0.635	5.4e-07	chromosome 1 open reading frame 198(C1orf198)
LUC7L2	265	154	1387	2032.5	1520.1	2034	0.747334	3.9396e-06	0.635	4.6e-07	LUC7 like 2, pre-mRNA splicing factor(LUC7L2)
TSSK3	265	154	37	72	62	96.7	0.64072	4.8359e-06	0.634	1.4e-06	testis specific serine kinase 3(TSSK3)
MCFD2	265	154	2004	1308.5	2284.6	1805.8	1.26519	4.8146e-06	0.634	1.3e-06	multiple coagulation factor deficiency 2, ER cargo receptor complex subunit(MCFD2)
USP48	265	154	1880	2368.5	2108.4	2739.7	0.769581	4.7859e-06	0.634	1.2e-06	ubiquitin specific peptidase 48(USP48)
CDAN1	265	154	220	338.5	291.3	436.7	0.666903	4.4081e-06	0.634	1.2e-06	codanin 1(CDAN1)
ARL1	265	154	2489	1782	2598.9	2172.6	1.19623	4.9412e-06	0.634	1.1e-06	ADP ribosylation factor like GTPase 1(ARL1)
BBS5	265	154	223	409	365.5	520.7	0.701939	4.5882e-06	0.634	1e-06	Bardet-Biedl syndrome 5(BBS5)
KRT19	265	154	41	6	8034.9	5000.8	1.6067	4.7275e-06	0.634	9.7e-07	keratin 19(KRT19)
KHDRBS1	265	154	3081	1944.5	3303.3	2530.8	1.30526	4.863e-06	0.634	8.2e-07	KH RNA binding domain containing, signal transduction associated 1(KHDRBS1)
LYNX1	265	154	79	35.5	268.5	259.5	1.03465	4.6217e-06	0.634	8.1e-07	Ly6/neurotoxin 1(LYNX1)
LPAR1	265	154	225	135	523.4	333.1	1.57116	4.7471e-06	0.634	6.8e-07	lysophosphatidic acid receptor 1(LPAR1)
STRIP2	265	154	138	238.5	287.8	417	0.690222	4.891e-06	0.634	6.6e-07	striatin interacting protein 2(STRIP2)
LYG2	265	154	3	7	7.8	11.9	0.652666	4.1621e-06	0.634	6.6e-07	lysozyme g2(LYG2)
LARS2	265	154	403	556	466.3	591	0.789041	4.3909e-06	0.634	5.4e-07	leucyl-tRNA synthetase 2, mitochondrial(LARS2)
IL10RA	323	183	599	1055	1073.6	1963.7	0.546722	5.5661e-07	0.634	1.4e-07	interleukin 10 receptor subunit alpha(IL10RA)
BCL2	323	183	298	163	610.2	281.4	2.16857	5.8846e-07	0.634	9.7e-08	BCL2 apoptosis regulator(BCL2)
C19orf12	265	154	629	849	866.4	1515.4	0.571734	5.235e-06	0.633	1.5e-06	chromosome 19 open reading frame 12(C19orf12)
APTX	265	154	530	686	591.5	797.6	0.741664	5.77e-06	0.633	1.4e-06	aprataxin(APTX)
TTF2	265	154	444	637	543	756.5	0.717833	5.415e-06	0.633	1.4e-06	transcription termination factor 2(TTF2)
VAC14	265	154	704	929	782.8	943.4	0.829789	5.6456e-06	0.633	1.2e-06	VAC14 component of PIKFYVE complex(VAC14)
RAB30	265	154	314	200	447.3	315.6	1.417	6.0147e-06	0.633	1.1e-06	RAB30, member RAS oncogene family(RAB30)
THOC1	265	154	700	1044.5	816.8	1029.8	0.793155	5.2664e-06	0.633	1.1e-06	THO complex 1(THOC1)
PPIL4	265	154	681	878.5	846.8	1012.3	0.836519	5.9913e-06	0.633	1e-06	peptidylprolyl isomerase like 4(PPIL4)
PDGFA	265	154	403	180.5	661.4	380	1.74036	5.5234e-06	0.633	9e-07	platelet derived growth factor subunit A(PDGFA)
EEF1A2	265	154	26	4.5	1240.4	805.7	1.53954	4.7379e-06	0.633	7.8e-07	eukaryotic translation elongation factor 1 alpha 2(EEF1A2)
RIT1	265	154	864	647	1123.6	802	1.40099	5.8276e-06	0.633	7.7e-07	Ras like without CAAX 1(RIT1)
DPM1	265	154	1339	1804.5	1509.9	1916.8	0.787754	5.7818e-06	0.633	7.6e-07	dolichyl-phosphate mannosyltransferase subunit 1, catalytic(DPM1)
RAD51C	265	154	513	913	779.1	1017.8	0.765509	5.6122e-06	0.633	7.3e-07	RAD51 paralog C(RAD51C)
TIPIN	265	154	201	288.5	313.7	308.3	1.01747	5.4573e-06	0.633	6.5e-07	TIMELESS interacting protein(TIPIN)
SLC25A2	265	154	2	7	10.6	13.1	0.807641	4.2881e-06	0.633	6.3e-07	solute carrier family 25 member 2(SLC25A2)
ELP3	265	154	898	1248.5	1085.2	1390.4	0.780494	5.8162e-06	0.633	4.6e-07	elongator acetyltransferase complex subunit 3(ELP3)
OR1E1	265	154	1	1	11.2	13.6	0.820911	1.3951e-06	0.633	3.5e-07	olfactory receptor family 1 subfamily E member 1(OR1E1)
GATC	265	154	159	73	452.6	279.5	1.61927	6.3678e-06	0.632	1.4e-06	glutamyl-tRNA amidotransferase subunit C(GATC)
HEXB	265	154	5655	7282.5	5984	7823.8	0.764838	6.8519e-06	0.632	1.2e-06	hexosaminidase subunit beta(HEXB)
PEX14	265	154	349	472	422.9	518.3	0.81597	6.8111e-06	0.632	1.2e-06	peroxisomal biogenesis factor 14(PEX14)
CHRND	265	154	2	6	14.4	71.1	0.203229	4.3098e-06	0.632	1.2e-06	cholinergic receptor nicotinic delta subunit(CHRND)
ESYT1	265	154	2112	2791	2434.7	3108.9	0.783139	6.4079e-06	0.632	1.1e-06	extended synaptotagmin 1(ESYT1)
C12orf71	265	154	2	6	6.7	10.4	0.645097	4.7294e-06	0.632	1.1e-06	chromosome 12 open reading frame 71(C12orf71)
SLC20A1	265	154	1353	1969.5	2665.9	3162.6	0.842963	6.2086e-06	0.632	1e-06	solute carrier family 20 member 1(SLC20A1)
MOB1B	265	154	833	584	1301.8	828.1	1.57214	6.1475e-06	0.632	9.5e-07	MOB kinase activator 1B(MOB1B)
STARD4	265	154	212	120.5	346.4	236.1	1.46755	6.2817e-06	0.632	8.6e-07	StAR related lipid transfer domain containing 4(STARD4)
MAX	265	154	1749	2121.5	1857.7	2189.5	0.848446	6.9742e-06	0.632	8.5e-07	MYC associated factor X(MAX)
PEX3	265	154	435	675.5	602.1	734.1	0.820165	6.4456e-06	0.632	7.8e-07	peroxisomal biogenesis factor 3(PEX3)
RNF152	265	154	77	21	423.8	146.4	2.89524	6.359e-06	0.632	7.6e-07	ring finger protein 152(RNF152)
GATAD1	265	154	668	381	810.3	556.1	1.45699	6.7444e-06	0.632	7.5e-07	GATA zinc finger domain containing 1(GATAD1)
KIAA0895L	265	154	208	118	335.8	194.9	1.72279	6.3687e-06	0.632	6.3e-07	KIAA0895 like(KIAA0895L)
ZMIZ1	265	154	2032	1552	2619.7	1736	1.50904	6.1842e-06	0.632	5e-07	zinc finger MIZ-type containing 1(ZMIZ1)
MXD1	265	154	254	130	862.5	516	1.6715	8.1245e-06	0.631	1.6e-06	MAX dimerization protein 1(MXD1)
APOBEC3B	265	154	147	237	234.7	314	0.74735	8.3332e-06	0.631	1.5e-06	apolipoprotein B mRNA editing enzyme catalytic subunit 3B(APOBEC3B)
EZH2	265	154	425	661	562.2	746.6	0.753113	7.3393e-06	0.631	1.5e-06	enhancer of zeste 2 polycomb repressive complex 2 subunit(EZH2)
POMT2	265	154	618	1384	1043	1450.3	0.719155	7.4118e-06	0.631	1.4e-06	protein O-mannosyltransferase 2(POMT2)
SLC12A3	265	154	4	8.5	10.1	19.4	0.519285	6.8431e-06	0.631	1.4e-06	solute carrier family 12 member 3(SLC12A3)
TACO1	265	154	395	518.5	441.4	557.7	0.791531	8.2683e-06	0.631	1.3e-06	translational activator of cytochrome c oxidase I(TACO1)
TAF1B	265	154	375	524	425.1	548	0.775664	8.3343e-06	0.631	1.2e-06	TATA-box binding protein associated factor, RNA polymerase I subunit B(TAF1B)
BIVM	265	154	357	223	443.1	296.1	1.49637	7.3247e-06	0.631	1.2e-06	basic, immunoglobulin-like variable motif containing(BIVM)
RP9	265	154	374	597.5	493	659.6	0.747397	7.1446e-06	0.631	8e-07	RP9 pre-mRNA splicing factor(RP9)
ITK	323	183	115	201	236.2	493.2	0.478821	9.8775e-07	0.631	1.9e-07	IL2 inducible T cell kinase(ITK)
NASP	265	154	2327	3019	2575.3	3394.3	0.758727	9.2403e-06	0.63	1.6e-06	nuclear autoantigenic sperm protein(NASP)
C2orf68	265	154	244	127.5	371.7	243.6	1.52542	8.5134e-06	0.63	1.6e-06	chromosome 2 open reading frame 68(C2orf68)
IGIP	265	154	148	42.5	229	140.3	1.63159	9.1092e-06	0.63	1.5e-06	IgA inducing protein(IGIP)
TUBB2B	265	154	368	1177.5	2017.9	2291.9	0.880459	8.6969e-06	0.63	1.5e-06	tubulin beta 2B class IIb(TUBB2B)
TRMT11	265	154	370	564.5	466.3	593.7	0.785508	9.7743e-06	0.63	1.4e-06	tRNA methyltransferase 11 homolog(TRMT11)
CTDSP2	265	154	3429	2200.5	3622.8	2749.8	1.31748	9.2943e-06	0.63	1.4e-06	CTD small phosphatase 2(CTDSP2)
BBS2	265	154	937	1561	1309.8	1746.5	0.749951	9.1688e-06	0.63	1.4e-06	Bardet-Biedl syndrome 2(BBS2)
SND1	265	154	5029	6244	5781.1	6789	0.85154	8.802e-06	0.63	1.3e-06	staphylococcal nuclease and tudor domain containing 1(SND1)
NAA35	265	154	519	697	628.5	787.1	0.798516	8.4984e-06	0.63	1.3e-06	N-alpha-acetyltransferase 35, NatC auxiliary subunit(NAA35)
LINC01508	130	81	1	1	44.9	8.9	5.05125	4.0192e-05	0.63	1.1e-06	long intergenic non-protein coding RNA 1508(LINC01508)
PIK3CD	323	183	481	837	688.3	1159.6	0.593517	1.0655e-06	0.63	4.3e-07	phosphatidylinositol-4,5-bisphosphate 3-kinase catalytic subunit delta(PIK3CD)
ADSL	265	154	1688	2245.5	1900.6	2540.7	0.748077	9.9852e-06	0.629	1.6e-06	adenylosuccinate lyase(ADSL)
TRPV2	265	154	540	949	880.6	1256.8	0.700661	9.9656e-06	0.629	1.6e-06	transient receptor potential cation channel subfamily V member 2(TRPV2)
KLHL36	265	154	432	153.5	562.7	359.6	1.56485	9.8496e-06	0.629	1.5e-06	kelch like family member 36(KLHL36)
COG7	275	166	402	536.5	511.7	682.5	0.749682	5.9535e-06	0.629	1.5e-06	component of oligomeric golgi complex 7(COG7)
RNASEH2B	265	154	743	1014	887.9	1133.3	0.783481	1.0219e-05	0.629	1.2e-06	ribonuclease H2 subunit B(RNASEH2B)
MRPS5	275	166	880	1154	997.5	1206.4	0.826854	5.6054e-06	0.629	1e-06	mitochondrial ribosomal protein S5(MRPS5)
WNT7B	277	166	7	1	114.7	68.5	1.6732	4.1625e-06	0.629	4.8e-07	Wnt family member 7B(WNT7B)
EHD2	265	154	782	402	1286	681	1.88845	1.1899e-05	0.628	1.5e-06	EH domain containing 2(EHD2)
A1BG	265	154	117	209	324.6	564.1	0.575386	1.2007e-05	0.628	1.4e-06	alpha-1-B glycoprotein(A1BG)
HS6ST3	265	154	2	1	34.1	27	1.26367	6.7744e-06	0.628	5.5e-07	heparan sulfate 6-O-sulfotransferase 3(HS6ST3)
AQP1	265	154	1259	536	3825.7	1537.7	2.48794	1.3788e-05	0.627	1.6e-06	aquaporin 1 (Colton blood group)(AQP1)
FZD1	277	166	319	125.5	513	296	1.73285	7.8613e-06	0.627	1.1e-06	frizzled class receptor 1(FZD1)
CD3E	323	183	153	344	386.3	838.3	0.460836	2.1507e-06	0.627	9e-07	CD3 epsilon subunit of T-cell receptor complex(CD3E)
ETS2	277	166	1069	656	2263.2	1315.6	1.72035	8.4609e-06	0.626	1.5e-06	ETS proto-oncogene 2, transcription factor(ETS2)
CD247	323	183	46	102	117.2	234.7	0.499538	2.2969e-06	0.626	5.7e-07	CD247 molecule(CD247)
ROPN1	323	183	11	112	169.9	328.5	0.517389	2.1359e-06	0.626	4.4e-07	rhophilin associated tail protein 1(ROPN1)
BCL2L1	323	183	1101	402	1689.5	1213.8	1.39192	3.1301e-06	0.625	1.2e-06	BCL2 like 1(BCL2L1)
LILRB2	323	183	153	273	262.3	412.2	0.636341	3.4846e-06	0.624	1.5e-06	leukocyte immunoglobulin like receptor B2(LILRB2)
LHX5	193	106	1	1	8.7	3.4	2.57122	3.5946e-05	0.623	1.6e-06	LIM homeobox 5(LHX5)
CASP8	323	183	672	902	771	1029.3	0.749112	4.4402e-06	0.623	8.7e-07	caspase 8(CASP8)
C12orf40	265	154	1	1	2.6	3.8	0.689597	4.5401e-06	0.623	8.2e-07	chromosome 12 open reading frame 40(C12orf40)
CRYGD	152	98	1	1	10.4	5.2	1.99628	2.4427e-05	0.622	8.7e-07	crystallin gamma D(CRYGD)
TANK	323	183	1211	1556	1452	1798.7	0.807217	6.6919e-06	0.62	1.3e-06	TRAF family member associated NFKB activator(TANK)
CD8A	499	257	29	125	251.074	609.37	0.412023	6.7808e-07	0.609	4.3e-07	CD8a molecule(CD8A)
