# Supplementary material for: Predictive biomarkers of immunotherapy response with pharmacological applications in solid tumors
Source: Acta Pharmacol Sin. 2023 Apr 13;44(9):1879–89. doi: 10.1038/s41401-023-01079-6 (PMC10462766; doi:10.1038/s41401-023-01079-6)
Supplement: Supplementary file 2 — Supplementary Table S2 [file 41401_2023_1079_MOESM2_ESM.xlsx]

## Sheet: GO_aPD1
Analysis Type:	PANTHER Overrepresentation Test (Released 20220712)
Annotation Version and Release Date:	GO Ontology database DOI: 10.5281/zenodo.6799722 Released 2022-07-01
Analyzed List:	upload_1 (Homo sapiens)
Reference List:	Homo sapiens (all genes in database)
Test Type:	FISHER
Correction:	FDR
GO biological process complete	Homo sapiens - REFLIST (20589)	#	expected	+/-	Fold Enrichment	raw P value	FDR
retrograde transport, vesicle recycling within Golgi (GO:0000301)	9	5	0.32	+	15.78	6.96e-05	0.0376
ncRNA catabolic process (GO:0034661)	38	10	1.34	+	7.47	3.95e-06	0.0031
T cell receptor signaling pathway (GO:0050852)	110	15	3.87	+	3.87	2.31e-05	0.0139
RNA catabolic process (GO:0006401)	162	19	5.7	+	3.33	1.4e-05	0.00914
double-strand break repair (GO:0006302)	203	20	7.15	+	2.8	8.13e-05	0.0425
ncRNA metabolic process (GO:0034660)	536	42	18.87	+	2.23	3.93e-06	0.00324
mitotic cell cycle process (GO:1903047)	533	41	18.77	+	2.18	1.01e-05	0.0069
DNA repair (GO:0006281)	508	39	17.89	+	2.18	1.92e-05	0.0121
mitotic cell cycle (GO:0000278)	627	47	22.08	+	2.13	3.78e-06	0.0033
DNA metabolic process (GO:0006259)	794	58	27.96	+	2.07	5.62e-07	0.000979
cellular response to DNA damage stimulus (GO:0006974)	756	55	26.62	+	2.07	1.4e-06	0.00169
protein transport (GO:0015031)	1179	80	41.52	+	1.93	8.2e-08	0.00129
establishment of protein localization (GO:0045184)	1267	83	44.61	+	1.86	1.48e-07	0.000775
cell cycle process (GO:0022402)	841	54	29.61	+	1.82	4.42e-05	0.0247
intracellular transport (GO:0046907)	1360	87	47.89	+	1.82	2.41e-07	0.00054
establishment of localization in cell (GO:0051649)	1752	104	61.69	+	1.69	4.01e-07	0.000787
nitrogen compound transport (GO:0071705)	1589	94	55.95	+	1.68	1.62e-06	0.00181
nucleic acid metabolic process (GO:0090304)	2276	129	80.14	+	1.61	1.23e-07	0.000966
protein localization (GO:0008104)	1919	108	67.57	+	1.6	2.28e-06	0.00238
cellular macromolecule localization (GO:0070727)	1925	108	67.78	+	1.59	3.13e-06	0.00289
cellular macromolecule metabolic process (GO:0044260)	2518	139	88.67	+	1.57	1.64e-07	0.000641
cellular localization (GO:0051641)	2655	145	93.49	+	1.55	1.66e-07	0.000521
nucleobase-containing compound metabolic process (GO:0006139)	2825	152	99.48	+	1.53	1.91e-07	0.000498
macromolecule localization (GO:0033036)	2345	126	82.57	+	1.53	2.8e-06	0.00275
heterocycle metabolic process (GO:0046483)	2999	156	105.6	+	1.48	8.72e-07	0.00124
cellular aromatic compound metabolic process (GO:0006725)	3050	158	107.4	+	1.47	8.12e-07	0.00127
organelle organization (GO:0006996)	3026	156	106.55	+	1.46	1.29e-06	0.00169
organic cyclic compound metabolic process (GO:1901360)	3292	164	115.92	+	1.41	4.75e-06	0.00355
cellular nitrogen compound metabolic process (GO:0034641)	3573	174	125.82	+	1.38	9.3e-06	0.00663
macromolecule metabolic process (GO:0043170)	5941	262	209.2	+	1.25	3.1e-05	0.018

## Sheet: GO_aPDL1
Analysis Type:	PANTHER Overrepresentation Test (Released 20220712)
Annotation Version and Release Date:	GO Ontology database DOI: 10.5281/zenodo.6799722 Released 2022-07-01
Analyzed List:	upload_1 (Homo sapiens)
Reference List:	Homo sapiens (all genes in database)
Test Type:	FISHER
Correction:	FDR
GO biological process complete	Homo sapiens - REFLIST (20589)	#	expected	+/-	Fold Enrichment	raw P value	FDR
stimulatory C-type lectin receptor signaling pathway (GO:0002223)	21	3	.03	+	> 100	3.14E-06	1.64E-02
cellular response to lectin (GO:1990858)	21	3	.03	+	> 100	3.14E-06	1.23E-02
response to lectin (GO:1990840)	21	3	.03	+	> 100	3.14E-06	9.83E-03
positive regulation of natural killer cell mediated cytotoxicity (GO:0045954)	26	3	.03	+	95.03	5.64E-06	1.26E-02
positive regulation of natural killer cell mediated immunity (GO:0002717)	31	3	.04	+	79.7	9.20E-06	1.60E-02
innate immune response activating cell surface receptor signaling pathway (GO:0002220)	32	3	.04	+	77.21	1.01E-05	1.58E-02
innate immune response-activating signal transduction (GO:0002758)	33	3	.04	+	74.87	1.10E-05	1.56E-02
regulation of natural killer cell mediated cytotoxicity (GO:0042269)	46	4	.06	+	71.61	3.73E-07	5.85E-03
regulation of natural killer cell mediated immunity (GO:0002715)	50	4	.06	+	65.88	5.11E-07	4.00E-03
regulation of natural killer cell activation (GO:0032814)	45	3	.05	+	54.9	2.63E-05	3.44E-02
cellular defense response (GO:0006968)	51	3	.06	+	48.44	3.75E-05	4.53E-02
regulation of leukocyte mediated cytotoxicity (GO:0001910)	87	4	.11	+	37.86	4.19E-06	1.09E-02
regulation of cell killing (GO:0031341)	103	4	.13	+	31.98	7.98E-06	1.56E-02

## Sheet: GO_aCTLA4
Analysis Type:	PANTHER Overrepresentation Test (Released 20220712)
Annotation Version and Release Date:	GO Ontology database DOI: 10.5281/zenodo.6799722 Released 2022-07-01
Analyzed List:	upload_1 (Homo sapiens)
Reference List:	Homo sapiens (all genes in database)
Test Type:	FISHER
Correction:	NONE
GO biological process complete	Homo sapiens - REFLIST (20589)	#	expected	+/-	Fold Enrichment	raw P value
cytoskeletal rearrangement involved in phagocytosis, engulfment (GO:0060097)	1	1	0	+	> 100	0.00725
positive regulation of T-helper 2 cell activation (GO:2000570)	1	1	0	+	> 100	0.00725
regulation of T-helper 2 cell activation (GO:2000569)	1	1	0	+	> 100	0.00725
acetyl-CoA transport (GO:0015876)	1	1	0	+	> 100	0.00725
histamine biosynthetic process (GO:0001694)	2	1	0.01	+	> 100	0.0108
negative regulation of transposon integration (GO:0070895)	2	1	0.01	+	> 100	0.0108
regulation of transposon integration (GO:0070894)	2	1	0.01	+	> 100	0.0108
thioester transport (GO:1901337)	2	1	0.01	+	> 100	0.0108
fatty-acyl-CoA transport (GO:0015916)	2	1	0.01	+	> 100	0.0108
pyroptosome complex assembly (GO:1904270)	2	1	0.01	+	> 100	0.0108
leukocyte migration involved in immune response (GO:0002522)	3	1	0.01	+	91.51	0.0144
regulation of type IV hypersensitivity (GO:0001807)	3	1	0.01	+	91.51	0.0144
negative regulation of macrophage inflammatory protein 1 alpha production (GO:0071641)	3	1	0.01	+	91.51	0.0144
smooth muscle contraction involved in micturition (GO:0060083)	3	1	0.01	+	91.51	0.0144
positive regulation of plasma membrane repair (GO:1905686)	3	1	0.01	+	91.51	0.0144
negative regulation of barbed-end actin filament capping (GO:2000813)	4	1	0.01	+	68.63	0.018
endoplasmic reticulum tubular network membrane organization (GO:1990809)	4	1	0.01	+	68.63	0.018
negative regulation of aspartic-type peptidase activity (GO:1905246)	4	1	0.01	+	68.63	0.018
response to carbon monoxide (GO:0034465)	4	1	0.01	+	68.63	0.018
actin modification (GO:0030047)	4	1	0.01	+	68.63	0.018
lymphocyte migration into lymph node (GO:0097022)	4	1	0.01	+	68.63	0.018
negative regulation of anion channel activity (GO:0010360)	4	1	0.01	+	68.63	0.018
negative regulation of cell volume (GO:0045794)	5	1	0.02	+	54.9	0.0216
CD4-positive, CD25-positive, alpha-beta regulatory T cell differentiation (GO:0002361)	5	1	0.02	+	54.9	0.0216
imidazole-containing compound metabolic process (GO:0052803)	6	1	0.02	+	45.75	0.0251
regulation of barbed-end actin filament capping (GO:2000812)	6	1	0.02	+	45.75	0.0251
regulation of macrophage inflammatory protein 1 alpha production (GO:0071640)	6	1	0.02	+	45.75	0.0251
histamine metabolic process (GO:0001692)	6	1	0.02	+	45.75	0.0251
regulation of plasma membrane repair (GO:1905684)	6	1	0.02	+	45.75	0.0251
protein localization to endosome (GO:0036010)	12	2	0.04	+	45.75	0.00115
autophagy of peroxisome (GO:0030242)	6	1	0.02	+	45.75	0.0251
response to glycoside (GO:1903416)	6	1	0.02	+	45.75	0.0251
relaxation of vascular associated smooth muscle (GO:0060087)	7	1	0.03	+	39.22	0.0287
oncostatin-M-mediated signaling pathway (GO:0038165)	7	1	0.03	+	39.22	0.0287
regulatory T cell differentiation (GO:0045066)	7	1	0.03	+	39.22	0.0287
cellular potassium ion homeostasis (GO:0030007)	14	2	0.05	+	39.22	0.00151
micturition (GO:0060073)	8	1	0.03	+	34.31	0.0322
histidine catabolic process (GO:0006548)	8	1	0.03	+	34.31	0.0322
regulation of neutrophil extravasation (GO:2000389)	8	1	0.03	+	34.31	0.0322
relaxation of smooth muscle (GO:0044557)	8	1	0.03	+	34.31	0.0322
negative regulation of NLRP3 inflammasome complex assembly (GO:1900226)	8	1	0.03	+	34.31	0.0322
regulation of complement-dependent cytotoxicity (GO:1903659)	8	1	0.03	+	34.31	0.0322
urinary bladder smooth muscle contraction (GO:0014832)	8	1	0.03	+	34.31	0.0322
fucose catabolic process (GO:0019317)	9	1	0.03	+	30.5	0.0357
regulation of cell adhesion molecule production (GO:0060353)	9	1	0.03	+	30.5	0.0357
leukemia inhibitory factor signaling pathway (GO:0048861)	9	1	0.03	+	30.5	0.0357
CD4-positive, alpha-beta T cell proliferation (GO:0035739)	9	1	0.03	+	30.5	0.0357
L-fucose catabolic process (GO:0042355)	9	1	0.03	+	30.5	0.0357
regulation of hypersensitivity (GO:0002883)	9	1	0.03	+	30.5	0.0357
negative regulation of complement activation, classical pathway (GO:0045959)	9	1	0.03	+	30.5	0.0357
lymphocyte migration into lymphoid organs (GO:0097021)	9	1	0.03	+	30.5	0.0357
positive regulation of CD4-positive, alpha-beta T cell proliferation (GO:2000563)	10	1	0.04	+	27.45	0.0392
regulation of resting membrane potential (GO:0060075)	10	1	0.04	+	27.45	0.0392
histidine metabolic process (GO:0006547)	10	1	0.04	+	27.45	0.0392
catechol-containing compound biosynthetic process (GO:0009713)	20	2	0.07	+	27.45	0.00286
negative regulation of anion transmembrane transport (GO:1903960)	10	1	0.04	+	27.45	0.0392
catecholamine biosynthetic process (GO:0042423)	20	2	0.07	+	27.45	0.00286
regulation of complement activation, classical pathway (GO:0030450)	10	1	0.04	+	27.45	0.0392
L-fucose metabolic process (GO:0042354)	10	1	0.04	+	27.45	0.0392
urinary tract smooth muscle contraction (GO:0014848)	10	1	0.04	+	27.45	0.0392
regulation of anion channel activity (GO:0010359)	10	1	0.04	+	27.45	0.0392
positive regulation of mast cell activation (GO:0033005)	21	2	0.08	+	26.14	0.00313
establishment or maintenance of transmembrane electrochemical gradient (GO:0010248)	11	1	0.04	+	24.96	0.0427
neuron projection maintenance (GO:1990535)	11	1	0.04	+	24.96	0.0427
inositol metabolic process (GO:0006020)	11	1	0.04	+	24.96	0.0427
single strand break repair (GO:0000012)	11	1	0.04	+	24.96	0.0427
positive regulation of leukocyte tethering or rolling (GO:1903238)	12	1	0.04	+	22.88	0.0462
positive regulation of interleukin-5 production (GO:0032754)	12	1	0.04	+	22.88	0.0462
negative regulation of humoral immune response mediated by circulating immunoglobulin (GO:0002924)	12	1	0.04	+	22.88	0.0462
MyD88-independent toll-like receptor signaling pathway (GO:0002756)	12	1	0.04	+	22.88	0.0462
negative regulation of cytokine production involved in inflammatory response (GO:1900016)	25	2	0.09	+	21.96	0.0043
regulation of aspartic-type peptidase activity (GO:1905245)	13	1	0.05	+	21.12	0.0496
positive regulation of actin filament depolymerization (GO:0030836)	13	1	0.05	+	21.12	0.0496
negative regulation of substrate adhesion-dependent cell spreading (GO:1900025)	13	1	0.05	+	21.12	0.0496
negative regulation of cell morphogenesis involved in differentiation (GO:0010771)	13	1	0.05	+	21.12	0.0496
negative regulation of interleukin-1 beta production (GO:0032691)	30	2	0.11	+	18.3	0.00601
regulation of Arp2/3 complex-mediated actin nucleation (GO:0034315)	34	2	0.12	+	16.15	0.00756
potassium ion homeostasis (GO:0055075)	35	2	0.13	+	15.69	0.00797
phenol-containing compound biosynthetic process (GO:0046189)	36	2	0.13	+	15.25	0.0084
negative regulation of interleukin-1 production (GO:0032692)	37	2	0.13	+	14.84	0.00883
cellular biogenic amine biosynthetic process (GO:0042401)	37	2	0.13	+	14.84	0.00883
amine biosynthetic process (GO:0009309)	38	2	0.14	+	14.45	0.00927
regulation of substrate adhesion-dependent cell spreading (GO:1900024)	62	3	0.23	+	13.28	0.00171
regulation of actin nucleation (GO:0051125)	43	2	0.16	+	12.77	0.0116
regulation of mast cell activation (GO:0033003)	45	2	0.16	+	12.2	0.0126
catecholamine metabolic process (GO:0006584)	46	2	0.17	+	11.94	0.0132
catechol-containing compound metabolic process (GO:0009712)	46	2	0.17	+	11.94	0.0132
regulation of actin filament depolymerization (GO:0030834)	56	2	0.2	+	9.8	0.0188
regulation of cytokine production involved in inflammatory response (GO:1900015)	57	2	0.21	+	9.63	0.0195
activation of GTPase activity (GO:0090630)	124	4	0.45	+	8.86	0.00122
CD4-positive, alpha-beta T cell activation (GO:0035710)	62	2	0.23	+	8.86	0.0227
regulation of interleukin-2 production (GO:0032663)	64	2	0.23	+	8.58	0.024
cellular response to interleukin-1 (GO:0071347)	99	3	0.36	+	8.32	0.0061
regulation of cell morphogenesis involved in differentiation (GO:0010769)	101	3	0.37	+	8.15	0.00643
regulation of insulin receptor signaling pathway (GO:0046626)	68	2	0.25	+	8.07	0.0268
response to interleukin-1 (GO:0070555)	126	3	0.46	+	6.54	0.0116
response to interferon-gamma (GO:0034341)	130	3	0.47	+	6.34	0.0126
phagocytosis, engulfment (GO:0006911)	132	3	0.48	+	6.24	0.0131
cellular biogenic amine metabolic process (GO:0006576)	89	2	0.32	+	6.17	0.0433
cellular amine metabolic process (GO:0044106)	89	2	0.32	+	6.17	0.0433
phenol-containing compound metabolic process (GO:0018958)	91	2	0.33	+	6.03	0.045
retrograde transport, endosome to Golgi (GO:0042147)	91	2	0.33	+	6.03	0.045
regulation of protein depolymerization (GO:1901879)	92	2	0.34	+	5.97	0.0459
plasma membrane invagination (GO:0099024)	141	3	0.51	+	5.84	0.0155
regulation of interleukin-1 beta production (GO:0032651)	95	2	0.35	+	5.78	0.0485
membrane invagination (GO:0010324)	148	3	0.54	+	5.56	0.0176
organic hydroxy compound biosynthetic process (GO:1901617)	174	3	0.63	+	4.73	0.0266
regulation of adaptive immune response based on somatic recombination of immune receptors built from immunoglobulin superfamily domains (GO:0002822)	182	3	0.66	+	4.53	0.0298
regulation of adaptive immune response (GO:0002819)	198	3	0.72	+	4.16	0.0367
positive regulation of GTPase activity (GO:0043547)	286	4	1.04	+	3.84	0.0212
regulation of cell-substrate adhesion (GO:0010810)	219	3	0.8	+	3.76	0.047
immune response-regulating signaling pathway (GO:0002764)	397	5	1.45	+	3.46	0.0154
regulation of inflammatory response (GO:0050727)	372	4	1.36	+	2.95	0.0479
adaptive immune response (GO:0002250)	659	6	2.4	+	2.5	0.0337
regulation of immune response (GO:0050776)	935	8	3.41	+	2.35	0.0208
regulation of transcription by RNA polymerase II (GO:0006357)	2606	16	9.49	+	1.69	0.0348
cellular process (GO:0009987)	15044	36	54.8	-	0.66	5.21e-06
cell communication (GO:0007154)	5342	12	19.46	-	0.62	0.0484
positive regulation of biological process (GO:0048518)	6304	14	22.96	-	0.61	0.0238
primary metabolic process (GO:0044238)	7228	14	26.33	-	0.53	0.0023
multicellular organism development (GO:0007275)	4228	8	15.4	-	0.52	0.0317
metabolic process (GO:0008152)	8131	15	29.62	-	0.51	0.000507
system development (GO:0048731)	3838	7	13.98	-	0.5	0.0372
organic substance metabolic process (GO:0071704)	7697	14	28.04	-	0.5	0.0007
cellular nitrogen compound metabolic process (GO:0034641)	3573	6	13.02	-	0.46	0.0315
nitrogen compound metabolic process (GO:0006807)	6710	11	24.44	-	0.45	0.000729
cellular aromatic compound metabolic process (GO:0006725)	3050	5	11.11	-	0.45	0.0493
organonitrogen compound metabolic process (GO:1901564)	5013	8	18.26	-	0.44	0.00431
anatomical structure development (GO:0048856)	5144	8	18.74	-	0.43	0.00299
protein metabolic process (GO:0019538)	3920	6	14.28	-	0.42	0.0118
multicellular organismal process (GO:0032501)	6581	10	23.97	-	0.42	0.000279
organic cyclic compound metabolic process (GO:1901360)	3292	5	11.99	-	0.42	0.026
macromolecule metabolic process (GO:0043170)	5941	9	21.64	-	0.42	0.000781
cellular metabolic process (GO:0044237)	6606	10	24.06	-	0.42	0.000274
negative regulation of macromolecule metabolic process (GO:0010605)	2764	4	10.07	-	0.4	0.0401
positive regulation of macromolecule metabolic process (GO:0010604)	3542	5	12.9	-	0.39	0.0133
developmental process (GO:0032502)	5677	8	20.68	-	0.39	0.000635
negative regulation of metabolic process (GO:0009892)	2988	4	10.88	-	0.37	0.0205
heterocycle metabolic process (GO:0046483)	2999	4	10.92	-	0.37	0.0205
positive regulation of metabolic process (GO:0009893)	3858	5	14.05	-	0.36	0.00456
positive regulation of cellular metabolic process (GO:0031325)	3122	4	11.37	-	0.35	0.0145
positive regulation of nitrogen compound metabolic process (GO:0051173)	3174	4	11.56	-	0.35	0.0148
cellular component assembly (GO:0022607)	2394	3	8.72	-	0.34	0.0442
regulation of developmental process (GO:0050793)	2489	3	9.07	-	0.33	0.0311
cellular component biogenesis (GO:0044085)	2633	3	9.59	-	0.31	0.0222
cell differentiation (GO:0030154)	3519	4	12.82	-	0.31	0.00494
cellular developmental process (GO:0048869)	3542	4	12.9	-	0.31	0.00502
nucleobase-containing compound metabolic process (GO:0006139)	2825	3	10.29	-	0.29	0.0106
gene expression (GO:0010467)	2314	2	8.43	-	0.24	0.0154
negative regulation of nitrogen compound metabolic process (GO:0051172)	2409	2	8.78	-	0.23	0.0104
cellular macromolecule metabolic process (GO:0044260)	2518	2	9.17	-	0.22	0.00709
regulation of protein metabolic process (GO:0051246)	2587	2	9.42	-	0.21	0.0048
intracellular signal transduction (GO:0035556)	1511	1	5.5	-	0.18	0.0431
positive regulation of protein metabolic process (GO:0051247)	1515	1	5.52	-	0.18	0.0431
positive regulation of signal transduction (GO:0009967)	1528	1	5.57	-	0.18	0.0434
negative regulation of macromolecule biosynthetic process (GO:0010558)	1533	1	5.58	-	0.18	0.0435
negative regulation of nucleobase-containing compound metabolic process (GO:0045934)	1562	1	5.69	-	0.18	0.0444
negative regulation of cellular biosynthetic process (GO:0031327)	1594	1	5.81	-	0.17	0.0294
cellular response to stress (GO:0033554)	1599	1	5.82	-	0.17	0.0294
negative regulation of biosynthetic process (GO:0009890)	1624	1	5.92	-	0.17	0.0294
positive regulation of cell communication (GO:0010647)	1696	1	6.18	-	0.16	0.02
positive regulation of signaling (GO:0023056)	1701	1	6.2	-	0.16	0.02
tissue development (GO:0009888)	1726	1	6.29	-	0.16	0.02
negative regulation of cellular metabolic process (GO:0031324)	2264	1	8.25	-	0.12	0.00268
