# Supplementary material for: Predictive biomarkers of immunotherapy response with pharmacological applications in solid tumors
Source: Acta Pharmacol Sin. 2023 Apr 13;44(9):1879–89. doi: 10.1038/s41401-023-01079-6 (PMC10462766; doi:10.1038/s41401-023-01079-6)
Supplement: Supplementary file 3 — Supplementary Table S3 [file 41401_2023_1079_MOESM3_ESM.xlsx]

## Sheet: aPDL1_pretreat
Gene_symbol	N_nonresponder	N_responder	median_nonresponder	median_responder	mean_nonresponder	mean_responder	FoldChange (nonresp/resp)	MannW_p	ROC_AUC	ROC_AUC_p
APP-DT	22	13	28	61	32	72.1	0.44	0.00021082	0.881	4.2e-10
NACAP10	22	13	13	2	14.6	3.6	4.04	0.00036842	0.864	6.7e-10
LLPHP2	22	13	24.5	2	21.7	5.9	3.67	0.00050086	0.857	4.4e-08
FDX1P1	22	13	53.5	20	52.3	19.3	2.71	0.0010274	0.837	4.7e-07
ABR-AS1	22	13	75.5	27	74.9	35.2	2.13	0.0016809	0.823	1.8e-05
GLCCI1-DT	22	13	69.5	30	76.8	32.7	2.35	0.0019998	0.818	4.2e-06
ETF1P1	22	13	50	76	46.9	86.7	0.54	0.0019867	0.818	7.2e-06
ADARB2-AS1	33	41	11	1	35.9	5.7	6.32	1.0824e-06	0.811	2e-10
CHCHD4P2	22	13	3	1	22.7	1.5	15.55	0.0020206	0.808	3e-06
IGKV2-29	23	14	15	1	58.3	10.4	5.59	0.0022582	0.798	3.8e-05
FAM167A-AS1	33	41	35	1	51.8	6.6	7.83	6.5349e-06	0.796	1.2e-08
GOLGA8VP	22	13	44	10	49.7	19.5	2.55	0.0041109	0.795	0.00019
IGLVIVOR22-2	22	13	10.5	2	18.6	6.1	3.07	0.0049349	0.787	0.00054
LINC02623	23	14	7	1.5	12.8	2.9	4.47	0.0037266	0.784	6.6e-05
MIR375	33	41	3	1	19.7	2.6	7.47	7.2795e-06	0.783	2.1e-08
KRT18P58	22	13	2	20	5.6	26.5	0.21	0.0050161	0.783	0.00036
KCTD13-DT	22	13	216	307	219.2	289.2	0.76	0.0066383	0.78	0.0007
MIR3685	11	28	2	1	15.1	1.1	13.63	0.00047663	0.779	0.00037
OSTF1P1	22	13	30	2	48.4	7.5	6.42	0.0067138	0.778	0.00015
AK4P3	22	13	2	57	15	59.8	0.25	0.0063881	0.778	0.0011
DTNB-AS1	22	13	85	38	94.3	43.9	2.15	0.0073552	0.776	0.00028
MSL3P1	33	41	57	147	86.5	181.1	0.48	5.336e-05	0.775	4.8e-07
MIR548O	33	41	25	1	24.4	6.9	3.53	2.8372e-05	0.774	2.4e-07
PRKAR2B-AS1	22	13	61	32	76.9	36.4	2.11	0.0077261	0.774	0.00044
EXOC5P1	22	13	13.5	2	14.2	6.4	2.22	0.0075514	0.774	0.001
MIR4322	33	41	2	1	10.6	1.2	8.7	5.4852e-06	0.773	3.8e-08
IFITM3P1	22	13	2	21	13.4	33.8	0.39	0.0078488	0.771	0.00034
FBXW11P1	22	13	61	91	67.9	109	0.62	0.0089957	0.769	0.0006
OR7E122P	22	13	9	56	32.3	62.7	0.52	0.0088137	0.769	0.00061
KRT18P14	22	13	14.5	2	23.6	5.9	3.99	0.0088887	0.767	0.00042
GAPDHP25	22	13	2.5	14	7.3	19.5	0.38	0.0089227	0.767	0.00057
RCC2P4	22	13	78.5	105	68.4	110.8	0.62	0.0094502	0.767	0.00068
MYL12-AS1	22	13	114	56	118.6	68.1	1.74	0.0094552	0.767	0.0016
LIPE-AS1	32	40	180	30	165.9	72.7	2.28	0.00011905	0.766	1.1e-06
IGKV2-18	23	14	9	1.5	17.1	4.1	4.12	0.006874	0.766	0.00031
PHBP4	22	13	2.5	14	9.5	21.9	0.43	0.0097636	0.764	0.00062
IGLV1-41	22	13	41.5	2	82.8	16.2	5.1	0.010074	0.764	0.00068
KCNQ1-AS1	33	41	3	1	18.8	3.2	5.88	3.3868e-05	0.763	6.3e-07
MIR7109	10	27	2	1	23.3	5.6	4.17	0.0035821	0.763	0.0014
KCNAB1-AS2	33	41	13	1	17.4	5.6	3.09	3.4068e-05	0.762	8e-07
MIR199A1	33	41	68	1	62.7	18.5	3.39	7.294e-05	0.762	1.8e-06
IGKV7-3	22	13	17.5	2	35.5	15.5	2.29	0.010197	0.762	0.0022
MIR664A	10	27	2	1	18.1	1.1	16.29	0.0014161	0.761	0.0017
CIAO2AP1	22	13	2	8	7.9	21	0.38	0.010576	0.76	0.00065
IGHV3OR16-11	22	13	10.5	2	42.2	6.6	6.38	0.010245	0.76	0.0007
PSMD7-DT	22	13	53	81	63.3	92	0.69	0.011497	0.76	0.001
MAGEA4-AS1	22	13	2	27	17.1	148.3	0.12	0.0087496	0.76	0.0017
NAV2-AS4	33	41	43	1	57.5	16.4	3.51	6.0937e-05	0.759	1.3e-06
NFE2L1-DT	22	13	239	283	227.1	303.5	0.75	0.012081	0.759	0.0011
PRRX2-AS1	32	40	24	1	41.2	9.6	4.3	0.0001152	0.757	2.7e-06
LIMD1-AS1	32	40	161	2	120.9	47.3	2.56	0.00015081	0.757	4.5e-06
GP6-AS1	22	13	319.5	381	350	432.1	0.81	0.01269	0.757	0.0012
MIR4317	10	27	2	1	10.1	1.1	9.09	0.0017487	0.756	0.0019
FTLP10	33	41	2	1	56.3	22.8	2.47	5.2905e-05	0.755	2e-06
IGHJ2P	23	14	3	1	17.5	1.4	12.27	0.0074197	0.755	0.00022
ALG1L12P	22	13	2.5	1	6.7	1.5	4.57	0.0098002	0.755	0.00034
BSNDP2	22	13	2.5	1	7.6	1.5	5.19	0.009817	0.755	0.00034
LINC02703	22	13	5.5	1	13.2	2.9	4.51	0.010558	0.755	0.00072
MYOCOS	22	13	28.5	67	43.2	78.7	0.55	0.013287	0.755	0.0012
IGHJ3P	22	13	131	25	127.7	58.1	2.2	0.013287	0.755	0.0017
BTF3P10	22	13	13	2	13.8	6.5	2.13	0.012896	0.755	0.0022
MIR142	10	27	460	216	870.3	309.7	2.81	0.020035	0.754	0.0031
MAP2K5-DT	22	13	146	189	136.3	186.5	0.73	0.013936	0.753	0.0021
MIR152	33	41	2	1	10.7	4.5	2.39	6.8443e-05	0.752	2.6e-06
OR10AC1	32	40	32.5	1	44.9	13	3.47	0.00014906	0.752	4.2e-06
GGNBP1	33	41	66	2	65.2	24.6	2.65	0.00017429	0.752	4.7e-06
LINC01589	32	40	71.5	1	73.9	26.4	2.8	0.0001534	0.752	5.4e-06
NAB1P1	22	13	17.5	2	18.9	8.8	2.16	0.014077	0.752	0.003
IGHV3-47	22	13	55	2	78	29.6	2.64	0.014434	0.752	0.0031
LINC00597	10	27	8	15	9.2	17	0.54	0.020739	0.752	0.006
MIR1225	33	41	2	1	7.1	4.4	1.62	3.1841e-05	0.751	1.6e-06
MIR548A1HG	32	40	3	1	12.3	5	2.46	7.909e-05	0.751	4.1e-06
OCIAD1-AS1	32	40	19	1	29.3	8.1	3.63	0.00015528	0.751	4.3e-06
LMF1-AS1	33	41	136	8	111.7	39.2	2.85	0.00021254	0.751	7.3e-06
MIR1972-1	33	41	53	1	55	18.7	2.95	0.00011987	0.75	4.9e-06
NOP53-AS1	32	40	96	1	83.6	32.8	2.55	0.00017374	0.75	6.6e-06
PDIA3P1	32	40	429	762.5	521.5	809.1	0.64	0.00030022	0.75	6.9e-06
IGHV3-71	23	14	71	2.5	109.7	41.9	2.62	0.011984	0.75	0.0017
CLIC1P1	22	13	39	26	37.4	24.8	1.51	0.015097	0.75	0.0027
PPIAP2	22	13	181	140	188.1	140.5	1.34	0.01534	0.75	0.0039
BMP7-AS1	32	40	12	1	36.3	9.8	3.7	0.00015144	0.749	5.8e-06
HERC2P4	32	40	155.5	1	164.4	49.9	3.3	0.00018096	0.749	8.8e-06
CHL1-AS1	33	41	6	1	25.5	8	3.2	0.00010352	0.748	4.8e-06
LDLRAD4-AS1	33	41	140	1	133.4	46.2	2.88	0.00014055	0.748	5.5e-06
DNAJC19P3	22	13	2.5	1	19	2.1	9.17	0.012936	0.748	0.001
BTG1-DT	22	13	115.5	200	140	192.8	0.73	0.016077	0.748	0.0027
PMS2CL	33	41	475	936	614.6	992.6	0.62	0.00028696	0.747	9.7e-06
HCG21	32	40	10	1	30.5	14.1	2.16	0.00018352	0.747	1.1e-05
IGHV3-6	23	14	59	17.5	84.9	27.9	3.05	0.01317	0.747	0.0013
PFKP-DT	22	13	22	49	27.3	55.2	0.5	0.01679	0.747	0.0026
FAM210CP	22	13	1.5	8	2.6	15.1	0.17	0.012668	0.747	0.0038
MACROD2-AS1	33	41	24	1	39.4	14.3	2.76	0.00014207	0.746	7.4e-06
RBMS3-AS3	32	40	36	1	50.9	15.7	3.25	0.00022989	0.746	1.2e-05
CADM3-AS1	32	40	115	43.5	158.5	68.7	2.31	0.00035685	0.746	2.2e-05
MIR302C	33	41	10	1	20.8	6.9	3.01	0.00014658	0.745	6.4e-06
GNA14-AS1	33	41	30	1	46.9	16.4	2.86	0.00018576	0.745	9e-06
CETN4P	32	40	39.5	1	42.4	21.5	1.97	0.00023862	0.745	1.4e-05
HNRNPA1P56	22	13	3	2	7.7	2.6	2.95	0.014986	0.745	0.0013
HNRNPA1P9	22	13	32	14	31.4	15.4	2.04	0.017445	0.745	0.003
HSD3BP2	22	13	2	24	6.2	35.6	0.17	0.015097	0.745	0.0048
DOCK9-AS1	33	41	52	1	51.4	16.4	3.14	0.00018817	0.744	7.9e-06
PRICKLE2-AS2	32	40	22	1	31.7	13.4	2.36	0.00021028	0.744	1.2e-05
CYMP	33	41	3	1	19.7	15.6	1.26	0.00017916	0.743	8.2e-06
MIR194-1	33	41	3	1	15.4	16.3	0.94	0.00012742	0.743	9.9e-06
H2ACP2	22	13	30	8	39.7	15.7	2.53	0.018328	0.743	0.0029
KIAA1107	10	27	136	182	140.1	204.3	0.69	0.026175	0.743	0.007
MIR920	33	41	3	1	11.3	3.7	3.04	0.0001512	0.742	7.6e-06
MEIS1-AS2	33	41	171	2	161.5	62	2.61	0.00028962	0.742	1.7e-05
KCNH1-IT1	32	40	3	1	11.8	3.2	3.7	0.00024275	0.741	1.2e-05
LINC02341	32	40	66.5	1	100.2	34.2	2.93	0.00029702	0.741	1.5e-05
HERC2P10	32	40	154	1.5	154.7	58.5	2.64	0.00038117	0.741	1.7e-05
BTBD9-AS1	32	40	128.5	1	109.2	47.9	2.28	0.0003108	0.741	1.9e-05
GSN-AS1	33	41	474	9	438.4	174.1	2.52	0.00039679	0.741	1.9e-05
LINC01866	22	13	2	1	11.5	2.1	5.56	0.015201	0.741	0.0014
MTCYBP37	22	13	11.5	2	17.2	6.3	2.72	0.017905	0.741	0.0037
ILVBL-AS1	22	13	93.5	38	86.1	52	1.66	0.019316	0.741	0.0065
GPR89P	22	13	28	88	33.5	80.1	0.42	0.019215	0.741	0.01
FER1L6-AS1	33	41	110	1	131.2	38.9	3.37	0.00022944	0.74	1.4e-05
HLA-H	32	40	828	74	791	343.3	2.3	0.00050269	0.74	2.5e-05
IGHV3OR16-17	22	13	77.5	10	100.1	32.1	3.12	0.020095	0.74	0.0037
GUCY2GP	33	41	20	1	41.4	18.1	2.29	0.00019832	0.739	1.4e-05
DIAPH3-AS2	32	40	33.5	1	46.5	15.8	2.95	0.00032163	0.739	1.9e-05
MIR8078	10	27	15	1	49	19.7	2.49	0.016816	0.739	0.004
MIR1229	33	41	2	1	8	4.2	1.9	0.00011478	0.738	8.3e-06
LINC01712	32	40	2	1	7.5	2.8	2.71	0.00017663	0.738	1.2e-05
DNAJB3	33	41	105	1	132.6	36.5	3.64	0.00030114	0.738	1.5e-05
ERLNC1	33	41	14	1	19.8	6.9	2.87	0.00031794	0.738	1.6e-05
COL18A1-AS1	33	41	259	1	251.8	103.9	2.42	0.00033593	0.738	1.9e-05
HLA-DQB1-AS1	32	40	83.5	1	101.2	40.3	2.51	0.0003557	0.738	2e-05
LINC00517	32	40	53.5	1	48.6	17.4	2.8	0.00035295	0.738	2.1e-05
MCM8-AS1	32	40	20.5	1	25.8	11.8	2.19	0.00031337	0.738	2.7e-05
PRICKLE2-AS3	33	41	87	2	80.2	27.5	2.92	0.00038177	0.738	3.1e-05
FGD5P1	32	40	100.5	14	111.9	35.8	3.12	0.00056858	0.738	8.3e-05
IGHV1-17	23	14	12	2	40.3	5	8.07	0.015662	0.738	0.0019
NACA4P	23	14	37	11	36.7	18.6	1.97	0.017192	0.738	0.0034
MRPL20-DT	22	13	278.5	368	319.5	373.4	0.86	0.021181	0.738	0.004
LINC02652	22	13	2	8	4.4	13.9	0.32	0.018484	0.738	0.0045
LINC01668	32	40	2	1	12.1	4	3.01	0.00027365	0.737	1.6e-05
MIR33B	33	41	12	1	21.5	8	2.67	0.00030793	0.737	1.8e-05
CYYR1-AS1	33	41	100	1	90.7	37.7	2.41	0.00036888	0.737	2.3e-05
FARSA-AS1	32	40	72	1	65.3	25.6	2.55	0.00037907	0.737	2.6e-05
ABCA11P	33	41	143	480	237.2	480.1	0.49	0.00051177	0.737	3.5e-05
NOP14-AS1	32	40	647	36	587.2	256.2	2.29	0.00060592	0.737	3.6e-05
GOLGA8IP	10	27	2	1	2.9	1.6	1.78	0.010495	0.737	0.0041
MIR320B2	32	40	34.5	1292	633.6	1233.2	0.51	0.00062007	0.736	4.7e-05
IGKV1OR2-6	22	13	27.5	2	58.4	8.6	6.77	0.020618	0.736	0.0022
H3P3	22	13	25.5	9	31.2	13.1	2.38	0.021915	0.736	0.0031
NAP1L1P1	22	13	16.5	44	21.6	44.5	0.49	0.021813	0.736	0.0056
NOVA1-DT	22	13	2	8	3.6	43.5	0.08	0.018648	0.736	0.0057
LINC00112	33	41	12	1	31	11	2.81	0.00028234	0.735	2.2e-05
PLCXD2-AS1	32	40	35.5	1	47.6	17.1	2.79	0.00041319	0.735	2.8e-05
KIF26B-AS1	32	40	114	1	119.1	44.6	2.67	0.00042503	0.735	3e-05
CYP1B1-AS1	33	41	192	2	150.5	56.9	2.64	0.00044968	0.735	3.1e-05
ECEL1P2	33	41	15	2	37.8	14.1	2.67	0.00047351	0.735	3.2e-05
PPP1R12A-AS1	32	40	159.5	8	131.6	61.9	2.13	0.00064288	0.735	5.3e-05
KIZ-AS1	33	41	210	1	170.5	74.2	2.3	0.00032867	0.734	2.1e-05
NCOA7-AS1	33	41	64	1	67.2	27.6	2.44	0.00035442	0.734	2.2e-05
LINC01529	33	41	46	1	55.6	22.6	2.46	0.00036518	0.734	2.3e-05
COLCA1	33	41	332	52	629.1	207.6	3.03	0.00057706	0.734	2.4e-05
PCCA-AS1	32	40	121	1	110.8	47.3	2.34	0.00043192	0.734	2.9e-05
RMDN2-AS1	32	40	88	2	75.2	29.7	2.53	0.00055396	0.734	6.2e-05
EEF1A1P31	22	13	2	1	4.6	1.5	3.17	0.016989	0.734	0.0014
HSPD1P3	22	13	2	1	7.3	1.5	4.98	0.017006	0.734	0.0014
KRT18P27	22	13	2	1	5	1.5	3.45	0.016989	0.734	0.0014
KRT18P45	22	13	2	1	4.5	1.5	3.08	0.017006	0.734	0.0014
H2BP3	22	13	9	2	10.2	4.2	2.46	0.021499	0.734	0.0035
HNRNPCP7	22	13	120.5	155	119.3	166.6	0.72	0.023172	0.734	0.0044
ASS1P11	22	13	33	8	60.6	23.2	2.61	0.022912	0.734	0.0054
FGFR3P6	22	13	2	10	5.1	19.5	0.26	0.021181	0.734	0.0073
EGFLAM-AS2	33	41	12	1	27.4	9.7	2.83	0.00032483	0.733	2.3e-05
DPYD-AS2	33	41	38	1	55.5	24.2	2.3	0.0003574	0.733	3.1e-05
ISM1-AS1	32	40	26.5	2	33.3	15	2.22	0.00060571	0.733	4.2e-05
LILRP2	33	41	35	1	44.2	19.2	2.31	0.00037571	0.733	4.5e-05
CENPBD1P	22	13	532.5	616	544.3	638.5	0.85	0.024217	0.733	0.0033
MIR3688-2	10	27	2	1	8.1	1.7	4.75	0.0059968	0.733	0.0049
MIR5088	10	27	2	1	11.9	2.6	4.53	0.0059968	0.733	0.0049
MIR6736	10	27	2	1	19.5	2.6	7.52	0.0059968	0.733	0.0049
NARF-AS2	22	13	176	213	186.3	218.3	0.85	0.024207	0.733	0.0052
MTND4P21	22	13	2	8	4.5	26.4	0.17	0.020474	0.733	0.0053
IGHV1OR15-2	22	13	75	14	108.2	56.7	1.91	0.024177	0.733	0.0068
BCAS2P2	22	13	67	32	78.5	48.2	1.63	0.024217	0.733	0.0086
MIR1913	33	41	3	1	11.8	3.8	3.13	0.00025615	0.732	2e-05
KLHL6-AS1	33	41	7	1	36	12.7	2.83	0.00028408	0.732	2.3e-05
LINC01251	33	41	2	1	11.6	4.9	2.38	0.00028572	0.732	2.5e-05
OR11H7	32	40	8	1	31	11	2.83	0.00046572	0.732	3.4e-05
LINC01150	32	40	20	1	34.3	12.6	2.73	0.00053764	0.732	5.2e-05
ARAP1-AS2	32	40	284.5	2	240.9	110.8	2.17	0.00064767	0.732	5.7e-05
PRKX-AS1	33	41	30	1	43.5	14.2	3.06	0.00039809	0.731	2.7e-05
MIR4774	33	41	20	1	22.6	9.1	2.47	0.00041787	0.731	3.4e-05
LINC02692	22	13	8.5	2	13.5	4.5	3.04	0.023671	0.731	0.0033
HLA-DPA3	22	13	14	38	31	48.1	0.64	0.025005	0.731	0.0043
PLCB2-AS1	22	13	33	14	38.8	19.5	1.99	0.025179	0.731	0.005
ADPRS	23	14	768	921.5	772	939.1	0.82	0.020474	0.731	0.0058
OR2A9P	32	40	19.5	1	28.3	8.8	3.23	0.00051966	0.73	4.4e-05
MIR324	33	41	85	2	78.5	35.4	2.22	0.00057088	0.73	4.7e-05
MIR8075	10	27	2	1	13.6	3.1	4.32	0.0068512	0.73	0.0054
COL5A1-AS1	32	40	14	1	42.8	13.9	3.08	0.00058576	0.729	4.6e-05
CELF2-AS1	33	41	231	2	225.2	116.8	1.93	0.00064551	0.729	5.2e-05
PGAM1P5	33	41	161	14	136.6	61.3	2.23	0.00074352	0.729	5.8e-05
IER3-AS1	32	40	135.5	1	124.9	60.4	2.07	0.00058882	0.729	6.1e-05
BCAP31P2	22	13	5.5	2	34	4.1	8.33	0.023489	0.729	0.0036
LINC02836	22	13	22	8	22.9	10.8	2.12	0.02624	0.729	0.0047
PPP1R11P2	22	13	30.5	14	31.8	15.8	2.01	0.026134	0.729	0.0049
CYCSP39	22	13	25	8	33.7	17.2	1.97	0.026198	0.729	0.0084
GPS2P1	22	13	203.5	249	168.8	223.9	0.75	0.026461	0.729	0.011
COL18A1-AS2	33	41	142	1	127.9	49.5	2.59	0.00048406	0.728	4.8e-05
KCNMA1-AS3	32	40	9.5	1	25.8	15.9	1.63	0.0005679	0.728	7.6e-05
FANK1-AS1	33	41	9	1	13.3	8.5	1.57	0.00040886	0.727	4.2e-05
FAM53B-AS1	32	40	236.5	1	217.9	86.6	2.52	0.00070114	0.727	6.4e-05
CYP4F29P	33	41	35	6	386.3	52.7	7.34	0.00079793	0.727	6.5e-05
IGLC4	23	14	2	1	11.7	2.4	4.96	0.018076	0.727	0.0026
CDK5R2-AS1	22	13	7	2	12.4	4.6	2.68	0.025782	0.727	0.0044
EIF4A1P8	22	13	112	83	129.1	80.8	1.6	0.027655	0.727	0.0078
LINC02864	23	14	15	59.5	33.9	227.8	0.15	0.022978	0.727	0.0085
GRK5-IT1	22	13	195.5	133	195.7	142.8	1.37	0.027611	0.727	0.0093
ALDH7A1P1	22	13	76.5	38	83	56.8	1.46	0.027622	0.727	0.016
MIR3713	33	41	2	1	5.5	2.6	2.1	0.00027654	0.726	2.8e-05
LINC01300	33	41	2	1	28.1	10	2.81	0.00036709	0.726	3.5e-05
MIR1537	33	41	26	1	35.8	17.4	2.06	0.00055075	0.726	6.4e-05
LANCL1-AS1	32	40	97	1	87.1	42.4	2.05	0.00071618	0.726	7.1e-05
CYP51A1-AS1	33	41	53	2	48.8	15.7	3.12	0.00066482	0.726	8.8e-05
BBS7-DT	22	13	2.5	2	7.7	2.5	3.04	0.024322	0.726	0.0041
NPM1P49	22	13	14	3	24.2	8.9	2.71	0.028146	0.726	0.0054
MIR3184	10	27	2	1	8.9	10.4	0.86	0.0078135	0.726	0.006
MIR6814	10	27	2	1	9.6	3.3	2.95	0.0078135	0.726	0.006
OR9I2P	22	13	2	3	2.2	8.7	0.25	0.02184	0.726	0.0085
MIR5584	33	41	2	1	6.1	2.5	2.44	0.00021947	0.725	2.1e-05
C18orf12	32	40	2	1	23.1	4.5	5.16	0.00035448	0.725	3.6e-05
MYCNOS	33	41	32	1	46.5	16.1	2.88	0.00057133	0.725	5.4e-05
CELF2-AS2	33	41	57	1	90.1	33.4	2.7	0.00055957	0.725	5.5e-05
LINC00582	33	41	30	1	40.3	15.2	2.66	0.00062473	0.725	6.2e-05
CHRM3-AS2	33	41	243	1	228.7	84.2	2.71	0.0006862	0.725	7.4e-05
FAM3D-AS1	32	40	53.5	1.5	121.3	40.4	3	0.00084813	0.725	7.4e-05
MIR558	33	41	35	830	264.6	918.3	0.29	0.00096253	0.725	9.9e-05
IGHJ1	23	14	45	2.5	91.9	29.1	3.16	0.023496	0.725	0.0039
IGHV5-78	23	14	142	73	181.3	89.5	2.03	0.024122	0.725	0.0039
GSTT2	33	41	16	1	61.6	21.7	2.84	0.00067114	0.724	6.1e-05
HCG14	33	41	25	1	42.8	18.5	2.32	0.00060598	0.724	6.1e-05
MIR3150BHG	32	40	103.5	1	97.1	47.6	2.04	0.00083027	0.724	0.00011
GAS6-AS1	32	40	463	108	469	276.4	1.7	0.0011665	0.724	0.00017
HIGD1AP10	22	13	2	1	4.8	1.5	3.27	0.021984	0.724	0.0026
IGHV3-65	23	14	6	1.5	20.3	3.7	5.48	0.021715	0.724	0.003
CBX3P1	22	13	3	1	6	2	3.02	0.025064	0.724	0.0031
GUSBP7	22	13	4.5	2	12.3	3.5	3.55	0.026082	0.724	0.0056
MBL3P	22	13	2	8	3.2	8.7	0.37	0.025325	0.724	0.0057
BNIP3P8	22	13	50.5	78	51.5	80.9	0.64	0.030124	0.724	0.0058
GOLGA2P1	22	13	9	2	19.5	6.9	2.82	0.028045	0.724	0.0064
IGHV3OR16-16	22	13	13	2	55.2	9.2	6.03	0.028498	0.724	0.0066
OXR1-AS1	22	13	93.5	51	98.8	61.2	1.62	0.030135	0.724	0.0079
GAPDHP33	22	13	53	94	61.8	112.6	0.55	0.030124	0.724	0.0095
HIF1AP1	22	13	12	38	15.7	35.8	0.44	0.02995	0.724	0.013
EHD4-AS1	33	41	222	1	176.7	76	2.32	0.00062313	0.723	5.9e-05
FBXW7-AS1	33	41	2	1	9.8	7.1	1.38	0.00051324	0.723	6e-05
CERS3-AS1	32	40	10	1	70	25.3	2.77	0.00084536	0.723	8.2e-05
MID1IP1-AS1	32	40	164	1	120.8	57	2.12	0.0009512	0.723	0.00011
LRRC77P	33	41	26	1	44.2	16	2.77	0.00067473	0.722	7.1e-05
ALKBH3-AS1	33	41	137	1	106	45.2	2.34	0.00064958	0.722	7.3e-05
DLG3-AS1	33	41	95	1	83.6	37.8	2.21	0.00076084	0.722	7.8e-05
FOXP1-AS1	33	41	153	1	124	56.3	2.2	0.000677	0.722	8.7e-05
MIR34AHG	32	40	718	71.5	873.9	369.7	2.36	0.0012876	0.722	0.00015
AP4B1-AS1	33	41	136	8	112.3	47.6	2.36	0.0010647	0.722	0.00017
DAPK1-IT1	32	40	114	30	104.3	49.8	2.09	0.0013088	0.722	0.00019
MIR6875	10	27	2	1	22.4	7.3	3.09	0.019064	0.722	0.008
CACNA1C-AS3	22	13	39	16	45.7	21.9	2.08	0.031279	0.722	0.0087
MIR150	33	41	2	1	13.5	3.5	3.86	0.00041981	0.721	4.8e-05
CHRM3-AS1	33	41	2	1	25.4	6.6	3.85	0.00049445	0.721	6e-05
MIR1238	33	41	2	1	7.7	8.4	0.92	0.00043348	0.721	6.8e-05
CLSTN2-AS1	33	41	3	1	12	4.5	2.64	0.00056245	0.721	6.9e-05
LNX1-AS1	33	41	91	1	110.1	46.3	2.38	0.00072066	0.721	7.9e-05
ARHGEF3-AS1	33	41	85	1	78.3	34.6	2.26	0.00070585	0.721	8e-05
MGAT3-AS1	33	41	119	1	110.8	45.8	2.42	0.00070571	0.721	8.9e-05
DNAJC27-AS1	33	41	165	5	131.8	62	2.13	0.0010995	0.721	0.00011
RBM5-AS1	32	40	186	1	169.8	78.3	2.17	0.00094381	0.721	0.00011
CASP16P	32	40	169.5	4.5	142.2	66.9	2.13	0.0011827	0.721	0.00014
EIF1AX-AS1	33	41	69	1	60	22.4	2.67	0.00074849	0.72	8.1e-05
NAV2-AS5	33	41	70	1	73.9	31.4	2.35	0.00075093	0.72	8.6e-05
ABCC5-AS1	33	41	70	1	75.2	32.5	2.31	0.00073569	0.72	9.1e-05
ANKRD20A9P	32	40	2.5	1	34.9	5.5	6.38	0.0007392	0.72	9.2e-05
BNC2-AS1	32	40	30	1	46.1	16.2	2.85	0.0009959	0.72	0.00011
MAST4-AS1	32	40	73.5	1	87	36.2	2.4	0.0010034	0.72	0.00011
G2E3-AS1	32	40	42.5	1	68.9	31.4	2.2	0.00091472	0.72	0.00013
MORF4L2-AS1	32	40	112	4	90	40.2	2.24	0.0012959	0.72	0.00014
CA15P1	22	13	83.5	121	97.3	132.7	0.73	0.031486	0.72	0.0054
ACTR3P2	22	13	14	2	17.5	7.2	2.43	0.031576	0.72	0.0071
MAPK10-AS1	23	14	35	6	38.1	19.2	1.98	0.026994	0.72	0.0072
MIR6762	10	27	1.5	46	15	51.8	0.29	0.039355	0.72	0.0088
PGGT1BP1	22	13	2	8	3.8	11	0.34	0.029885	0.72	0.015
MAGI1-AS1	33	41	181	1	143.9	66.9	2.15	0.00078245	0.719	8.6e-05
CHEK2P2	33	41	2	11	6.2	17.7	0.35	0.0010172	0.719	0.00011
ELMO1-AS1	33	41	38	1	56.3	25.4	2.21	0.00085617	0.719	0.00011
CDRT15P1	32	40	57	1	55.2	24.1	2.29	0.0010856	0.719	0.00013
RDH10-AS1	33	41	291	6	248.3	105.3	2.36	0.001181	0.719	0.00014
ATP5MC1P1	22	13	2	1	6.1	2	3.07	0.027994	0.719	0.0044
MARK2P17	22	13	25.5	43	45.5	64.1	0.71	0.034177	0.719	0.0062
IGLV2-5	22	13	99.5	28	132	41.5	3.18	0.034139	0.719	0.0066
MTND5P20	22	13	8.5	1	10.4	11.3	0.92	0.031959	0.719	0.017
CACNA1C-AS4	33	41	170	1	159.4	67.4	2.37	0.00084889	0.718	9.6e-05
CYCSP52	33	41	55	1	53	22.8	2.32	0.00089319	0.718	0.0001
PHACTR2-AS1	33	41	331	1	273.8	121.3	2.26	0.00087285	0.718	0.00011
EIF1AY	33	41	524	1085	671.2	1210.7	0.55	0.0013364	0.718	0.00014
LRP1-AS	32	40	50	2.5	72.8	34.9	2.09	0.001389	0.718	0.00014
BIRC6-AS2	32	40	153.5	1	115.9	56.1	2.07	0.0010657	0.718	0.00015
PARD3-AS1	33	41	3	1	21.7	8.8	2.47	0.0007359	0.717	9.1e-05
PLAC9P1	33	41	2	1	8.5	3.6	2.37	0.00076213	0.717	0.0001
MTOR-AS1	33	41	73	1	71.1	31.2	2.28	0.0010263	0.717	0.00011
OVOL1-AS1	33	41	146	1	158.8	55.6	2.86	0.00090039	0.717	0.00011
C2-AS1	33	41	48	1	53.9	24.3	2.22	0.00093906	0.717	0.00013
LARS2-AS1	32	40	34.5	1	48.2	20.5	2.35	0.0010881	0.717	0.00013
DACT3-AS1	33	41	101	2	79.7	35.9	2.22	0.0011395	0.717	0.00016
OSGEPL1-AS1	32	40	76.5	8.5	67.6	34.3	1.97	0.0015426	0.717	0.00021
GRK6P1	32	40	126.5	19	127.6	71	1.8	0.0016914	0.717	0.00025
LINC02833	22	13	3	2	17.6	5.2	3.41	0.031518	0.717	0.0057
BNIP3P42	22	13	133.5	182	159.6	196.8	0.81	0.035714	0.717	0.0063
MTND3P25	22	13	38.5	70	53.2	90.8	0.59	0.035714	0.717	0.0063
EIF2S2P1	22	13	2.5	14	8	16.5	0.48	0.033839	0.717	0.0072
FRMD3-AS1	22	13	125.5	91	132.5	94.5	1.4	0.035753	0.717	0.0088
IGBP1-AS1	22	13	87	72	99	89.8	1.1	0.035676	0.717	0.013
NDUFA5P3	22	13	3	2	7.3	4.1	1.8	0.030982	0.717	0.013
PA2G4P6	22	13	232.5	193	227.4	194.7	1.17	0.035689	0.717	0.021
BMS1P17	33	41	2	1	6.3	1.4	4.61	0.00027783	0.716	3.4e-05
GPC6-AS1	33	41	3	1	24.2	7.2	3.34	0.00066633	0.716	9e-05
CLDN10-AS1	33	41	10	1	45.5	10.9	4.18	0.0008838	0.716	0.00011
MFSD13B	33	41	161	1	136.7	64.4	2.12	0.00092106	0.716	0.00011
MSC-AS1	33	41	411	235	469.2	286.5	1.64	0.001496	0.716	0.00019
IGHD3-3	23	14	2	1	5.9	1.4	4.14	0.021615	0.716	0.0028
MIR4665	11	28	2	1	15.4	6.8	2.25	0.0051233	0.716	0.0054
RGS5-AS1	23	14	85	53	96	50.2	1.91	0.0306	0.716	0.0067
MIR200C	33	41	11	1	22.1	9	2.46	0.00087564	0.715	0.00012
HM13-AS1	33	41	75	1	74.2	31	2.39	0.0011363	0.715	0.00014
MIR203A	33	41	28	2	77.3	39.4	1.96	0.0013451	0.715	0.00016
NECTIN3-AS1	32	40	48.5	1	61.5	28.3	2.17	0.0012654	0.715	0.00018
PKP4-AS1	32	40	304.5	1	244	106.4	2.29	0.0013392	0.715	0.00018
LRP4-AS1	33	41	60	7	72.6	26	2.79	0.0014147	0.715	0.00019
JMJD1C-AS1	33	41	203	23	161.7	81.2	1.99	0.0015798	0.715	0.0003
AKR1C5P	22	13	13.5	2	17.5	6.5	2.71	0.03559	0.715	0.0088
MRGPRX13P	22	13	1.5	2	2	6.7	0.31	0.027774	0.715	0.0097
NPM1P45	22	13	3	1	5.8	4.2	1.39	0.032617	0.715	0.01
PLCL2-AS1	22	13	60.5	38	63.3	41.2	1.53	0.037177	0.715	0.011
GLUD1P2	10	27	100.5	121	85.1	140.7	0.6	0.049192	0.715	0.019
MTRNR2L2	59	50	1	331.5	93.8	386	0.24	9.9745e-05	0.714	1.1e-05
MIR320C2	32	40	2	1	6.8	6.7	1.02	0.00064773	0.714	9.8e-05
ITIH4-AS1	33	41	2	1	17.2	5.9	2.92	0.00089188	0.714	0.00012
AGBL5-AS1	33	41	28	1	39.1	16.8	2.32	0.0010395	0.714	0.00013
HID1-AS1	33	41	68	1	64.4	29.5	2.19	0.0012956	0.714	0.00017
INHBA-AS1	33	41	21	1	77.7	35.6	2.18	0.0012392	0.714	0.00017
LINC00323	33	41	30	1	48.7	18.8	2.59	0.0012883	0.714	0.00017
HCFC1-AS1	32	40	88.5	1	68.3	32.9	2.07	0.0014719	0.714	0.00022
LINC00624	32	40	193.5	1	149.8	69.2	2.16	0.0013667	0.714	0.00022
ITGB2-AS1	33	41	227	11	217.1	108.3	2	0.0016861	0.714	0.00027
NRADDP	32	40	204	26	180.9	78.2	2.31	0.0018977	0.714	0.00063
FAM240C	23	14	63	38.5	65.9	37.2	1.77	0.031899	0.714	0.0059
MIF-AS1	32	40	196.5	1	168	76	2.21	0.0013936	0.713	0.00021
CERNA2	32	40	13.5	1.5	125.6	44.7	2.81	0.0015867	0.713	0.00022
KCNIP2-AS1	32	40	111.5	20	84.7	38.6	2.2	0.0020266	0.713	0.00056
PAICSP2	22	13	2.5	1	10.4	1.5	7.12	0.029128	0.713	0.0035
CYP4A27P	22	13	2	1	6.7	1.5	4.57	0.029279	0.713	0.0038
FCF1P4	22	13	2	1	3.6	1.5	2.49	0.028077	0.713	0.0046
MIR6797	10	27	60.5	109	49.7	115.5	0.43	0.050619	0.713	0.0058
NIPA2P4	22	13	3	2	9.7	3.4	2.87	0.034387	0.713	0.0076
KRT18P3	22	13	6.5	2	14.3	4.5	3.2	0.035784	0.713	0.0079
EEF1A1P27	22	13	12.5	2	12.8	5.5	2.35	0.037304	0.713	0.0082
IGHV3-60	23	14	139	65.5	156.5	70.6	2.22	0.033035	0.713	0.0083
DNAJB12P1	22	13	12	2	17	6.6	2.56	0.037724	0.713	0.0097
APOOP4	22	13	7.5	1	17.4	11.7	1.49	0.034281	0.713	0.011
H2AL1MP	22	13	41.5	8	41.2	20.9	1.97	0.038513	0.713	0.011
NALF1-IT1	22	13	137	90	159.3	88.8	1.79	0.038841	0.713	0.011
IGLC6	22	13	29	9	56.4	25.2	2.24	0.038622	0.713	0.014
MIR302D	33	41	3	1	14.3	5.4	2.64	0.0009242	0.712	0.00015
OSBPL10-AS1	33	41	204	1	160.2	76.4	2.1	0.0011726	0.712	0.0002
DCTN1-AS1	33	41	223	1	181.1	89.6	2.02	0.0012785	0.712	0.00021
CSNK1G2-AS1	33	41	165	1	142.3	72.1	1.97	0.0014251	0.712	0.00022
EZR-AS1	33	41	165	13	177.5	78.9	2.25	0.001618	0.712	0.00023
OR1F12	32	40	20.5	1	34.6	12	2.89	0.0013727	0.712	0.00023
DUXB	32	40	26	1	33.2	18.1	1.84	0.0014781	0.712	0.00027
LINC02521	32	40	18.5	1	21.8	14.8	1.47	0.0013728	0.712	0.00032
MIR644A	33	41	13	2031	641	1766.8	0.36	0.001781	0.712	0.00032
ERICH6-AS1	33	41	213	18	163	83.8	1.94	0.0018621	0.712	0.00033
H3C5P	22	13	2.5	1	15.4	4.2	3.71	0.034886	0.712	0.007
MRPS31P4	22	13	92.5	125	99.1	123.5	0.8	0.040468	0.712	0.01
FAM205C	32	40	2	1	9.3	4.9	1.9	0.00093668	0.711	0.00017
FOXN3-AS2	33	41	110	1	94.9	46.1	2.06	0.0012201	0.711	0.00018
MIR210	33	41	11	1	19.7	9.9	1.98	0.0013081	0.711	0.0002
PRMT5-AS1	33	41	156	2	128.2	62	2.07	0.0016417	0.711	0.00022
DCST1-AS1	32	40	140	36	131.6	70.3	1.87	0.0022968	0.711	0.00047
MIR16-1	33	41	2	1	6	1.7	3.51	0.00049854	0.71	7.2e-05
MED4-AS1	33	41	76	1	76.5	34.1	2.24	0.0013274	0.71	0.00021
NFIA-AS2	33	41	13	1	28.5	8.6	3.32	0.0013138	0.71	0.00021
AGBL1-AS1	33	41	6	1	16.7	14.3	1.17	0.001005	0.71	0.00023
LINC01063	32	40	30.5	1	44.6	22	2.03	0.0018663	0.71	0.00027
MARK2P9	32	40	42.5	1	56.4	28.3	1.99	0.0015745	0.71	0.00027
DNMBP-AS1	33	41	162	23	133.7	64.6	2.07	0.0020085	0.71	0.00033
MIR575	33	41	2	141	63.1	162.7	0.39	0.0019076	0.71	0.00036
RHOQP3	22	13	2.5	1	7.8	2.3	3.37	0.035295	0.71	0.006
MTATP6P13	22	13	2.5	2	7.7	2.5	3.14	0.036652	0.71	0.0071
GAPDHP47	22	13	85.5	32	99.6	43.9	2.27	0.042167	0.71	0.0085
LERFS	22	13	17.5	3	87.7	31.5	2.79	0.041491	0.71	0.011
LINC02825	22	13	2	1	8.9	5.3	1.67	0.033965	0.71	0.011
DNAJC19P8	22	13	29.5	10	43	19.8	2.16	0.041836	0.71	0.013
MAPK6P3	22	13	270.5	223	272.7	224.2	1.22	0.042196	0.71	0.013
FDPSP8	22	13	26	60	33	59.5	0.56	0.042153	0.71	0.017
CCT4P1	22	13	2	10	3.1	10	0.31	0.03593	0.71	0.018
HNRNPA1P4	22	13	13	2	13.5	15.7	0.86	0.039805	0.71	0.027
LINC01389	32	40	92.5	1	91.6	46.1	1.99	0.0016384	0.709	0.00027
ARGFXP2	32	40	162	1	126.7	61	2.08	0.0017701	0.709	0.00028
IQCJ-SCHIP1-AS1	32	40	111.5	1	105.2	49.4	2.13	0.0017411	0.709	0.00028
PRKG1-AS1	32	40	89	1	87.7	46.3	1.89	0.001639	0.709	0.0003
FRGCA	32	40	16	1	27.5	18.2	1.51	0.0014712	0.709	0.00035
DDX11L2	32	40	90.5	133	101.1	184.2	0.55	0.0024326	0.709	0.00036
ATP6V0CP3	32	40	48	2	61.7	25.2	2.45	0.002085	0.709	0.00038
COL6A4P2	32	40	102	6	121.2	56.6	2.14	0.0024271	0.709	0.00057
NLGN4Y-AS1	33	41	12	1	28.7	9.5	3.02	0.0012748	0.708	0.00021
NHS-AS1	33	41	46	1	52.3	26.4	1.98	0.0014284	0.708	0.00024
FEZF1-AS1	33	41	277	9	229.8	96.2	2.39	0.0021052	0.708	0.00045
IGHV3-22	23	14	13	2	40.2	5.6	7.12	0.035226	0.708	0.0064
MIR4499	11	28	2	1	7.5	2.2	3.41	0.0094631	0.708	0.0084
MIR4768	11	28	2	1	29.4	9.2	3.2	0.030632	0.708	0.013
BSG-AS1	22	13	186.5	247	185.2	251.5	0.74	0.043956	0.708	0.016
CHKB-DT	23	14	308	376	316.4	342.7	0.92	0.037248	0.708	0.019
DPYD-AS1	33	41	89	1	94.6	41.7	2.27	0.0017958	0.707	0.00028
OPA1-AS1	33	41	12	1	26.8	12.9	2.08	0.0018583	0.707	0.00028
PLA2G4E-AS1	33	41	40	1	90.5	39.3	2.3	0.001668	0.707	0.00029
MNX1-AS2	32	40	43	1	51.9	25.3	2.06	0.0018069	0.707	0.0003
HLA-L	33	41	542	9	487.9	272	1.79	0.0023142	0.707	0.00034
HSD17B7P2	33	41	214	425	286.9	442	0.65	0.0023267	0.707	0.00037
PI4KAP1	32	40	427.5	839.5	732.3	1381.5	0.53	0.0023762	0.707	0.00046
OVCH1-AS1	33	41	212	22	185.4	80.5	2.3	0.002322	0.707	0.00057
LINC00475	32	40	75.5	12.5	76.6	32.7	2.34	0.0027074	0.707	0.00082
MIR3606	10	27	111.5	39	131.5	45	2.92	0.05556	0.707	0.032
MIR599	33	41	2	1	14.3	6.5	2.2	0.0012655	0.706	0.00022
MLLT10P1	32	40	6.5	1	20.2	8.5	2.38	0.0016589	0.706	0.00029
CACNA1G-AS1	33	41	28	1	29.2	13.7	2.13	0.0015603	0.706	0.0003
DNM3-IT1	33	41	15	1	24.6	11.9	2.08	0.0018197	0.706	0.0003
IL12A-AS1	33	41	106	2	163.8	57.4	2.86	0.0020833	0.706	0.00033
APOA1-AS	33	41	136	2	113.2	56.3	2.01	0.0020497	0.706	0.00034
GCSHP3	32	40	2	1517.5	469	1381.7	0.34	0.002503	0.706	0.00035
FGF12-AS2	32	40	11	1	32.8	18.2	1.81	0.0018832	0.706	0.00037
PRR7-AS1	32	40	277	2	224.8	101.2	2.22	0.0023358	0.706	0.00043
MIR98	33	41	25	101	72.2	145.5	0.5	0.0024789	0.706	0.00048
GTF2IP14	22	13	147.5	190	158.4	199.9	0.79	0.045778	0.706	0.01
NUP210P3	22	13	11.5	2	16.9	7.7	2.19	0.043948	0.706	0.012
OR51A10P	22	13	8.5	2	34.3	5.6	6.11	0.043032	0.706	0.012
GOT2P7	22	13	146.5	85	148.1	100.8	1.47	0.045763	0.706	0.014
ATG12P1	22	13	59.5	116	67.5	109.9	0.61	0.045747	0.706	0.015
DDX50P2	22	13	14	26	16.1	29.2	0.55	0.045292	0.706	0.015
PSMC1P10	22	13	17	2	92.9	50	1.86	0.044899	0.706	0.02
FTH1P25	22	13	52.5	78	48.6	64.6	0.75	0.045747	0.706	0.022
RBMXP2	22	13	113	49	102.9	69.2	1.49	0.045793	0.706	0.023
KRT18P10	22	13	19.5	8	25.7	18.2	1.41	0.045398	0.706	0.024
MIR877	33	41	2	1	8.3	3	2.77	0.00084739	0.705	0.00015
FTCD-AS1	32	40	2	1	5.1	3.7	1.39	0.0011071	0.705	0.00022
MIR499A	33	41	42	1	42	19.3	2.18	0.0016172	0.705	0.00027
RAI1-AS1	33	41	187	1	152.4	71.1	2.14	0.001813	0.705	0.00028
HDAC2-AS2	33	41	202	2	149.8	73.7	2.03	0.0020767	0.705	0.00033
ITPK1-AS1	33	41	320	1	281.3	134.3	2.09	0.0016385	0.705	0.00033
FAM222A-AS1	33	41	60	1	74.3	33.6	2.21	0.0017726	0.705	0.00034
KRTAP5-AS1	33	41	212	2	181.3	85.8	2.11	0.0022603	0.705	0.00035
EPN2-AS1	33	41	257	1	206.4	83.1	2.48	0.001908	0.705	0.00036
FAM157A	33	41	253	18	320.6	156.1	2.05	0.0026261	0.705	0.00041
OR7E12P	33	41	96	9	90.7	42.6	2.13	0.0023456	0.705	0.00041
MIR1183	33	41	11	373	108.8	479.8	0.23	0.0025385	0.705	0.00046
NR2F1-AS1	33	41	396	13	351.6	160.7	2.19	0.0025841	0.705	0.00047
RASSF8-AS1	32	40	290.5	14.5	264.5	122	2.17	0.0030204	0.705	0.00056
IGHD1-1	23	14	2	1	5.5	1.4	3.83	0.029066	0.705	0.0042
KRT43P	22	13	2	1	11.4	2.1	5.49	0.039536	0.705	0.007
HSP90AA2P	22	13	166.5	199	173.2	213.8	0.81	0.047663	0.705	0.011
NSA2P2	22	13	2	8	10.2	31.2	0.33	0.043771	0.705	0.012
BMS1P11	22	13	2.5	1	7.9	11.7	0.67	0.040751	0.705	0.013
ARPP19P2	22	13	2	8	3.7	8.2	0.45	0.042293	0.705	0.014
RALBP1P1	22	13	8	2	10.9	5.5	1.99	0.04463	0.705	0.014
CYCSP23	22	13	20.5	2	25.9	10.8	2.39	0.046002	0.705	0.015
ACTG1P22	22	13	32.5	12	40.1	21.2	1.89	0.047429	0.705	0.016
MTCYBP41	22	13	21.5	2	32.3	14.5	2.23	0.04673	0.705	0.016
IDH3B-DT	22	13	27	56	38.9	52.4	0.74	0.047616	0.705	0.017
ATP5MC2P4	22	13	14	2	14.3	8.8	1.62	0.046466	0.705	0.02
LINC02917	22	13	20	38	22.5	58.8	0.38	0.047056	0.705	0.023
MORF4L1P5	22	13	52	8	48.2	28.5	1.69	0.047429	0.705	0.023
ELOVL2-AS1	33	41	2	1	10.2	3.3	3.1	0.0011411	0.704	0.0002
PACRG-AS3	33	41	12	1	42.9	12.3	3.49	0.0019247	0.704	0.00031
LCMT1-AS2	33	41	391	1	327.2	152.2	2.15	0.0017702	0.704	0.00032
AIRN	33	41	231	1	200.1	100.3	1.99	0.0017417	0.704	0.00036
LINC01433	33	41	45	1	58.3	27.3	2.14	0.0020571	0.704	0.00037
HOXC13-AS	33	41	13	1	67	33.8	1.98	0.0020921	0.704	0.00039
MIR619	33	41	57	305	169.2	376.2	0.45	0.0027346	0.704	0.00045
PMS2P3	33	41	447	4284	1780.4	3437.8	0.52	0.0027354	0.704	0.0005
CFLAR-AS1	33	41	507	29	564.7	313	1.8	0.0027661	0.704	0.00053
LINC00933	33	41	70	13	90.8	42	2.16	0.0026757	0.704	0.00059
NAALADL2-AS1	32	40	2	1	11.4	2.9	3.89	0.0013197	0.703	0.00025
MACC1-AS1	33	41	90	1	85.2	43.2	1.97	0.001955	0.703	0.00035
CLMAT3	33	41	182	1	164.8	77.2	2.13	0.0020699	0.703	0.0004
LURAP1L-AS1	33	41	108	1	102.3	48.7	2.1	0.0020664	0.703	0.0004
MIR320D1	32	40	15.5	441	364.7	735.9	0.5	0.0032884	0.703	0.00082
ACKR4P1	22	13	2	1	5.1	1.5	3.48	0.037459	0.703	0.0064
EI24P1	22	13	2	1	3.8	1.5	2.58	0.037459	0.703	0.0064
IGHV3-54	22	13	2.5	1	10.1	3.5	2.93	0.043153	0.703	0.011
BCAP31P1	22	13	7	2	41.6	5.9	7.03	0.046612	0.703	0.013
HLA-K	22	13	353	447	355.8	501.2	0.71	0.048657	0.703	0.013
LINC02918	22	13	248.5	286	273.8	309.1	0.89	0.049612	0.703	0.014
NPM1P13	22	13	2	8	7.3	12.5	0.58	0.045039	0.703	0.017
POLR2CP1	22	13	17	27	16.8	44	0.38	0.049405	0.703	0.02
NCOA4P2	22	13	11.5	32	15.2	40.8	0.37	0.049421	0.703	0.024
LINC01085	33	41	2	1	7.6	3.5	2.19	0.0013624	0.702	0.00026
ATP6V1B1-AS1	33	41	3	1	14.9	9.4	1.58	0.0017987	0.702	0.00034
CCDC13-AS1	33	41	40	1	46.4	21.3	2.18	0.0019023	0.702	0.00035
HERC2P9	33	41	389	4	342	183.7	1.86	0.0027043	0.702	0.00048
HHIP-AS1	33	41	41	2	67.6	20	3.39	0.002387	0.702	0.00048
AKR1C6P	32	40	28.5	1	46.6	23.6	1.97	0.0024196	0.702	0.0005
CXCR2P1	32	40	137	24.5	158	82.9	1.91	0.0035116	0.702	0.00055
CIRBP-AS1	33	41	299	46	266.1	150.9	1.76	0.0029852	0.702	0.00062
MRPS30-DT	32	40	146	8.5	116.9	55	2.13	0.0032057	0.702	0.00066
DBH-AS1	33	41	106	35	130	65.7	1.98	0.0030391	0.702	0.00072
PDC-AS1	23	14	218	278	223.3	265.3	0.84	0.043369	0.702	0.019
B4GALT4-AS1	33	41	58	1	57.7	28	2.06	0.0020628	0.701	0.00039
LPP-AS1	33	41	55	1	60.8	31.3	1.94	0.002064	0.701	0.00039
EGFLAM-AS4	33	41	35	1	48.3	24.2	1.99	0.0019687	0.701	0.0004
ARHGAP26-AS1	33	41	147	1	127.5	73.6	1.73	0.0020639	0.701	0.00045
RASGRF2-AS1	33	41	59	1	68.8	29.2	2.36	0.0024551	0.701	0.00046
FER1L4	33	41	1651	893	3329.8	1418.9	2.35	0.0028427	0.701	0.00048
LINC00853	33	41	35	1	69.3	39.6	1.75	0.0022709	0.701	0.00049
INE1	33	41	302	94	270.8	164.4	1.65	0.0031478	0.701	0.00067
FOXF2-DT	22	13	143.5	94	139.7	88.2	1.58	0.051563	0.701	0.014
PTP4A1P6	22	13	10.5	2	13.8	6.4	2.16	0.049524	0.701	0.015
IGHV4-80	22	13	128	44	131.8	70.6	1.87	0.05153	0.701	0.019
OFD1P17	22	13	133	76	129.1	88	1.47	0.051596	0.701	0.023
POLR2J2	59	50	89	225.5	152.2	550.3	0.28	0.00033523	0.7	3.5e-05
FAM170B-AS1	33	41	6	1	22.9	8.8	2.62	0.002153	0.7	0.00041
MIR1302-5	33	41	11	1	31.8	13	2.46	0.0020227	0.7	0.00041
CLYBL-AS2	33	41	15	1	27.9	14.2	1.97	0.002131	0.7	0.00045
HCG25	33	41	270	1	224.7	110	2.04	0.0023625	0.7	0.00047
FER1L6-AS2	33	41	70	2	130.3	47	2.77	0.0026885	0.7	0.0005
LINC00618	33	41	46	1	67.9	39.4	1.73	0.0023189	0.7	0.00059
LUARIS	33	41	21	1	34.7	26.4	1.31	0.0022445	0.7	0.0006
LINC02009	32	40	55.5	2.5	93.3	52.1	1.79	0.0034622	0.7	0.00065
FBXL19-AS1	33	41	400	28	389.7	200.8	1.94	0.0033162	0.7	0.00067
FAM86HP	32	40	248.5	364.5	289.3	432.2	0.67	0.0038532	0.7	0.00073
GTF2IP7	32	40	162.5	35.5	195.1	100.3	1.95	0.003846	0.7	0.00074
C1QTNF1-AS1	32	40	63	7.5	72.1	27.5	2.63	0.0034619	0.7	0.00075
HYMAI	32	40	139.5	10	122.7	54.5	2.25	0.0036892	0.7	0.00077
LINC00965	10	27	1.5	1	1.8	1.1	1.62	0.010564	0.7	0.013
MIR1908	10	27	1.5	1	8.8	1.1	7.92	0.010564	0.7	0.013
MIR1973	10	27	1.5	1	13.1	1.1	11.79	0.010564	0.7	0.013
MIR203B	10	27	1.5	1	11.2	1.1	10.08	0.010564	0.7	0.013
MIR371B	10	27	1.5	1	10.1	1.1	9.09	0.010564	0.7	0.013
MIR4313	10	27	1.5	1	3.7	1.1	3.33	0.010564	0.7	0.013
MIR4329	10	27	1.5	1	4.8	1.1	4.32	0.010564	0.7	0.013
MIR4781	10	27	1.5	1	4.6	1.1	4.14	0.010564	0.7	0.013
MIR6508	10	27	1.5	1	8	1.1	7.2	0.010564	0.7	0.013
MIR6733	10	27	1.5	1	7.7	1.1	6.93	0.010564	0.7	0.013
MIR6792	10	27	1.5	1	6.3	1.1	5.67	0.010564	0.7	0.013
MIR6826	10	27	1.5	1	3.7	1.1	3.33	0.010564	0.7	0.013
MIR6860	10	27	1.5	1	7.1	1.1	6.39	0.010564	0.7	0.013
MIR7151	10	27	1.5	1	11	1.1	9.9	0.010564	0.7	0.013
MIR7155	10	27	1.5	1	8.1	1.1	7.29	0.010564	0.7	0.013
MIR1273C	11	28	26	1	38.6	15.5	2.49	0.035549	0.7	0.014
MIR296	10	27	2	1	16.1	9.7	1.66	0.035041	0.7	0.014
C1QTNF5	59	50	9	1	27.4	17.4	1.58	0.00026187	0.699	3.4e-05
PACRG-AS2	33	41	2	1	5.2	4	1.3	0.00097539	0.699	0.00022
MLIP-AS1	32	40	6	1	33.1	12.3	2.7	0.0022943	0.699	0.00052
MIR544A	33	41	2	448	378.8	1266.8	0.3	0.0031862	0.699	0.0006
ACTA2-AS1	33	41	329	196	326.4	216.9	1.5	0.0035014	0.699	0.00061
MIR28	33	41	13	465	257.2	682.6	0.38	0.0033986	0.699	0.00065
MIR1205	33	41	59	233	122.3	503.7	0.24	0.0034391	0.699	0.00077
FRMD6-AS1	32	40	182	8	169.1	75.8	2.23	0.0037814	0.699	0.00087
ENTPD1-AS1	33	41	431	20	364.8	175.6	2.08	0.003431	0.699	0.00089
PTPRVP	33	41	89	12	91.5	40.7	2.25	0.003425	0.699	0.00094
LINC00674	32	40	400.5	670.5	550	652.9	0.84	0.0039952	0.699	0.0016
DPP3P1	22	13	2.5	1	8	2	4	0.04475	0.699	0.0081
NDUFB4P3	22	13	32.5	14	35.3	16.2	2.18	0.053277	0.699	0.013
IGHV3-76	23	14	10	1.5	22.5	26.3	0.86	0.042557	0.699	0.014
ANKRD54P1	22	13	2	7	6.1	12.5	0.49	0.04726	0.699	0.016
DPRXP2	22	13	16	37	28.2	48.3	0.58	0.052959	0.699	0.018
KIFBP	23	14	951	1131.5	936.5	1123.2	0.83	0.046734	0.699	0.018
HSPA5-DT	22	13	53	85	58.3	86.5	0.67	0.053696	0.699	0.019
PPIAP90	22	13	81	59	76.4	59.5	1.29	0.053562	0.699	0.019
C1DP5	22	13	17	2	37.4	18.2	2.06	0.052875	0.699	0.02
EEF1GP2	22	13	38.5	14	41.1	21.8	1.89	0.05336	0.699	0.02
HMGN2P8	22	13	20	3	23.4	11.6	2.01	0.052624	0.699	0.02
NEK2-DT	22	13	3	36	17.4	34.8	0.5	0.050791	0.699	0.024
KCNQ1DN	33	41	2	1	4.9	1.7	2.89	0.00099324	0.698	0.0002
IFT74-AS1	33	41	2	1	16	5.4	2.95	0.0018243	0.698	0.00037
CLYBL-AS1	33	41	12	1	21.7	12.6	1.73	0.0021117	0.698	0.00047
MIR511	33	41	2	122	160.7	176.5	0.91	0.0028438	0.698	0.00048
MIR548AA1	33	41	14	1	22	13.1	1.68	0.0023108	0.698	0.00051
PLCE1-AS2	33	41	127	1	131.3	66.3	1.98	0.0023562	0.698	0.00052
PLCH1-AS2	32	40	2	1	9.2	5.5	1.66	0.0021449	0.698	0.00052
LAMA5-AS1	33	41	158	9	133.8	59.6	2.25	0.003333	0.698	0.0006
LAMC1-AS1	32	40	74	1	66.9	35.3	1.89	0.0028922	0.698	0.00071
LINC02569	32	40	94	1	78.5	42.6	1.84	0.0030578	0.698	0.00075
DLSTP1	32	40	180.5	35	159.3	82.1	1.94	0.0040605	0.698	0.00078
LRRC37A4P	32	40	369	117.5	465.1	215.1	2.16	0.004067	0.698	0.00095
MTMR9LP	32	40	437.5	19.5	513.4	203	2.53	0.0042018	0.698	0.001
PMS2P4	33	41	279	2704	1360.1	2418.6	0.56	0.0036891	0.698	0.001
PEG13	32	40	378.5	10	358.2	167.8	2.13	0.0041784	0.698	0.0011
PAN3-AS1	32	40	176.5	9	139.9	65.2	2.15	0.0041056	0.698	0.0012
GTF2IP9	22	13	2	1	8.7	2.2	4.05	0.046825	0.698	0.01
IGKV1OR1-1	22	13	2	1	19	2.9	6.48	0.046858	0.698	0.01
RBBP4P3	22	13	2.5	1	8.1	2.8	2.94	0.047592	0.698	0.012
ARHGAP28-AS1	22	13	2	8	4.4	16.3	0.27	0.050161	0.698	0.018
MAGEA6-DT	22	13	2.5	49	44.5	127.9	0.35	0.053453	0.698	0.02
KRT8P43	22	13	22.5	43	29.1	71.5	0.41	0.055798	0.698	0.022
MTCO3P16	22	13	1.5	2	1.6	8.8	0.18	0.041596	0.698	0.022
HS3ST6	33	41	2	1	52.5	26.9	1.95	0.0018694	0.697	0.00041
ABCA9-AS1	33	41	22	1	34.4	16.1	2.14	0.0028683	0.697	0.00054
JARID2-AS1	33	41	145	1	135.8	69	1.97	0.0025887	0.697	0.00058
CPB2-AS1	33	41	173	1	159.5	93.3	1.71	0.0029775	0.697	0.00065
MBL1P	33	41	62	10	89.6	43.2	2.07	0.0037437	0.697	0.00065
LSAMP-AS1	33	41	65	1	66.2	36.3	1.82	0.0029773	0.697	0.00066
RN7SK	33	41	2	21478	7213.9	19572.5	0.37	0.003439	0.697	0.00069
MIR539	33	41	2	185	148.5	460.9	0.32	0.0035424	0.697	0.00079
B3GALT5-AS1	32	40	146.5	50.5	268.2	132.2	2.03	0.0043644	0.697	0.00082
GSEC	32	40	259.5	2	228.3	115.9	1.97	0.0038223	0.697	0.00083
MEIS1-AS3	32	40	16	4.5	28.8	9.4	3.07	0.0040612	0.697	0.0009
ACBD3-AS1	32	40	107.5	30.5	98.5	57.1	1.73	0.0042006	0.697	0.00092
FZD10-AS1	33	41	328	6	284.5	106.3	2.68	0.003772	0.697	0.0011
CA3-AS1	32	40	184.5	12	174.6	75.2	2.32	0.0042161	0.697	0.0012
DM1-AS	32	40	165	39.5	143.4	73.2	1.96	0.0043647	0.697	0.0012
CIBAR2	23	14	36	9.5	47.7	25.1	1.9	0.047985	0.697	0.017
KRT17P5	32	40	2	1	7.4	2.5	3.01	0.0011792	0.696	0.00028
ETDC	32	40	16.5	1	27.1	12.7	2.13	0.002869	0.696	0.0006
EDRF1-AS1	33	41	160	1	128.5	58.8	2.19	0.0030882	0.696	0.00066
DLEU2	33	41	598	41	519.8	259.5	2	0.0039475	0.696	0.00077
DLX6-AS1	32	40	24	1.5	83.4	41.3	2.02	0.0037736	0.696	0.00079
OR2A1-AS1	32	40	45	6	54.6	29.5	1.85	0.0040733	0.696	0.00087
FLNB-AS1	32	40	385	7.5	332.1	147.1	2.26	0.0042581	0.696	0.00094
ARF4-AS1	32	40	81	12.5	84.7	41	2.07	0.0043693	0.696	0.00097
CARD8-AS1	33	41	344	13	248.8	118.6	2.1	0.0039352	0.696	0.0011
KIAA1614-AS1	32	40	61	10	55.8	32.2	1.73	0.0044911	0.696	0.0011
PARGP1	32	40	71	2735.5	996.4	2133.8	0.47	0.0044469	0.696	0.0011
IGHD1-7	23	14	2	1	5.7	1.4	3.99	0.036573	0.696	0.0066
IGHJ3	23	14	218	108.5	211	107.4	1.96	0.050288	0.696	0.013
PPIAP7	22	13	7.5	2	9.8	3.8	2.55	0.055463	0.696	0.013
FAM32BP	22	13	14	3	22	8.2	2.67	0.057143	0.696	0.016
MIR451B	10	27	2	1	9.7	6.7	1.45	0.025563	0.696	0.016
CTBP2P4	22	13	8.5	2	11.7	5	2.35	0.054956	0.696	0.017
EIF3FP3	22	13	89	74	104.2	73.5	1.42	0.058109	0.696	0.017
HSD3BP1	22	13	1.5	2	2.5	9.3	0.27	0.046375	0.696	0.017
MIR497	10	27	2	1	17.2	9.3	1.85	0.052595	0.696	0.017
CLCN3P1	22	13	54	115	73.4	122.1	0.6	0.058057	0.696	0.018
CRTC1P1	22	13	2	8	5.9	21.8	0.27	0.051279	0.696	0.019
PSMD12P1	22	13	2	7	3.5	7.5	0.46	0.052211	0.696	0.019
LDHBP1	22	13	29	59	39	66	0.59	0.058039	0.696	0.026
LINC02816	22	13	38.5	67	45.5	72.2	0.63	0.058004	0.696	0.029
ADGRL3-AS1	32	40	2	1	2.5	1.2	2.07	0.00091057	0.695	0.0002
OR51H1	32	40	2	1	3.1	1.2	2.55	0.00091069	0.695	0.0002
LINC00572	33	41	2	1	4.1	2	2.08	0.00099936	0.695	0.00023
KIRREL3-AS2	33	41	2	1	10.3	2.1	4.81	0.001163	0.695	0.00025
ETDA	32	40	2	1	6.2	1.6	3.91	0.0013685	0.695	0.0003
DAB1-AS1	33	41	3	1	17	10	1.71	0.0023254	0.695	0.00051
NEBL-AS1	33	41	3	1	26.1	13.9	1.89	0.0024441	0.695	0.00055
HNF4A-AS1	33	41	195	1	212.1	102.3	2.07	0.0027316	0.695	0.00057
PABPC5-AS1	33	41	8	1	19.1	7.3	2.6	0.0030288	0.695	0.00058
CERNA3	32	40	2	1	14.6	6.1	2.4	0.0030227	0.695	0.00063
DEPDC1-AS1	33	41	12	1	16.2	10.3	1.57	0.0024599	0.695	0.00068
RHOXF1P1	32	40	5	1	40.9	22.8	1.79	0.0029024	0.695	0.00069
NAV2-AS2	33	41	13	2	22.9	10.3	2.23	0.0036462	0.695	0.00071
MIR191	33	41	59	2	56	27.8	2.02	0.0033991	0.695	0.00072
ATP11A-AS1	33	41	214	1	179.8	95.5	1.88	0.0028993	0.695	0.00075
PKD1L2	33	41	159	59	173	110.4	1.57	0.0042338	0.695	0.0008
GRIK1-AS1	32	40	23	1	31.8	16.9	1.88	0.0034319	0.695	0.00084
FOXN3-AS1	33	41	191	71	177.2	104.3	1.7	0.0042327	0.695	0.0012
MEF2C-AS1	33	41	115	7	100.7	43.9	2.29	0.0041783	0.695	0.0014
CES1P2	32	40	2	24	14	28.6	0.49	0.0043029	0.695	0.0015
DNM1P35	32	40	121.5	8	110.1	45.1	2.44	0.0047303	0.695	0.0016
GIMD1	33	41	2	1	13.7	4	3.41	0.0012796	0.694	0.00036
MYLK-AS2	33	41	21	1	44.5	19	2.35	0.0029232	0.694	0.00061
KCND3-AS1	33	41	30	1	50.6	23.8	2.13	0.0028215	0.694	0.00063
GACAT2	33	41	28	1	49.7	25.3	1.97	0.00312	0.694	0.00071
OR2A20P	33	41	166	1	167.7	83.8	2	0.0033195	0.694	0.00077
LINC00412	32	40	47	5	49.4	24.7	2	0.0044954	0.694	0.00091
BMS1P2	32	40	2	428	142.8	330.3	0.43	0.0045196	0.694	0.001
ARRDC1-AS1	33	41	662	107	577	333	1.73	0.004455	0.694	0.0011
NUDT11	33	41	73	25	84.9	46.6	1.82	0.004372	0.694	0.0011
FGF7P3	32	40	2	8.5	5.9	12.5	0.47	0.0044789	0.694	0.0012
FTH1P3	32	40	295	610	522.5	800.6	0.65	0.005034	0.694	0.0012
NPM1P2	22	13	2	1	9.1	2	4.57	0.050035	0.694	0.011
IGHV3-19	23	14	47	19	90	33.9	2.65	0.051766	0.694	0.015
MRPL3P1	22	13	10.5	33	23	33.5	0.68	0.059923	0.694	0.015
LINC02599	22	13	39.5	19	53.3	22.9	2.33	0.060193	0.694	0.016
IGKV2-4	23	14	15	2	39.7	13	3.06	0.048623	0.694	0.017
HSDL2-AS1	22	13	148	179	158.7	189.5	0.84	0.060246	0.694	0.019
NALF1	22	13	376.5	288	429.5	298.2	1.44	0.06039	0.694	0.02
HNRNPA1P64	22	13	2.5	10	6.3	16	0.39	0.057502	0.694	0.023
MIF4GD-DT	22	13	219	264	229.1	267.1	0.86	0.06039	0.694	0.024
CFAP97P1	22	13	7.5	38	19.7	46.2	0.43	0.057359	0.694	0.026
IGBP1P4	22	13	10	27	16	28.5	0.56	0.059402	0.694	0.028
PPIAP76	22	13	7.5	2	8.9	6.4	1.39	0.057377	0.694	0.028
BTBD10P2	22	13	133.5	160	138.2	163.2	0.85	0.060354	0.694	0.032
GPS2P2	22	13	45	97	54.5	90.9	0.6	0.0603	0.694	0.036
HSFX4	32	40	2	1	9.5	4.8	1.99	0.002472	0.693	0.00061
DOCK4-AS1	33	41	128	1	123.8	68.6	1.81	0.0030589	0.693	0.00073
CAMTA1-DT	32	40	58	1	63.5	30	2.12	0.0039733	0.693	0.00083
PYCARD-AS1	33	41	12	5	17.4	8.2	2.12	0.0043104	0.693	0.00087
LINC00659	33	41	154	2	195.1	107	1.82	0.0040145	0.693	0.00088
CD300H	32	40	17	1	60.9	41.1	1.48	0.0034792	0.693	0.00094
LINC01988	32	40	38	1	56.2	35.4	1.59	0.0037037	0.693	0.00096
LINC01585	33	41	69	1	59.1	31	1.91	0.0034057	0.693	0.001
PWAR5	32	40	2	33	16.6	42.8	0.39	0.004766	0.693	0.001
PLAC4	32	40	1093.5	37	1125.3	494.4	2.28	0.0051192	0.693	0.0016
GET1	23	14	437	481.5	460.3	487.6	0.94	0.05401	0.693	0.016
MIR5095	10	27	1.5	1	18.5	5	3.73	0.014245	0.693	0.016
FLACC1	23	14	242	295.5	255.7	289.2	0.88	0.054082	0.693	0.018
FGF14-AS1	33	41	2	1	5.8	3	1.9	0.0014424	0.692	0.00035
PPBPP2	33	41	2	1	16.8	7	2.42	0.0027686	0.692	0.00061
CLRN1-AS1	32	40	2	1	7.6	2.8	2.75	0.0031046	0.692	0.00068
A2MP1	33	41	68	1	95.2	40.8	2.33	0.003417	0.692	0.0008
LNX1-AS2	32	40	23	1	32.8	17.1	1.92	0.0040405	0.692	0.00089
OGFR-AS1	33	41	39	1	49.2	27.2	1.81	0.0032755	0.692	0.0009
KCNK15-AS1	32	40	16.5	2	48.1	19	2.53	0.0047863	0.692	0.00092
RGMB-AS1	33	41	102	2	97.5	44.5	2.19	0.0040666	0.692	0.00094
ABCC13	33	41	20	6	78.4	21.3	3.67	0.0046512	0.692	0.00097
GOLGA2P7	33	41	126	25	124.6	66.3	1.88	0.0048454	0.692	0.0012
PIK3CD-AS1	33	41	117	9	117.5	50.6	2.32	0.0045795	0.692	0.0012
MIR655	33	41	2	45	67.3	118.1	0.57	0.0045463	0.692	0.0013
FCGR2C	32	40	389.5	1111.5	810.1	1434.1	0.56	0.0053998	0.692	0.0014
PKNOX2-DT	22	13	2	1	16.1	1.5	11.04	0.048254	0.692	0.009
PPIAP44	22	13	2	1	3.4	1.5	2.3	0.047442	0.692	0.01
FAF2P1	22	13	2	1	4.5	2	2.23	0.050831	0.692	0.014
ILF2P2	22	13	2	1	3.8	1.9	1.99	0.050885	0.692	0.014
NUTF2P7	22	13	6.5	2	12.5	5.1	2.46	0.057125	0.692	0.017
PRSS43P	22	13	2	8	12.4	33.2	0.37	0.056016	0.692	0.017
PSMA2P3	22	13	2	8	6.5	11.2	0.58	0.059515	0.692	0.019
OR7E136P	22	13	2	3	5.7	22.2	0.26	0.054478	0.692	0.021
MARK3P3	22	13	29	37	41.9	68.2	0.61	0.062653	0.692	0.022
PTPN2P1	22	13	135.5	96	129.1	99.3	1.3	0.062746	0.692	0.026
LINC02642	22	13	62	32	60.3	40.6	1.49	0.062672	0.692	0.029
RN7SL150P	22	13	190	21	247.2	113.5	2.18	0.062727	0.692	0.031
LINC01014	33	41	2	1	7.8	1.2	6.41	0.00088972	0.691	0.00021
CFAP44-AS1	33	41	78	1	70.1	38.1	1.84	0.0037251	0.691	0.00083
LY86-AS1	33	41	66	1	75.8	40.9	1.85	0.0038553	0.691	0.00091
AADACL2-AS1	32	40	6	1	20.8	11.3	1.83	0.0039032	0.691	0.001
ERI3-IT1	33	41	115	21	94	49.3	1.91	0.0050105	0.691	0.0011
PAXBP1-AS1	33	41	373	19	297.5	146	2.04	0.0049221	0.691	0.0013
NCAM1-AS1	32	40	20.5	7.5	41	13.4	3.07	0.0052279	0.691	0.0014
RFPL1S	32	40	38	14.5	46.9	28.9	1.62	0.00576	0.691	0.0014
LINC00632	33	41	347	25	539.8	191.7	2.82	0.0049045	0.691	0.0015
ECI2-DT	23	14	68	44	80.8	45.3	1.78	0.055979	0.691	0.017
RN7SKP260	22	13	14	3	13.5	6.8	1.99	0.063653	0.691	0.017
IMMP1LP2	22	13	2.5	1	7.5	3.4	2.22	0.056121	0.691	0.018
HMGB1P11	22	13	21.5	44	39.8	50.5	0.79	0.065063	0.691	0.019
LRRC37A17P	22	13	41	57	44.6	69.5	0.64	0.065195	0.691	0.022
MTND1P36	22	13	39	23	52.2	29.3	1.78	0.065101	0.691	0.023
HSPD1P16	22	13	14	3	19.7	10	1.97	0.064386	0.691	0.024
PPIAP29	22	13	34	20	48.9	25.6	1.91	0.065045	0.691	0.025
PPM1K-DT	22	13	55	14	66.9	30.5	2.19	0.065007	0.691	0.025
LIMK2P1	22	13	2	23	12	34.5	0.35	0.06204	0.691	0.026
GNB1-DT	22	13	113.5	170	129.2	167.9	0.77	0.065214	0.691	0.03
GLIS3-AS2	22	13	39	14	41.4	24.6	1.68	0.064687	0.691	0.031
OR52X1P	22	13	2	25	6.5	19.9	0.33	0.060973	0.691	0.038
FUT8-AS1	10	27	32.5	23	38.8	24.3	1.6	0.08077	0.691	0.043
MIR4540	33	41	2	1	4.5	1.4	3.1	0.0012385	0.69	0.00029
MYADML	33	41	2	1	10.1	2.5	4.06	0.0027576	0.69	0.00067
MIR3609	33	41	189	1	161.2	75.3	2.14	0.0036749	0.69	0.00088
PCA3	33	41	82	1	132.8	90.5	1.47	0.0039343	0.69	0.00091
DBIL5P2	33	41	37	1	47.9	29.3	1.63	0.0039952	0.69	0.0011
DIAPH2-AS1	33	41	201	2	145.3	67.9	2.14	0.004298	0.69	0.0011
LINC00942	33	41	82	2	79	37.2	2.12	0.0042511	0.69	0.0011
PROSER2-AS1	33	41	169	2	153.9	73.3	2.1	0.0042547	0.69	0.0011
CROCCP2	33	41	740	513	1147.1	724.9	1.58	0.0051932	0.69	0.0015
MIR340	33	41	26	176	108.4	203.2	0.53	0.005254	0.69	0.0017
CPS1-IT1	32	40	2.5	1	48.3	13	3.71	0.0041447	0.689	0.00097
LINC01763	32	40	5	1	14.3	9.9	1.45	0.0038963	0.689	0.0011
PCSK6-AS1	32	40	20	1	42	24.8	1.69	0.0043114	0.689	0.0011
PLUT	32	40	43.5	1	72.3	33.6	2.15	0.004904	0.689	0.0011
MRS2P2	32	40	173.5	2	147.4	63	2.34	0.0050751	0.689	0.0012
PABPC1P2	32	40	6.5	2	10.7	6.1	1.74	0.005423	0.689	0.0012
GNAS-AS1	33	41	56	2	74.2	46.8	1.58	0.0046702	0.689	0.0013
HOTTIP	32	40	118.5	4	224.4	113.2	1.98	0.0056278	0.689	0.0013
HOXD-AS2	32	40	35.5	1	67.8	38.7	1.75	0.0046137	0.689	0.0013
ADCY10P1	33	41	376	20	318.9	163.2	1.95	0.0054516	0.689	0.0014
LINC00032	32	40	98.5	5.5	90.5	56.7	1.6	0.0058437	0.689	0.0015
ELF3-AS1	32	40	604	25	575.4	234.2	2.46	0.0060235	0.689	0.0016
HOXA-AS2	32	40	427	10.5	350.3	168.6	2.08	0.0060681	0.689	0.0017
IGHD4-23	23	14	2	1	6	3.1	1.97	0.04572	0.689	0.014
PBX1-AS1	23	14	184	116	168.7	116	1.45	0.058096	0.689	0.018
IGHV1-67	23	14	136	59	147.1	83.9	1.75	0.057783	0.689	0.021
DDR1-DT	22	13	45	14	52.1	23.8	2.18	0.067531	0.689	0.022
H3P14	22	13	30	14	29.3	18.8	1.56	0.067569	0.689	0.024
MT-TV	22	13	124	166	158.1	217.6	0.73	0.067313	0.689	0.025
ANTKMT	23	14	461	388	484.9	401.6	1.21	0.058066	0.689	0.026
ATP5MFP2	22	13	21	38	37.5	63.8	0.59	0.067608	0.689	0.028
HSPA8P3	22	13	150	213	146	182.4	0.8	0.067313	0.689	0.031
MIR4776-1	33	41	2	1	4.5	1.2	3.65	0.0010713	0.688	0.00026
ALDH1L1-AS2	33	41	2	1	15.9	6.9	2.3	0.0031161	0.688	0.00076
DLGAP1-AS3	33	41	2	1	22.2	9	2.47	0.0031159	0.688	0.00081
DIO2-AS1	33	41	2	1	21.8	9.3	2.35	0.0034306	0.688	0.00084
BTNL10	33	41	7	1	13.4	9.3	1.44	0.0038968	0.688	0.0011
MIR1207	33	41	2	118	53.6	191	0.28	0.0050481	0.688	0.0011
MIR574	33	41	37	1	39.4	27.7	1.42	0.0046167	0.688	0.0011
ACOXL-AS1	33	41	59	1	58	32.3	1.8	0.0039156	0.688	0.0013
DDX39B-AS1	32	40	25	1	32.2	20.8	1.55	0.0046285	0.688	0.0013
OR10V2P	33	41	39	3	55.5	29.3	1.89	0.005192	0.688	0.0013
C21orf62-AS1	32	40	192.5	9	161.7	88.2	1.83	0.0063908	0.688	0.0015
GUSBP5	33	41	25	10	43.5	23.4	1.86	0.0056465	0.688	0.0017
OBSCN-AS1	33	41	112	30	113.5	64.1	1.77	0.0058272	0.688	0.0017
CACNA2D1-AS1	23	14	52	23.5	58.6	33.3	1.76	0.06011	0.688	0.02
LINC01840	32	40	2	1	6.6	2.9	2.27	0.0028728	0.687	0.00073
ARNTL2-AS1	33	41	65	1	75.5	45.3	1.67	0.004684	0.687	0.0013
IGFBP7-AS1	33	41	79	21	87.7	48.6	1.81	0.0060217	0.687	0.0013
CALML3-AS1	32	40	74.5	6	486	139.5	3.48	0.0064734	0.687	0.0014
MIR141	33	41	42	1	41.4	25.2	1.64	0.0049206	0.687	0.0014
CLCA3P	33	41	46	5	108.2	35.2	3.08	0.0056093	0.687	0.0018
EP300-AS1	32	40	57.5	10.5	60.6	30.4	2	0.0067512	0.687	0.0018
LINC01424	32	40	58	1.5	60.4	34.9	1.73	0.0057526	0.687	0.0018
PRSS30P	33	41	174	15	156.5	75.7	2.07	0.0061061	0.687	0.0021
ADAMTS9-AS2	33	41	268	20	229.4	94.5	2.43	0.0061204	0.687	0.0022
MIR31HG	33	41	257	13	231.2	108	2.14	0.0059189	0.687	0.0024
IGKV1D-27	22	13	2.5	2	24.2	4.3	5.62	0.062754	0.687	0.017
H3P43	22	13	9.5	3	13.3	6	2.21	0.068622	0.687	0.019
MT-CO1	22	13	529319	358196	533176	393563	1.35	0.063943	0.687	0.019
LINC02744	22	13	2	1	7.7	6.8	1.14	0.059146	0.687	0.022
MIR4312	11	28	2	1	30	15.8	1.9	0.052542	0.687	0.022
MXRA5Y	22	13	154	43	177.5	94.4	1.88	0.070351	0.687	0.024
OR11I1P	22	13	2	2	2.4	5.8	0.41	0.057602	0.687	0.024
PFN1P6	22	13	2	14	6.4	13.8	0.46	0.065076	0.687	0.024
H2AC9P	22	13	61.5	36	76.2	41.6	1.83	0.070213	0.687	0.025
LINC02796	22	13	2	2	2.8	14.9	0.19	0.057621	0.687	0.028
MT1XP1	22	13	31	19	44.6	25.3	1.76	0.070017	0.687	0.03
ANKRD11P1	22	13	9.5	20	9.9	20.5	0.48	0.068857	0.687	0.036
DEPDC1P2	22	13	67.5	127	71.5	108.7	0.66	0.070351	0.687	0.041
PRAMENP	33	41	2	1	9	3.3	2.75	0.00235	0.686	0.00062
MIR1302-8	33	41	2	1	8.1	3.4	2.37	0.0028692	0.686	0.00072
RBMS3-AS1	33	41	2	1	12.2	8.4	1.45	0.0032082	0.686	0.00088
LRRC37A5P	33	41	2	1	12.8	7.7	1.66	0.0034433	0.686	0.00092
NAALADL2-AS2	32	40	2	1	13.9	7.4	1.89	0.003717	0.686	0.001
GAS8-AS1	33	41	145	2	128.2	63.6	2.02	0.0051572	0.686	0.0013
MEF2C-AS2	32	40	114.5	1.5	105.3	54.3	1.94	0.0060554	0.686	0.0015
MRGPRF-AS1	33	41	26	6	47.5	16.2	2.93	0.0060403	0.686	0.0015
RBM15-AS1	33	41	96	4	81.3	38.6	2.11	0.0056354	0.686	0.0015
ADORA2A-AS1	33	41	143	5	177.4	98.2	1.81	0.0058458	0.686	0.0016
PRKAG2-AS1	32	40	107	4.5	112.2	51.3	2.19	0.0060766	0.686	0.0016
EGFEM1P	32	40	51	23.5	87.9	42.7	2.06	0.007218	0.686	0.0018
MIR635	33	41	122	1011	573.3	1090.4	0.53	0.0062325	0.686	0.0019
LRRC37A11P	33	41	45	22	56.5	31.7	1.78	0.0064317	0.686	0.0025
PHACTR3-AS1	23	14	7	2	12.9	6.4	2.02	0.057888	0.686	0.021
MYOCD-AS1	23	14	20	8.5	28.8	14.9	1.93	0.061424	0.686	0.022
CAPN10-DT	23	14	357	339	366.3	319.5	1.15	0.06237	0.686	0.023
LINC01427	33	41	2	1	2.6	1.4	1.91	0.0015769	0.685	0.00041
ARHGEF7-AS2	32	40	2	1	14.4	4.4	3.28	0.0054999	0.685	0.0013
MIRLET7F2	33	41	12	1	16.4	13.1	1.26	0.0051102	0.685	0.0014
MIR181A2	33	41	56	2	62.3	39.2	1.59	0.0057523	0.685	0.0016
GOLGA6L17P	33	41	2	201	187.7	273	0.69	0.005968	0.685	0.0017
CASP1P2	32	40	68.5	27	113	65.9	1.72	0.007349	0.685	0.0019
GHRLOS	33	41	360	70	331.8	173.3	1.91	0.0066572	0.685	0.002
PRKXP1	32	40	234	39	231.4	128.1	1.81	0.0073547	0.685	0.0021
MIR3139	11	28	1	32	8.5	39	0.22	0.067097	0.685	0.015
MIR5092	11	28	2	1	12.7	4.9	2.58	0.025909	0.685	0.018
LINC02822	22	13	2	1	7.1	3.2	2.19	0.062412	0.685	0.019
AURKAP1	22	13	96.5	73	102.7	74.1	1.39	0.073021	0.685	0.022
IGHEP1	22	13	4.5	2	13.6	5.8	2.33	0.067949	0.685	0.024
DNAAF10	22	13	359.5	398	357.3	398.5	0.9	0.072772	0.685	0.025
FCHO2-DT	22	13	185.5	155	199.6	158.2	1.26	0.073001	0.685	0.028
OR55B1P	22	13	86	127	95.8	118.8	0.81	0.073041	0.685	0.028
ELOCP19	22	13	205	237	201.7	244.8	0.82	0.073021	0.685	0.032
LINC02717	22	13	2.5	1	8.8	7.2	1.23	0.064021	0.685	0.032
IMPDH1P6	22	13	42	24	48.2	29.6	1.63	0.072981	0.685	0.033
PEBP1P1	22	13	8.5	2	14	17.2	0.81	0.070492	0.685	0.041
EXOC1L	33	41	2	1	3.5	5.8	0.61	0.0017769	0.684	0.00049
NEURL1-AS1	33	41	2	1	8.5	2.4	3.5	0.0027143	0.684	0.00069
CNTFR-AS1	33	41	2	1	14	9.1	1.54	0.0033445	0.684	0.00097
EFCAB14-AS1	33	41	90	1	78.2	39.9	1.96	0.0052392	0.684	0.0014
LENG8-AS1	33	41	430	2	379.1	178.2	2.13	0.0058415	0.684	0.0014
BMS1P22	32	40	4.5	1	21.4	14.7	1.46	0.0056666	0.684	0.0015
PLS3-AS1	33	41	122	2	98.1	48.1	2.04	0.005681	0.684	0.0015
GTF2IP4	33	41	165	1	323.5	218.6	1.48	0.0052273	0.684	0.0016
PACRG-AS1	32	40	5	1	17.9	13.2	1.36	0.0049463	0.684	0.0016
DDX3Y	33	41	1523	2969	2048.9	2941.1	0.7	0.0064848	0.684	0.0022
HIPK1-AS1	33	41	115	10	120.5	54	2.23	0.006848	0.684	0.0022
DGUOK-AS1	33	41	216	93	233.8	137.2	1.7	0.006879	0.684	0.0023
LNCSRLR	32	40	86.5	8.5	82.8	41.4	2	0.0073804	0.684	0.0023
PITRM1-AS1	33	41	249	18	212	100.9	2.1	0.0067497	0.684	0.0023
PXN-AS1	32	40	310.5	45.5	246.5	132.7	1.86	0.0077285	0.684	0.0025
FAM246C	22	13	76.5	105	100.2	130.1	0.77	0.075795	0.684	0.021
CAMSAP1-DT	22	13	246	283	254.7	288.4	0.88	0.075836	0.684	0.022
NXPE2P1	22	13	3	2	16.4	6.7	2.45	0.069898	0.684	0.024
PRSS44P	22	13	2	8	7.2	26.2	0.28	0.070102	0.684	0.026
LINC02524	22	13	2	8	5.9	12.8	0.46	0.070572	0.684	0.027
ABHD17AP3	22	13	81	55	87	54.5	1.6	0.075754	0.684	0.028
GAPDH-DT	22	13	46.5	76	58.2	80.3	0.73	0.075692	0.684	0.029
ELN-AS1	22	13	85	36	89.2	55.8	1.6	0.075795	0.684	0.03
HADHAP1	22	13	86.5	52	73.6	57.2	1.29	0.075754	0.684	0.032
HMGB2P1	22	13	62.5	101	70	105.7	0.66	0.075795	0.684	0.032
CTBP2P2	22	13	11.5	31	15.1	35.6	0.42	0.074749	0.684	0.04
FAM13B-AS1	22	13	16.5	3	26.1	14.8	1.77	0.075221	0.684	0.041
CSMD2-AS1	33	41	2	1	23	8.7	2.64	0.0034493	0.683	0.00095
ESRG	33	41	2	1	16.3	8.1	2.01	0.003296	0.683	0.00098
EFCAB6-AS1	32	40	2.5	1	14	5.7	2.46	0.0050344	0.683	0.0013
GLYATL1B	32	40	2	1	14.1	7.4	1.92	0.0046474	0.683	0.0013
ENO1-AS1	33	41	20	1	29.5	14.9	1.97	0.0051107	0.683	0.0014
MIR181B1	33	41	20	2	40.5	23.4	1.73	0.0062067	0.683	0.0015
EGFR-AS1	33	41	181	10	203.8	95	2.14	0.0068208	0.683	0.0017
LRRC8C-DT	33	41	324	2	249	124.1	2.01	0.0062355	0.683	0.0017
KAZN-AS1	32	40	71.5	1	70.3	40.5	1.74	0.0059546	0.683	0.0018
CKMT2-AS1	33	41	444	17	326.5	169.5	1.93	0.0071984	0.683	0.002
GAS5-AS1	32	40	284.5	7	273.7	116.1	2.36	0.0072193	0.683	0.002
GBAP1	33	41	285	147	273.6	190.5	1.44	0.0072272	0.683	0.0022
MIR634	33	41	14	73	63.9	105.1	0.61	0.0070705	0.683	0.0022
NALT1	32	40	76	19.5	82.8	48	1.72	0.0079671	0.683	0.0027
IGKV1-13	23	14	2	1	5.8	1.9	3	0.054377	0.683	0.014
MIR6505	10	27	2	42	18.8	86.1	0.22	0.089459	0.683	0.016
C1QTNF7-AS1	23	14	112	65	120.2	74.4	1.61	0.066902	0.683	0.024
MIR1273H	10	27	2	1	13.7	8.9	1.54	0.058321	0.683	0.025
IGHV4-55	23	14	137	62	146.8	84.4	1.74	0.066757	0.683	0.027
MIR6815	10	27	116.5	415	545.6	745	0.73	0.093084	0.683	0.056
MIR5690	11	28	2	158.5	189.5	243.9	0.78	0.0795	0.683	0.065
ARMC2-AS1	32	40	2	1	9.1	3.8	2.41	0.0037953	0.682	0.0011
ASB9P1	32	40	76	1.5	63.7	32.5	1.96	0.0069343	0.682	0.002
ALOX12-AS1	33	41	372	211	365	269.3	1.36	0.0074681	0.682	0.0021
LINC02236	32	40	58	1	75.6	56	1.35	0.0063022	0.682	0.0022
CROCCP3	33	41	393	152	392.2	241.4	1.62	0.0075897	0.682	0.0023
LAMB2P1	32	40	108.5	8.5	91.8	43.6	2.1	0.0078379	0.682	0.0023
GABARAPL3	32	40	2	15	7.5	16	0.47	0.007542	0.682	0.0025
NICN2P	22	13	2	1	6.4	1.5	4.35	0.061039	0.682	0.014
C1GALT1P3	22	13	2	1	3.6	1.5	2.46	0.059438	0.682	0.016
IGKV3-25	22	13	2	1	4	1.5	2.74	0.059418	0.682	0.016
IGLVI-20	22	13	2	1	4.2	1.5	2.89	0.059438	0.682	0.016
KIRREL3-AS1	22	13	2	1	3.7	1.5	2.52	0.059418	0.682	0.016
MTHFD2P5	22	13	2	1	2.9	1.5	1.99	0.059418	0.682	0.016
PPIAP57	22	13	2	1	3.2	1.5	2.18	0.059418	0.682	0.016
MTCO1P35	22	13	2.5	1	8.7	3.5	2.52	0.069233	0.682	0.022
IGHV3-62	23	14	20	2.5	65.2	20.4	3.19	0.067948	0.682	0.025
MSRB1P1	22	13	2	2	3.3	8.9	0.37	0.065082	0.682	0.027
NPIPP1	22	13	213	263	223.8	258.9	0.86	0.07857	0.682	0.027
HLA-DRB9	22	13	27	53	36.2	51.8	0.7	0.078465	0.682	0.028
HELLPAR	22	13	511	773	647	900.4	0.72	0.078696	0.682	0.029
MTND6P21	22	13	10.5	2	12.4	5.8	2.11	0.076142	0.682	0.03
ANKRD33B-AS1	22	13	22.5	14	38.2	19.5	1.96	0.078444	0.682	0.031
LAPTM4A-DT	22	13	33	12	40.7	22.4	1.82	0.078005	0.682	0.031
PIGCP1	22	13	338.5	368	320.5	372.5	0.86	0.078612	0.682	0.032
ADAM20P3	22	13	2	19	12.5	25	0.5	0.073424	0.682	0.033
PDCD6-AHRR	22	13	360.5	307	395.7	322.2	1.23	0.078675	0.682	0.037
DPEP2NB	33	41	2	1	9.9	3.3	3.04	0.0031756	0.681	0.00086
HSFX3	32	40	2	1	8.1	3.9	2.11	0.0034447	0.681	0.00099
FAM215A	33	41	2	1	5.3	4.3	1.24	0.003819	0.681	0.0011
FAM83A-AS1	33	41	15	1	235.1	78.5	3	0.0057918	0.681	0.0015
MIR579	33	41	3	1	17	9.3	1.82	0.005533	0.681	0.0015
CYP2D7	33	41	275	2	237.5	123.1	1.93	0.0065601	0.681	0.0018
IL21R-AS1	33	41	60	7	72.2	30	2.41	0.0073158	0.681	0.0021
HMGN3-AS1	33	41	285	12	220.2	108	2.04	0.0076696	0.681	0.0024
LIMS1-AS1	32	40	33	1	36.9	24.9	1.49	0.006616	0.681	0.0024
MIR193BHG	32	40	244.5	8	224.1	121.3	1.85	0.0082379	0.681	0.0026
NPY6R	33	41	58	6	70.6	31.6	2.24	0.0075119	0.681	0.0026
PMS2P1	33	41	381	3151	1604	2864.2	0.56	0.0078395	0.681	0.0028
PRR34-AS1	32	40	259.5	26	220.1	116.9	1.88	0.0088308	0.681	0.0029
C18orf15	32	40	108.5	16	106.9	52.2	2.05	0.0086884	0.681	0.0034
MIR3960	10	27	1.5	1	13.7	2.6	5.36	0.027026	0.681	0.024
MIR4723	10	27	2	1	8.7	7.9	1.1	0.045087	0.681	0.026
MIR5047	10	27	93.5	162	137.1	222.3	0.62	0.096945	0.681	0.05
MIR1231	33	41	2	1	11.1	6.8	1.64	0.0046536	0.68	0.0014
OR6W1P	32	40	2	1	12.4	7	1.79	0.0055416	0.68	0.0017
CASC8	33	41	115	1	104.9	51.8	2.02	0.0067318	0.68	0.0018
KRT19P2	33	41	15	2	23.3	16.2	1.44	0.0068469	0.68	0.0018
KANSL1-AS1	33	41	206	2	184.1	99.4	1.85	0.0072789	0.68	0.002
METTL21EP	33	41	46	2	59.4	29.3	2.02	0.007274	0.68	0.002
HLA-V	32	40	132	1	150.4	96.5	1.56	0.0066615	0.68	0.0022
MIR370	33	41	3	186	154.9	377.7	0.41	0.0080147	0.68	0.0024
RHOXF1-AS1	32	40	88.5	5	123.6	57.1	2.16	0.0084964	0.68	0.0024
CCDC183-AS1	33	41	197	68	196.2	127	1.55	0.0083576	0.68	0.0026
CACNA1C-AS1	33	41	115	15	99.4	50.8	1.96	0.0080582	0.68	0.0027
NR2F2-AS1	33	41	307	24	260.1	119.7	2.17	0.0083427	0.68	0.003
GTF2IP1	32	40	81.5	253	147.8	229.8	0.64	0.0089891	0.68	0.0031
MIR1255A	33	41	25	665	359.6	635.4	0.57	0.0083254	0.68	0.0033
BHLHE40-AS1	33	41	266	43	213.1	112.2	1.9	0.0082236	0.68	0.0035
IGHV3-37	23	14	26	2.5	34	13.4	2.55	0.069919	0.68	0.02
MIR3646	11	28	2	1	16	5.1	3.11	0.029847	0.68	0.02
RAC1P5	22	13	4.5	2	7	3.2	2.23	0.075536	0.68	0.02
LINC00619	11	28	2	9.5	4.6	11.6	0.4	0.081428	0.68	0.022
AP1G2-AS1	22	13	213.5	197	216.8	189.3	1.15	0.081579	0.68	0.026
MTND3P10	22	13	102	109	100.9	145.8	0.69	0.0816	0.68	0.027
LINC02679	22	13	8	14	14.7	36.4	0.4	0.080318	0.68	0.028
NXT1-AS1	22	13	92.5	121	93.4	118	0.79	0.081643	0.68	0.028
MTND6P11	22	13	2.5	14	7.6	15.7	0.48	0.079036	0.68	0.036
MECOM-AS1	22	13	190.5	122	188.2	154	1.22	0.081643	0.68	0.037
RBMX2P1	22	13	16.5	70	37.9	65.7	0.58	0.081472	0.68	0.037
MPRIP-AS1	22	13	257	199	255.8	210.4	1.22	0.081643	0.68	0.038
MIR6837	10	27	59.5	28	115.1	32.1	3.59	0.095726	0.68	0.048
PCNAP1	32	40	2	1	7.4	4.1	1.8	0.0045702	0.679	0.0014
EVX1-AS	33	41	2	1	22.4	13.5	1.65	0.0052481	0.679	0.0015
KCNQ5-AS1	33	41	2	1	10.2	9.3	1.1	0.0041377	0.679	0.0015
MIR548H1	33	41	2	1	4.4	4.5	0.97	0.0041622	0.679	0.0015
LINC01635	33	41	14	1	29.2	14.4	2.04	0.0058914	0.679	0.0017
MIR219A1	33	41	9	1	23.4	14	1.68	0.0060667	0.679	0.0018
MIR103A1	33	41	9	1	19.6	11.1	1.76	0.0061852	0.679	0.0019
BRD7P3	32	40	77.5	2	79.8	40	2	0.0081494	0.679	0.0022
IPO9-AS1	33	41	98	27	105.5	60.8	1.74	0.0084823	0.679	0.0025
CACTIN-AS1	33	41	53	22	60.2	38.5	1.57	0.0086146	0.679	0.0026
NAT8B	33	41	79	30	110.9	59.1	1.88	0.0085669	0.679	0.0026
MELTF-AS1	33	41	145	44	156.6	100.3	1.56	0.0086279	0.679	0.0027
ABALON	32	40	264	8.5	217.1	109.9	1.98	0.0091836	0.679	0.0028
C17orf113	32	40	179	6	158.9	73.5	2.16	0.0089632	0.679	0.0028
B4GALT1-AS1	32	40	143	15.5	127.4	65	1.96	0.0094136	0.679	0.0029
NPTN-IT1	32	40	372	29.5	296	156.4	1.89	0.0094417	0.679	0.003
AKR7A2P1	32	40	120	23	117.2	56.4	2.08	0.0097101	0.679	0.0034
MIR151B	11	28	1	1	3.8	1.1	3.45	0.015343	0.679	0.018
MIR23C	11	28	1	1	3.5	1.1	3.12	0.015343	0.679	0.018
MIR3151	11	28	1	1	6.4	1.1	5.75	0.015343	0.679	0.018
MIR3649	11	28	1	1	4.6	1.1	4.19	0.015343	0.679	0.018
MIR3665	11	28	1	1	3.6	1.1	3.28	0.015343	0.679	0.018
MIR3934	11	28	1	1	6.3	1.1	5.67	0.015343	0.679	0.018
MIR4294	11	28	1	1	5.4	1.1	4.84	0.015343	0.679	0.018
MIR4449	11	28	1	1	4.4	1.1	3.94	0.015343	0.679	0.018
MIR4706	11	28	1	1	3.8	1.1	3.45	0.015343	0.679	0.018
MIR4725	11	28	1	1	5.7	1.1	5.17	0.015343	0.679	0.018
MIR4783	11	28	1	1	4.1	1.1	3.7	0.015343	0.679	0.018
MIR4797	11	28	1	1	10	1.1	9.03	0.015343	0.679	0.018
MIR5186	11	28	1	1	4.8	1.1	4.35	0.015343	0.679	0.018
MIR548BA	11	28	1	1	4.2	1.1	3.78	0.015343	0.679	0.018
MIR4654	11	28	2	1	13.9	6.2	2.25	0.031657	0.679	0.022
MIR4742	11	28	2	30.5	15.9	38.1	0.42	0.082473	0.679	0.032
HCN1	59	50	2	10.5	9.5	26.2	0.36	0.0011734	0.678	0.00024
FAM224B	32	40	2	1	3.9	1.4	2.82	0.002682	0.678	0.00079
LINC00676	33	41	3	1	15.7	14.5	1.08	0.0045868	0.678	0.0017
DCLRE1CP1	32	40	17.5	1	42	26.9	1.56	0.0067793	0.678	0.0022
BASP1-AS1	33	41	68	2	80.3	36.8	2.18	0.0073186	0.678	0.0023
GDNF-AS1	32	40	43	4.5	47.6	24.1	1.97	0.0093626	0.678	0.0027
DNAJC9-AS1	33	41	117	10	100.6	53.7	1.87	0.0087269	0.678	0.0028
PINK1-AS	33	41	355	127	356.9	243.2	1.47	0.0090546	0.678	0.0028
KRT17P1	32	40	8.5	23.5	33.3	68.5	0.49	0.0099085	0.678	0.0029
MIR591	33	41	24	382	204.3	354	0.58	0.0086995	0.678	0.0031
LYPLA1P1	22	13	2	1	16.6	1.9	8.65	0.070471	0.678	0.02
IGKV2D-18	22	13	2	1	11.2	2.9	3.83	0.07188	0.678	0.023
CD101-AS1	22	13	124	135	112.5	147.4	0.76	0.084613	0.678	0.025
PPIAP53	22	13	190.5	163	183.4	158.7	1.16	0.084679	0.678	0.025
FTH1P1	22	13	111	137	116.1	141.9	0.82	0.084741	0.678	0.026
HDGFL3P1	22	13	2	1	5.8	2.9	1.97	0.068457	0.678	0.027
BPIFB9P	22	13	107	141	114	142.6	0.8	0.084679	0.678	0.028
MIR555	10	27	2	1	8.7	6.2	1.4	0.049702	0.678	0.028
MIR6871	10	27	2	1	21.3	14.6	1.46	0.066438	0.678	0.028
NDUFA3P4	22	13	2	14	8.5	15.3	0.56	0.080625	0.678	0.031
COX6CP17	22	13	75.5	40	75.7	48.2	1.57	0.084613	0.678	0.034
MTND5P32	22	13	90.5	152	154.3	319.3	0.48	0.084635	0.678	0.036
CPVL-AS1	22	13	15.5	26	20.1	33.8	0.6	0.083938	0.678	0.037
HERPUD2-AS1	22	13	543	614	526.2	599.1	0.88	0.084657	0.678	0.039
ARFGEF1-DT	22	13	86.5	113	86.4	107.3	0.8	0.084613	0.678	0.04
MIR4426	10	27	3713.5	2623	3331	2728.3	1.22	0.10502	0.678	0.041
ACNATP	22	13	2.5	21	10.5	29.2	0.36	0.08056	0.678	0.043
HMGB1P51	22	13	119	166	118.6	151.2	0.78	0.084635	0.678	0.043
LINC02900	22	13	149	85	190	128.1	1.48	0.084635	0.678	0.046
CRIPAK	10	27	4186	2964	4783.9	3214.1	1.49	0.10502	0.678	0.064
BMS1P20	58	49	118	2388	2107	4590.3	0.46	0.0016536	0.677	0.00051
MIR4463	33	41	2	1	4.7	1.6	2.92	0.0028847	0.677	0.00084
LINC00608	32	40	5	1	18.1	10.2	1.78	0.0065465	0.677	0.002
LINC00189	33	41	50	8	71.1	53.5	1.33	0.0087414	0.677	0.0025
MIR99B	33	41	15	122	75.3	188.2	0.4	0.0092383	0.677	0.0027
ANP32C	33	41	19	128	86.1	177.9	0.48	0.0093219	0.677	0.0029
EMX2OS	33	41	91	6	101.1	37.3	2.71	0.0089895	0.677	0.0031
POU5F1P4	33	41	168	34	134.8	73.8	1.83	0.0091835	0.677	0.0031
LINC02753	23	14	289	175.5	327.7	159.6	2.05	0.076797	0.677	0.025
EIF2S2P4	22	13	77	101	83.3	108.8	0.77	0.087783	0.677	0.028
POLRMTP1	22	13	166.5	115	172.8	105.2	1.64	0.087761	0.677	0.028
BTBD7P1	22	13	81.5	46	103.6	59.4	1.74	0.087761	0.677	0.029
DNAI3	23	14	111	145	102.3	145.9	0.7	0.076797	0.677	0.03
AFF4-DT	22	13	38	26	39.7	26.1	1.52	0.087583	0.677	0.032
CDCA4P2	22	13	7.5	2	105.6	41.4	2.55	0.082203	0.677	0.033
HNRNPA1P45	22	13	99.5	70	101.2	73.8	1.37	0.087783	0.677	0.033
MOCS2-DT	22	13	217.5	275	214.4	258.3	0.83	0.087694	0.677	0.033
EEF1A1P36	22	13	30	12	31	18.5	1.68	0.087516	0.677	0.034
HNRNPA3P12	22	13	30	49	33.5	61.8	0.54	0.087494	0.677	0.036
OR9I3P	22	13	2	2	3	13.2	0.23	0.075028	0.677	0.036
MEIS3P2	22	13	131	79	116.8	77.2	1.51	0.087738	0.677	0.037
HMGB1P10	22	13	66.5	56	73.5	56.3	1.31	0.087561	0.677	0.038
ABCF2P1	22	13	2.5	14	7.1	15.6	0.45	0.082515	0.677	0.04
OR7E39P	22	13	2	2	1.8	5.5	0.33	0.071196	0.677	0.04
LINC02818	22	13	33	57	40.5	58.1	0.7	0.087627	0.677	0.041
MARCHF8	23	14	1316	1478	1282.8	1554.7	0.83	0.076797	0.677	0.042
ARHGEF2-AS1	22	13	62	26	75.8	49.2	1.54	0.087716	0.677	0.044
H3C9P	22	13	29	8	38.4	20.9	1.83	0.087538	0.677	0.049
HMGN2P5	22	13	15	2	21.3	16.5	1.29	0.086627	0.677	0.053
DEFB109A	32	40	2	1	2.4	1.2	1.96	0.0024196	0.676	0.00074
LINC01280	32	40	2	1	2.3	1.2	1.84	0.0024194	0.676	0.00074
NLGN1-AS1	33	41	2	1	7.5	2.2	3.35	0.0032134	0.676	0.00097
ENOX1-AS2	32	40	2	1	3.6	2.3	1.55	0.0037978	0.676	0.0012
ASTN2-AS1	33	41	37	1	44.8	27.5	1.63	0.0072536	0.676	0.0022
ARHGEF9-IT1	33	41	26	2	27	14.5	1.86	0.0085725	0.676	0.0024
NDUFV2-AS1	33	41	217	7	170.4	84.3	2.02	0.0089757	0.676	0.0025
CCDC162P	33	41	357	100	440.3	269.5	1.63	0.0099535	0.676	0.0026
HTT-AS	32	40	19	1	38.3	23.9	1.6	0.0083047	0.676	0.0026
HMGN2P46	32	40	200.5	102.5	227.7	178.4	1.28	0.010773	0.676	0.0027
EXTL3-AS1	33	41	187	7	161.6	80.4	2.01	0.0089191	0.676	0.0029
MROH3P	32	40	270.5	7.5	276.3	146.7	1.88	0.010386	0.676	0.0029
DGCR11	33	41	346	22	266.7	131.6	2.03	0.0096104	0.676	0.0033
GNG12-AS1	33	41	258	9	196.7	90.2	2.18	0.0094987	0.676	0.0033
MINCR	33	41	262	8	199.2	95.1	2.09	0.0088074	0.676	0.0034
ATE1-AS1	33	41	82	23	87.6	44	1.99	0.0097752	0.676	0.004
RBPMS-AS1	33	41	109	29	135.6	68.2	1.99	0.0099442	0.676	0.004
MAP3K20-AS1	33	41	203	33	205.3	98.8	2.08	0.0097752	0.676	0.0041
MED14OS	33	41	166	17	135.2	69.3	1.95	0.0099113	0.676	0.0042
FRY-AS1	32	40	62	7	76.3	28.4	2.68	0.010456	0.676	0.0043
FAM90A10P	10	27	1.5	1	9.2	3.3	2.82	0.031752	0.676	0.027
MIR4534	10	27	1.5	1	5.2	1.9	2.7	0.031752	0.676	0.027
MIR6783	10	27	1.5	1	9.5	3.9	2.47	0.031752	0.676	0.027
MIR6825	10	27	1.5	1	6.5	2.8	2.31	0.031752	0.676	0.027
MIR6881	10	27	1.5	1	6.8	1.9	3.67	0.031752	0.676	0.027
MIR7107	10	27	1.5	1	6.6	2.3	2.92	0.031752	0.676	0.027
MIR7152	10	27	1.5	1	8.7	2.2	3.92	0.031752	0.676	0.027
MROH5	33	41	10	1	27.8	20.4	1.36	0.0082264	0.675	0.0025
FOXP4-AS1	33	41	165	2	151.4	69.4	2.18	0.0086833	0.675	0.0027
NBPF18P	32	40	2	58	31.9	79.4	0.4	0.0098018	0.675	0.0028
PRKCA-AS1	32	40	296	1	234.2	128.4	1.82	0.0085157	0.675	0.0032
GK3P	33	41	150	52	159.2	93.4	1.7	0.010266	0.675	0.0038
LINC00852	33	41	304	16	228.4	109.8	2.08	0.010216	0.675	0.0047
ASAP1-IT2	32	40	216	19	186.6	94.1	1.98	0.011475	0.675	0.0048
MMP25-AS1	32	40	373.5	67	389.3	227.9	1.71	0.01131	0.675	0.0051
IGHD2-15	23	14	2	1	5.6	1.4	3.93	0.059363	0.675	0.014
LINC02919	22	13	2	1	6.5	2	3.25	0.07622	0.675	0.023
OR52T1P	22	13	12.5	3	22	8.2	2.7	0.089348	0.675	0.029
IMMP1LP3	22	13	89.5	51	91.3	54.8	1.66	0.091024	0.675	0.03
PHLDA1-AS1	22	13	34.5	20	45	25.2	1.79	0.090684	0.675	0.033
LINC01414	23	14	2	16	21.3	66.8	0.32	0.076185	0.675	0.036
PAICSP7	22	13	1.5	2	1.6	11.4	0.14	0.070027	0.675	0.036
NPM1P51	22	13	2	1	11.4	15.6	0.73	0.079347	0.675	0.037
COPB2-DT	22	13	383.5	461	407.9	453.8	0.9	0.090979	0.675	0.04
AARSD1P1	22	13	111	90	115	86.7	1.33	0.090979	0.675	0.041
HNRNPA1P1	22	13	13	2	14.9	7.9	1.88	0.088872	0.675	0.041
RCN1P2	22	13	10	19	15.9	35.5	0.45	0.089552	0.675	0.041
PRSS29P	22	13	4.5	1	13.1	8.2	1.61	0.0847	0.675	0.042
PGAM1P11	22	13	108.5	120	99.4	115.2	0.86	0.090933	0.675	0.052
FBXO34-AS1	22	13	173.5	138	188.3	162.8	1.16	0.091001	0.675	0.056
PNMA6E	32	40	2	1	7.4	1.4	5.36	0.0033298	0.674	0.0011
PHKA1-AS1	33	41	3	1	15.5	9.3	1.67	0.0061129	0.674	0.002
MOXD2P	33	41	14	1	51.2	28.4	1.8	0.0064665	0.674	0.0021
AQP4-AS1	33	41	39	1	77.6	47.2	1.65	0.008275	0.674	0.0027
LINC01022	32	40	12	2	18.6	10.3	1.81	0.010232	0.674	0.0031
CTAGE7P	33	41	134	32	114.4	68.9	1.66	0.010746	0.674	0.0032
A2M-AS1	33	41	159	58	147.7	100.6	1.47	0.010764	0.674	0.0033
MIR583	33	41	2	60	102.9	94.3	1.09	0.0098896	0.674	0.0033
NIFK-AS1	33	41	379	13	309.9	155	2	0.010398	0.674	0.0033
LINC00649	33	41	642	16	493.8	261.3	1.89	0.010404	0.674	0.0034
HLA-J	33	41	163	8	140.2	76	1.85	0.010385	0.674	0.0035
ADAM1A	32	40	2	184.5	81.6	160.4	0.51	0.010692	0.674	0.0036
AGAP12P	32	40	65.5	669	392.8	1091.8	0.36	0.011655	0.674	0.0037
GUSBP9	32	40	140	64	139.3	78.8	1.77	0.011676	0.674	0.0062
DISC2	10	27	1.5	1	2.7	1.6	1.74	0.034273	0.674	0.028
MIR6763	10	27	1.5	1	5.1	2.5	2.06	0.033595	0.674	0.028
ACTE1P	23	14	2	2.5	2.7	6.3	0.43	0.067995	0.674	0.033
MIR1322	10	27	141	279	152.4	280.7	0.54	0.11135	0.674	0.042
ELK2AP	32	40	2	1	4.4	3.4	1.32	0.0052728	0.673	0.0018
FGF12-AS1	33	41	2	1	13.8	6	2.3	0.0070817	0.673	0.0021
LINC01498	33	41	3	1	17	8.6	1.97	0.0077622	0.673	0.0024
LINC01564	33	41	40	1	59.8	31.1	1.93	0.0087257	0.673	0.0026
LINC01882	32	40	40.5	1	87.7	45.5	1.93	0.0092804	0.673	0.0029
GRTP1-AS1	32	40	137.5	2	135.5	71.7	1.89	0.010302	0.673	0.003
LINC02158	33	41	49	2	56.8	38.1	1.49	0.009418	0.673	0.0031
GPX1	33	41	2450	1987	2716.5	2252.2	1.21	0.01069	0.673	0.0033
NAPA-AS1	33	41	244	36	190.5	107.1	1.78	0.010923	0.673	0.0033
ELOA-AS1	33	41	226	12	188.1	91.4	2.06	0.010951	0.673	0.0037
MIR550A2	33	41	14	81	122.7	173.4	0.71	0.01114	0.673	0.0039
KLRA1P	32	40	186	89	174	130.3	1.34	0.01206	0.673	0.004
NBDY	33	41	505	15	440.7	204.6	2.15	0.011251	0.673	0.004
PDZRN3-AS1	32	40	43	7.5	62	21.8	2.85	0.012158	0.673	0.0049
IGLV3-30	22	13	2	1	10.5	2	5.27	0.079906	0.673	0.022
BMS1P15	22	13	2	1	4.7	1.9	2.46	0.079211	0.673	0.025
CAP1P1	22	13	260.5	299	272.4	302.3	0.9	0.094337	0.673	0.029
CENATAC-DT	22	13	250	287	258	278.9	0.92	0.094314	0.673	0.031
PPIAP25	22	13	2	1	3.6	3.2	1.13	0.07713	0.673	0.033
AP1M2P1	22	13	71.5	38	78.4	47.4	1.65	0.094083	0.673	0.034
KRT8P25	22	13	2	7	6.1	11.2	0.54	0.086526	0.673	0.034
KPNA2P2	22	13	2	3	6.5	9	0.72	0.083794	0.673	0.035
IGKV2OR22-4	22	13	31	14	90.1	71.3	1.26	0.093668	0.673	0.037
HNRNPA1P73	22	13	2	3	7.1	19.2	0.37	0.083817	0.673	0.039
ATP5PDP3	22	13	7	2	9	9.5	0.94	0.089348	0.673	0.041
DPRXP3	22	13	83.5	140	97.5	129.8	0.75	0.094314	0.673	0.044
LINC01275	22	13	51	26	48.2	35.5	1.36	0.094268	0.673	0.047
PHBP16	22	13	20	8	38.9	34.6	1.12	0.093322	0.673	0.049
GPR50-AS1	32	40	2	1	2.4	1.2	1.96	0.002893	0.672	0.00094
LINC01729	33	41	2	1	15	4.9	3.04	0.0076446	0.672	0.0023
MIR875	33	41	2	1	8.1	7.6	1.06	0.0069861	0.672	0.0024
AGAP2-AS1	33	41	242	162	236.1	190.8	1.24	0.011636	0.672	0.0035
HTR7P1	33	41	310	15	242.5	128.9	1.88	0.011381	0.672	0.0035
RASSF1-AS1	32	40	13	4.5	23.2	10.7	2.17	0.012067	0.672	0.0035
CTXND1	33	41	59	5	90.5	41.3	2.19	0.010817	0.672	0.0036
GATA2-AS1	32	40	226.5	6.5	229.3	98.1	2.34	0.012219	0.672	0.0042
GEMIN7-AS1	32	40	186.5	24	155.3	79.8	1.95	0.012818	0.672	0.0043
MIR3653	10	27	1.5	1	3.5	2.1	1.69	0.035569	0.672	0.029
MIR4521	10	27	1.5	1	5.3	3	1.77	0.035569	0.672	0.029
MIR6165	10	27	1.5	1	4.4	3.7	1.19	0.035569	0.672	0.029
MIR6503	10	27	1.5	1	4	2.4	1.66	0.035569	0.672	0.029
MIR6781	10	27	1.5	1	5.1	4.1	1.24	0.035569	0.672	0.029
LINC02613	23	14	57	29	54.2	38.9	1.39	0.084702	0.672	0.037
REXO1L2P	10	27	2	1	7.5	2.3	3.27	0.070587	0.672	0.042
MIR6764	10	27	347.5	480	333.8	576.4	0.58	0.11546	0.672	0.045
HORMAD2-AS1	33	41	15	3	33.2	14.9	2.22	0.010785	0.671	0.003
HEXA-AS1	33	41	100	5	100.4	51.5	1.95	0.01095	0.671	0.0032
CCDC144B	33	41	492	1374	851.8	1636.1	0.52	0.01219	0.671	0.0033
CATIP-AS2	32	40	44	1.5	55	30.7	1.79	0.011153	0.671	0.0034
KCNMA1-AS1	33	41	56	1	49.8	32.7	1.52	0.0091217	0.671	0.0034
MIR569	33	41	14	158	84.5	199.5	0.42	0.011867	0.671	0.0035
HAGLR	33	41	291	7	288.3	153.6	1.88	0.011697	0.671	0.0039
LINC01426	33	41	149	7	173.5	83.6	2.08	0.011652	0.671	0.0039
CXXC4-AS1	33	41	29	6	50.5	22.2	2.28	0.011255	0.671	0.004
KIRREL1-IT1	32	40	139.5	36.5	143.1	79.9	1.79	0.013269	0.671	0.0041
DLGAP1-AS1	32	40	617	1068	856.7	1281.7	0.67	0.013071	0.671	0.0043
MIR30C2	33	41	2	214	186.2	434.8	0.43	0.010634	0.671	0.0044
GTF2IP12	32	40	366	174	366.5	244.3	1.5	0.013069	0.671	0.0045
EMC3-AS1	32	40	271	90.5	266.1	162.7	1.64	0.013275	0.671	0.0046
LINC01311	32	40	178	11	140.1	68.9	2.03	0.012911	0.671	0.0046
AATBC	33	41	353	6	312.5	135.3	2.31	0.011947	0.671	0.0047
MAGI1-IT1	32	40	323.5	25.5	266.4	127.5	2.09	0.01327	0.671	0.0063
CTBP2P5	22	13	2	1	9.6	1.5	6.56	0.076418	0.671	0.019
COTL1P1	22	13	2	1	4.7	1.5	3.23	0.076442	0.671	0.021
LINC02645	22	13	2	1	5.7	1.5	3.92	0.076418	0.671	0.021
PPP6R2P1	22	13	2	1	9	1.5	6.16	0.076442	0.671	0.021
PPIAP48	22	13	2	1	7.1	1.9	3.71	0.083031	0.671	0.024
KRT8P2	22	13	8	2	16.6	4	4.15	0.091438	0.671	0.029
HMGN2P9	22	13	2	1	4.5	7.5	0.61	0.077763	0.671	0.03
IGHV3-41	22	13	53.5	30	79.8	32.1	2.49	0.097535	0.671	0.031
IGKV3D-25	22	13	2	1	7.3	2.8	2.56	0.083881	0.671	0.031
GYG1P1	22	13	2	3	4.3	5.7	0.76	0.087047	0.671	0.033
CTXN2-AS1	22	13	3	1	16.5	6.5	2.52	0.087756	0.671	0.035
BOD1P1	22	13	36.5	3	38.5	20.1	1.92	0.096336	0.671	0.036
CIBAR1P1	22	13	72.5	50	74.7	48.2	1.55	0.097699	0.671	0.036
CLCP1	22	13	2	1	12.2	7.4	1.65	0.087	0.671	0.036
AIDAP3	22	13	2	3	3.5	10.7	0.33	0.085701	0.671	0.039
CARS1P2	22	13	2	3	11.9	50.7	0.23	0.087047	0.671	0.041
POM121B	22	13	148	79	143.7	97.2	1.48	0.097582	0.671	0.043
MREGP1	22	13	2	2	1.9	7.9	0.24	0.079959	0.671	0.044
PGAM1P10	22	13	10	2	13	7.5	1.73	0.094242	0.671	0.044
C10orf88B	22	13	134.5	204	154.2	209.5	0.74	0.097723	0.671	0.048
PKD2L2-DT	22	13	254.5	156	250.8	196	1.28	0.097746	0.671	0.052
RBM7P1	22	13	11	2	10.1	7.2	1.4	0.094124	0.671	0.062
PRSS40A	32	40	2	1	1.9	3.2	0.61	0.0033016	0.67	0.0011
ARHGEF7-AS1	32	40	2	1	6.4	2.4	2.66	0.0062599	0.67	0.002
MIR548I1	33	41	2	1	14.2	8	1.78	0.0068072	0.67	0.0023
MIR181A2HG	33	41	140	1	116.8	64.5	1.81	0.010474	0.67	0.0033
DLGAP4-AS1	33	41	256	6	195.3	97.2	2.01	0.01123	0.67	0.0035
MIR2278	33	41	45	19	44.8	23.2	1.93	0.011077	0.67	0.0037
CEACAM22P	33	41	21	1	38	32.8	1.16	0.009992	0.67	0.0038
PTOV1-AS1	33	41	240	21	186.4	102.4	1.82	0.012546	0.67	0.0039
AFAP1-AS1	33	41	461	40	958.2	379.6	2.52	0.012742	0.67	0.0043
DOC2GP	32	40	145.5	5	123	72	1.71	0.012881	0.67	0.0044
MALINC1	32	40	300	6	233.7	109.2	2.14	0.013879	0.67	0.0044
PGM5P4	32	40	15	31	28.3	44.4	0.64	0.014076	0.67	0.0047
EXOC3-AS1	33	41	246	42	198.5	114	1.74	0.012374	0.67	0.0048
CECR7	32	40	223	88	258.3	157.7	1.64	0.013922	0.67	0.0052
ANKRD44-IT1	33	41	165	32	148.6	82.1	1.81	0.012739	0.67	0.0053
KMT2E-AS1	32	40	332	30	287.2	149.2	1.92	0.014109	0.67	0.0057
LINC02767	22	13	257.5	184	230	186.8	1.23	0.10123	0.67	0.038
H3P25	22	13	72	88	64.1	100.2	0.64	0.10111	0.67	0.039
KLC2-AS2	22	13	8	2	11.9	7.1	1.68	0.097541	0.67	0.043
PARP4P1	22	13	14.5	2	22.4	12.5	1.79	0.096941	0.67	0.045
BNIP3P28	22	13	30	20	48.1	25	1.92	0.10094	0.67	0.049
MLF1-DT	22	13	15	2	29.8	20.9	1.42	0.098836	0.67	0.051
INTS6L-AS1	33	41	2	1	6.5	2.2	2.98	0.0057217	0.669	0.0018
FAM181A-AS1	33	41	2	1	12.4	4.5	2.74	0.0056287	0.669	0.0019
LINC01381	32	40	2	1	10.6	6.6	1.6	0.0073464	0.669	0.0026
RAPGEF4-AS1	33	41	26	1	35.4	18.7	1.89	0.0090088	0.669	0.003
DENND5B-AS1	33	41	80	1	87.1	46.4	1.88	0.010322	0.669	0.0035
PTCSC2	32	40	36	4	96.2	39.2	2.46	0.013351	0.669	0.0041
LIF-AS1	32	40	35.5	1	45.3	29.6	1.53	0.01206	0.669	0.0042
MIR646	33	41	7	90	73.2	145.9	0.5	0.01277	0.669	0.0042
GOLGA6L3	33	41	8	3255	1375.3	2974.2	0.46	0.012603	0.669	0.0043
DDN-AS1	32	40	184	7.5	151.4	75.1	2.02	0.01404	0.669	0.0047
FAM86FP	32	40	133.5	208.5	175.2	239.6	0.73	0.014366	0.669	0.0047
POU5F1P5	32	40	294.5	417	361.3	454.7	0.79	0.014597	0.669	0.0047
PPP4R1L	32	40	735.5	441.5	716.9	585.1	1.23	0.014369	0.669	0.0047
BAALC-AS1	32	40	362.5	8.5	276.8	141.4	1.96	0.0133	0.669	0.0048
HCG4	32	40	24.5	1	37.9	34.1	1.11	0.010923	0.669	0.0049
CTBP1-AS	32	40	296.5	8	247.9	112.4	2.21	0.014242	0.669	0.0055
CD81-AS1	33	41	56	11	64.3	32.9	1.96	0.012886	0.669	0.0057
DPP9-AS1	33	41	183	10	149	72.8	2.05	0.013092	0.669	0.0061
LINC01004	32	40	263.5	29	212.7	114.7	1.85	0.014575	0.669	0.0062
MIR3140	11	28	2	35.5	12.1	39	0.31	0.098798	0.669	0.027
BAGE2	33	41	2	1	73.3	20.6	3.56	0.0067365	0.668	0.0022
CFTR-AS1	32	40	2	1	6.2	4.2	1.47	0.0070473	0.668	0.0025
LYPLAL1-AS1	32	40	44	2	55.9	29	1.93	0.013369	0.668	0.0043
LMO7-AS1	33	41	173	16	134.7	71.1	1.89	0.012895	0.668	0.0049
KDM4A-AS1	32	40	296.5	8.5	231.4	118.4	1.95	0.014626	0.668	0.0051
ACVR2B-AS1	33	41	200	7	154.9	82.9	1.87	0.01362	0.668	0.0053
OR7E2P	33	41	79	42	95.5	53.5	1.78	0.013548	0.668	0.0053
NRSN2-AS1	33	41	399	22	354.2	165.8	2.14	0.013747	0.668	0.0059
MYH16	32	40	150	43	150	84.3	1.78	0.015052	0.668	0.0061
ARPP19P1	22	13	2	1	12.4	2	6.2	0.089578	0.668	0.027
PSMC1P3	22	13	2	1	5.9	2.1	2.85	0.089578	0.668	0.027
ATP5F1AP2	22	13	2.5	10	9.5	14.6	0.65	0.10142	0.668	0.034
DDX18P3	22	13	8.5	2	17.6	7.7	2.29	0.10169	0.668	0.041
CICP5	22	13	8.5	24	14.6	22.2	0.66	0.10413	0.668	0.043
GSTM3P2	22	13	102.5	51	93.7	61.4	1.53	0.10484	0.668	0.044
IGKV1OR22-5	22	13	7	2	22.3	14.3	1.56	0.099762	0.668	0.044
PKMP3	22	13	108	76	95	73.2	1.3	0.10479	0.668	0.044
HMGB1P16	22	13	2	8	6.5	19.7	0.33	0.094911	0.668	0.045
HSD17B1-AS1	22	13	259	296	262.3	292.2	0.9	0.10481	0.668	0.047
ITGB8-AS1	22	13	191	124	199.6	149.5	1.34	0.10552	0.668	0.047
H2BU2P	22	13	20	3	27.6	15.4	1.79	0.10328	0.668	0.051
NGFR-AS1	22	13	14	2	18.1	11.2	1.61	0.10189	0.668	0.051
MPPED2-AS1	22	13	16.5	2	26.9	18.5	1.46	0.10186	0.668	0.058
BNIP3	59	50	462	682.5	446.9	667	0.67	0.0027434	0.667	0.00077
MIR527	33	41	2	1	41.7	2.8	15.13	0.0039546	0.667	0.0013
NREP-AS1	33	41	2	1	6.3	4.4	1.43	0.0065182	0.667	0.0023
HOXC-AS1	33	41	103	1	95.5	56	1.71	0.010912	0.667	0.0036
CTAGE10P	33	41	9	19	13.8	28.9	0.48	0.013968	0.667	0.0041
MRPL23-AS1	33	41	25	1	48.6	37	1.32	0.011135	0.667	0.0042
PYY2	33	41	70	2	81.4	43.6	1.87	0.012739	0.667	0.0043
RAD21-AS1	33	41	26	5	42.8	20.6	2.08	0.012851	0.667	0.0044
HCG15	32	40	69	1	65.4	54.3	1.2	0.012165	0.667	0.0052
MIR1284	33	41	3	300	228.5	336.4	0.68	0.013778	0.667	0.0052
POT1-AS1	33	41	71	7	98.5	47.9	2.06	0.014052	0.667	0.0052
MIR616	33	41	100	2767	1593.4	3324.4	0.48	0.013982	0.667	0.0055
DNM1P41	32	40	2	9	6.8	9	0.75	0.014803	0.667	0.006
MIR133A1HG	33	41	202	7	165.3	77.7	2.13	0.013825	0.667	0.0061
AGAP1-IT1	32	40	242	25.5	192	103.2	1.86	0.015509	0.667	0.0066
C10orf143	33	41	214	9	178.1	79	2.25	0.014077	0.667	0.0069
MIR4755	11	28	47	2	43.1	28.4	1.52	0.10411	0.667	0.034
MIR4685	11	28	2	1	20.9	11.6	1.8	0.086379	0.667	0.037
MIR3654	10	27	1244.5	1047	1577.1	1151.3	1.37	0.12958	0.667	0.041
CACNA1C-IT2	33	41	2	1	2.2	1.2	1.81	0.0032921	0.666	0.0011
LINC00620	33	41	2	1	3	1.2	2.48	0.0032917	0.666	0.0011
PCDH9-AS4	33	41	2	1	2.6	1.2	2.14	0.0032921	0.666	0.0011
MIR3688-1	33	41	2	1	2.2	1.5	1.46	0.0042874	0.666	0.0015
NKX2-1-AS1	33	41	2	1	3	2.4	1.22	0.0042874	0.666	0.0015
LINC01363	33	41	2	1	3.4	2	1.68	0.004972	0.666	0.0017
F10-AS1	33	41	2	1	3	2.4	1.23	0.006056	0.666	0.0021
LINC01494	33	41	3	1	23.2	10.8	2.14	0.010025	0.666	0.0034
LINC02558	32	40	2	1	13.2	9.7	1.36	0.0092644	0.666	0.0034
MAMDC2-AS1	33	41	115	1	124.5	72.5	1.72	0.01228	0.666	0.004
MIR570	33	41	165	1	142.1	83.7	1.7	0.010848	0.666	0.0042
HOXA11-AS	33	41	102	2	181.4	100.6	1.8	0.013265	0.666	0.0043
MIR889	33	41	2	50	77.6	198.2	0.39	0.013355	0.666	0.0044
LINP1	32	40	24	1	69.1	80.8	0.86	0.012616	0.666	0.0046
ASB16-AS1	33	41	410	170	352	241.6	1.46	0.014624	0.666	0.0047
AADACP1	33	41	48	10	162.7	53.7	3.03	0.014776	0.666	0.0048
MYLK-AS1	33	41	300	42	236.4	133.6	1.77	0.014621	0.666	0.0052
ATP13A4-AS1	32	40	13	2	59.4	17.5	3.39	0.014965	0.666	0.0053
BDNF-AS	33	41	285	53	222.4	129.2	1.72	0.015068	0.666	0.0056
FAM13A-AS1	33	41	429	54	394.2	217.2	1.81	0.015068	0.666	0.0058
MCPH1-AS1	32	40	302	9	242.1	131.2	1.84	0.016097	0.666	0.006
NNT-AS1	32	40	492.5	25.5	401	216.5	1.85	0.016257	0.666	0.0063
IGHD4-4	23	14	2	1	3.7	1.4	2.56	0.073234	0.666	0.02
KRT18P67	22	13	2.5	2	6.7	2.5	2.71	0.097265	0.666	0.029
FEN1P1	22	13	2.5	2	7.6	3.1	2.47	0.10004	0.666	0.031
IGHD2-2	23	14	3	2	11.2	5.1	2.21	0.089202	0.666	0.032
MIR4308	11	28	2	1	12.5	3.9	3.2	0.05287	0.666	0.033
IGHV3-75	23	14	21	5	61	23	2.65	0.095773	0.666	0.037
LINC02700	22	13	57.5	131	147.2	169	0.87	0.10852	0.666	0.037
EEF1DP1	22	13	92.5	67	99.2	68.8	1.44	0.10844	0.666	0.038
PRIM2BP	22	13	244	288	258	298.5	0.86	0.10854	0.666	0.038
PSMD10P2	22	13	157.5	211	198.7	224.6	0.88	0.10847	0.666	0.039
RAMACL	22	13	149	109	141.2	112.2	1.26	0.10852	0.666	0.041
H3P33	22	13	64	43	78	48	1.63	0.10842	0.666	0.042
KIF3AP1	22	13	7	2	20.7	11.2	1.84	0.10216	0.666	0.042
LINC02834	22	13	2	2	4.9	14.9	0.33	0.092227	0.666	0.043
LINC02797	22	13	2	2	3	14.8	0.21	0.094134	0.666	0.044
CYCSP10	22	13	81.5	101	78.4	103.7	0.76	0.10849	0.666	0.045
LINC02676	22	13	1.5	2	2.8	12.9	0.21	0.090368	0.666	0.045
CCNY-AS1	22	13	231	274	245.1	273.9	0.89	0.10852	0.666	0.048
MALT1-AS1	22	13	24.5	55	49.5	67.2	0.74	0.10827	0.666	0.048
HMGB1P4	22	13	3	2	7.2	4.8	1.49	0.10126	0.666	0.051
HMGN2P7	22	13	27	9	26	18	1.44	0.10782	0.666	0.051
EIF5AP2	22	13	46	31	59.2	36.9	1.6	0.10817	0.666	0.052
DBF4P1	22	13	21.5	8	31.1	19.9	1.56	0.10792	0.666	0.055
BTF3P9	22	13	9.5	3	15.1	11.5	1.31	0.10671	0.666	0.063
KLHDC7B-DT	22	13	85	117	83.3	124.4	0.67	0.10847	0.666	0.065
HHATL-AS1	32	40	2	1	4.7	1.7	2.76	0.0050142	0.665	0.0018
MIR27A	33	41	2	121	230.5	515.5	0.45	0.013826	0.665	0.0042
MACROD2-IT1	33	41	10	2	21	14	1.5	0.013649	0.665	0.0045
MIR1255B2	33	41	2	61	37.7	73.6	0.51	0.013901	0.665	0.0045
ITFG1-AS1	32	40	13.5	2	23.8	12.1	1.97	0.014702	0.665	0.0048
PCBP2-OT1	32	40	231	178	225.5	194	1.16	0.016779	0.665	0.0058
MIPEPP3	32	40	195.5	26	167	93.4	1.79	0.016753	0.665	0.0061
MIR600HG	33	41	440	27	392.1	193.2	2.03	0.015505	0.665	0.0062
MIR648	33	41	71	439	230.4	386.8	0.6	0.015531	0.665	0.0062
PITPNA-AS1	33	41	46	11	49.8	26.9	1.85	0.01506	0.665	0.0067
MIR6739	10	27	14	70	40.3	78.8	0.51	0.13105	0.665	0.059
HS6ST2-AS1	33	41	2	1	7.3	2.5	2.96	0.0048947	0.664	0.0018
LINC02317	32	40	2	1	5.1	2	2.52	0.0062063	0.664	0.0022
FREM2-AS1	32	40	2	1	4.8	2.1	2.28	0.007265	0.664	0.0025
PAQR9-AS1	33	41	2	1	10.4	5.7	1.83	0.0095656	0.664	0.0033
PDYN-AS1	33	41	11	1	48.7	34.5	1.41	0.010797	0.664	0.0039
IGF2BP2-AS1	33	41	220	2	187.2	104.9	1.78	0.013963	0.664	0.0048
PSORS1C3	32	40	179	5	165.3	93.4	1.77	0.016506	0.664	0.0053
MIR1294	33	41	2	74	65.5	80.7	0.81	0.014619	0.664	0.0057
AHSA2P	33	41	1356	991	1713.3	1318.7	1.3	0.016248	0.664	0.0058
ID2-AS1	32	40	201.5	3.5	168.2	102.2	1.65	0.015952	0.664	0.0058
MIR762HG	33	41	168	22	140.1	76.2	1.84	0.01598	0.664	0.0059
ACTG1P4	32	40	2	24	15.8	30.7	0.52	0.016405	0.664	0.006
MIR590	33	41	95	596	302.4	526.4	0.57	0.016246	0.664	0.006
MIR640	33	41	95	193	164.5	244.4	0.67	0.016243	0.664	0.0065
MIR938	33	41	98	2910	1613.7	2995.8	0.54	0.015769	0.664	0.0065
BFSP2-AS1	32	40	15.5	6	27.9	13	2.16	0.016599	0.664	0.0075
MIR3117	11	28	1	2	1.4	22.4	0.06	0.092361	0.664	0.016
EEF1DP8	22	13	2	1	8.6	2.1	4.16	0.096536	0.664	0.031
HNRNPKP5	22	13	2	1	6.1	2.2	2.83	0.09651	0.664	0.031
DNM1P17	22	13	2	1	4.7	1.9	2.46	0.093771	0.664	0.033
LINC02730	22	13	2.5	2	16.2	3.8	4.21	0.1037	0.664	0.036
GAPDHP49	22	13	208.5	182	198.9	166.8	1.19	0.11233	0.664	0.039
IGHV3-33-2	22	13	2.5	2	9.9	3.9	2.51	0.10243	0.664	0.04
NT5C3AP2	22	13	67.5	43	77	48.1	1.6	0.11233	0.664	0.04
RCAN2-DT	22	13	14.5	2	22.5	10.3	2.18	0.10953	0.664	0.042
POLH-AS1	22	13	201	223	212.5	262.6	0.81	0.11235	0.664	0.043
EIF4A1P4	22	13	36.5	46	29.8	44.9	0.66	0.11195	0.664	0.05
MTCO3P8	22	13	2	2	2.5	9.9	0.25	0.097456	0.664	0.051
HMGB1P40	22	13	5	14	15.9	25.9	0.61	0.11026	0.664	0.052
HNRNPKP2	22	13	35.5	65	41	59.2	0.69	0.11218	0.664	0.054
FAM135A-AS1	22	13	83.5	39	78.7	61.8	1.27	0.1122	0.664	0.061
MTND1P32	22	13	73.5	40	71.9	47.8	1.5	0.11225	0.664	0.061
PPP1R2C	33	41	2	1	6	1.9	3.17	0.004117	0.663	0.0015
BOK-AS1	32	40	2	1	12.8	4	3.23	0.0080247	0.663	0.0029
OR5AK4P	32	40	2	1	10.6	3.6	2.99	0.0092927	0.663	0.0033
PTCHD3	33	41	2	1	20.4	13.5	1.5	0.0097937	0.663	0.0035
DLG1-AS1	33	41	78	2	90.8	47.6	1.91	0.014309	0.663	0.0049
MGAT4EP	33	41	12	2	20.4	15.7	1.3	0.015484	0.663	0.005
CFL1P1	33	41	88	6	78.7	41.4	1.9	0.015399	0.663	0.0055
MIRLET7A1	33	41	2	116	283.1	287	0.99	0.014612	0.663	0.0057
MIR581	33	41	22	328	231.9	371.2	0.62	0.016696	0.663	0.0062
MIR603	33	41	18	189	123.3	260.9	0.47	0.01678	0.663	0.0063
LCMT1-AS1	32	40	66	2	60.1	37	1.62	0.016501	0.663	0.0064
MIR765	33	41	66	385	230.8	379.2	0.61	0.016487	0.663	0.007
LINC02687	23	14	3	2	19.6	5.5	3.56	0.094993	0.663	0.03
IGKV2OR2-1	22	13	2	1	20.9	3.4	6.18	0.1002	0.663	0.033
MIR6793	10	27	2	1	23.9	24.2	0.99	0.10828	0.663	0.038
ASIC4-AS1	22	13	12.5	2	19.5	7.5	2.62	0.11376	0.663	0.04
LINC00556	22	13	2	1	9.5	4.8	2	0.10371	0.663	0.041
BZW1P1	22	13	8.5	23	18	32.6	0.55	0.1156	0.663	0.042
BRI3BPP1	22	13	10.5	2	12.9	6.5	1.97	0.11317	0.663	0.043
ATP5MC1P5	22	13	7.5	2	45.5	20	2.28	0.11314	0.663	0.046
AIG1P1	22	13	87	68	88.2	64.1	1.38	0.11617	0.663	0.047
ARHGAP42P1	22	13	2	2	3.1	18.2	0.17	0.10145	0.663	0.048
HIKESHIP3	22	13	25.5	14	28.4	18.5	1.53	0.11588	0.663	0.049
PELP1-DT	22	13	41.5	60	41.5	68	0.61	0.11611	0.663	0.049
MYL6P1	22	13	12.5	2	13.3	8.7	1.53	0.1134	0.663	0.051
EIF4A2P4	22	13	35.5	20	47.4	28.6	1.66	0.11609	0.663	0.053
CACYBPP1	22	13	46.5	70	44.9	60.8	0.74	0.11604	0.663	0.054
LINC02705	22	13	12.5	2	20.3	13.2	1.53	0.11373	0.663	0.054
NDUFB10P2	22	13	10.5	2	22.1	18.3	1.21	0.11383	0.663	0.057
ECEL1P1	22	13	39.5	20	53.4	35.7	1.5	0.11599	0.663	0.06
GPAT2P2	22	13	8	26	12.8	31.2	0.41	0.11363	0.663	0.07
HAUS6P3	22	13	2.5	25	8	20	0.4	0.1125	0.663	0.073
GMFBP1	22	13	14	3	17.7	12.2	1.45	0.11481	0.663	0.077
PGK2	59	50	1	2	6.6	7.4	0.89	0.0025821	0.662	0.0006
IDH1-AS1	33	41	39	2	48.8	25.3	1.93	0.014784	0.662	0.005
NCF4-AS1	32	40	7	1	19.9	13.2	1.51	0.013685	0.662	0.0051
ATP6V0E2-AS1	33	41	130	6	105.5	61.1	1.73	0.016106	0.662	0.0061
FRG1BP	32	40	475	775.5	577.8	773.1	0.75	0.018696	0.662	0.0061
PI4KAP2	33	41	386	1075	755.8	1218.3	0.62	0.017239	0.662	0.0062
DHRS4-AS1	33	41	565	86	510.5	286.4	1.78	0.017226	0.662	0.0064
LMLN2	32	40	25	6	43.2	25.6	1.69	0.01876	0.662	0.0064
RBM12B-AS1	32	40	322.5	9.5	269.7	132.7	2.03	0.018565	0.662	0.0066
PSMA3-AS1	33	41	1336	93	1203.4	577.1	2.09	0.017487	0.662	0.0079
LINC02252	32	40	1.5	1	2.4	1.2	1.99	0.0051016	0.661	0.0019
MIR7-2	33	41	2	1	5.7	2.2	2.57	0.006352	0.661	0.0023
LINC02039	33	41	2	1	3.7	3.3	1.11	0.0079075	0.661	0.003
MIR1228	33	41	2	1	12	4.4	2.7	0.0082137	0.661	0.003
MPC1L	33	41	2	1	7.2	4.3	1.68	0.009157	0.661	0.0034
CPEB1-AS1	33	41	11	1	28.3	16.2	1.74	0.01426	0.661	0.0051
MIR578	33	41	2	95	53.9	138	0.39	0.016185	0.661	0.0059
LACTB2-AS1	33	41	191	6	157.6	84.6	1.86	0.017759	0.661	0.0065
KTN1-AS1	33	41	214	10	173.6	96.2	1.8	0.017872	0.661	0.0068
IDI2-AS1	33	41	260	25	234.5	125.3	1.87	0.018224	0.661	0.0071
RAP2C-AS1	33	41	266	13	201.2	101.6	1.98	0.018227	0.661	0.0075
MIR30E	33	41	14	94	100.5	149	0.67	0.017772	0.661	0.0076
MIR548E	33	41	7	281	162.6	244.9	0.66	0.017528	0.661	0.0077
IMPA1P1	32	40	35.5	11.5	60.2	39.4	1.53	0.019468	0.661	0.0081
FAM66D	32	40	159	11.5	106.6	50.2	2.12	0.019444	0.661	0.01
AK4P2	22	13	2	1	3.5	1.5	2.43	0.094723	0.661	0.03
ASNSP4	22	13	2	1	3.5	1.5	2.36	0.094723	0.661	0.03
ATP5MGP7	22	13	2	1	3.2	1.5	2.18	0.094723	0.661	0.03
BMS1P16	22	13	2	1	8.9	1.5	6.06	0.094723	0.661	0.03
CHEK2P6	22	13	2	1	3.6	1.5	2.49	0.094723	0.661	0.03
IDI1P2	22	13	2	1	3.6	1.5	2.49	0.094723	0.661	0.03
LINC02841	22	13	2	1	4.2	1.5	2.86	0.094697	0.661	0.03
MRPS17P9	22	13	2	1	4.1	1.5	2.83	0.094723	0.661	0.03
MTCO1P51	22	13	2	1	5.2	1.5	3.58	0.094723	0.661	0.03
MYO5BP1	22	13	2	1	4.3	1.5	2.95	0.094723	0.661	0.03
NT5DC1P1	22	13	2	1	3.4	1.5	2.33	0.094723	0.661	0.03
OR6M3P	22	13	2	1	3.8	1.5	2.58	0.094723	0.661	0.03
RN7SKP295	22	13	2	1	5	1.5	3.39	0.094723	0.661	0.03
EIF3MP1	22	13	2	1	3.7	2	1.86	0.10105	0.661	0.037
GFUS	23	14	3732	2762.5	3896.8	2906.1	1.34	0.10744	0.661	0.038
IGHV1OR16-1	22	13	6	2	49.3	11.8	4.16	0.11489	0.661	0.043
GPX1P2	22	13	2.5	1	16.5	9	1.83	0.10456	0.661	0.044
CIAO2AP2	22	13	67.5	81	72.4	119.5	0.61	0.12026	0.661	0.045
NOP56P3	22	13	147.5	210	165.3	197.2	0.84	0.12029	0.661	0.045
ATP5MC2P3	22	13	114.5	85	117.4	85	1.38	0.12029	0.661	0.046
HNRNPA1P51	22	13	14.5	2	22.1	9.9	2.23	0.11724	0.661	0.046
MTX1P1	22	13	132.5	172	140.5	173.2	0.81	0.12024	0.661	0.046
NFYCP2	22	13	2.5	2	9	4.3	2.1	0.11013	0.661	0.046
H2AZP6	22	13	25.5	8	29.6	15.5	1.91	0.11948	0.661	0.047
IGLV2-34	22	13	34	10	57	24.3	2.34	0.11959	0.661	0.047
LINC01357	22	13	63.5	137	82.3	129.8	0.63	0.12021	0.661	0.049
MAILR	22	13	331	383	519	653.9	0.79	0.12026	0.661	0.049
DNM1P47	22	13	141.5	120	173.5	123.9	1.4	0.12024	0.661	0.051
EPS15-AS1	22	13	180.5	154	188.9	165	1.14	0.12026	0.661	0.051
MIR6878	10	27	33	2	95.2	62.6	1.52	0.13191	0.661	0.051
RAC1P3	22	13	13.5	2	16	9.8	1.64	0.11771	0.661	0.053
MTATP6P26	22	13	186.5	191	168.4	228.8	0.74	0.12026	0.661	0.055
PRELID1P1	22	13	82	117	79.5	100.2	0.79	0.12026	0.661	0.055
ELOCP28	22	13	2.5	2	16.8	12	1.4	0.11137	0.661	0.056
H2AZP2	22	13	21.5	38	31.3	44.3	0.71	0.12011	0.661	0.056
MIRLET7IHG	22	13	533.5	458	629.4	532.2	1.18	0.12142	0.661	0.056
HSPD1P9	22	13	18	49	35.2	57.9	0.61	0.1199	0.661	0.057
MCCD1P1	22	13	19.5	37	22	40.6	0.54	0.1199	0.661	0.065
NDFIP2-AS1	33	41	2	1	2.8	2.1	1.31	0.0072139	0.66	0.0028
LINC01471	33	41	2	1	12.1	3	4.02	0.0094812	0.66	0.0034
P4HA2-AS1	33	41	2	1	9.9	6.2	1.61	0.011988	0.66	0.0043
LINC02537	32	40	2	1	10.8	14.4	0.75	0.011938	0.66	0.0053
GPRC5D-AS1	33	41	327	37	270.2	154.6	1.75	0.018523	0.66	0.0066
HOMER3-AS1	32	40	39.5	8	46.1	26.7	1.73	0.020147	0.66	0.0069
MIR627	33	41	22	335	352.3	379	0.93	0.018704	0.66	0.0079
MIR548L	33	41	26	145	168.3	203.1	0.83	0.019053	0.66	0.0085
DLEU2L	32	40	120.5	29.5	107.3	67.6	1.59	0.020454	0.66	0.0094
LINC02694	23	14	208	191	214.7	174.6	1.23	0.11011	0.66	0.038
DYNLT2B	23	14	134	93.5	131.1	109.8	1.19	0.11015	0.66	0.057
NUDT4B	33	41	2	1	65.9	26.6	2.48	0.008224	0.659	0.003
MIR199B	33	41	2	1	18.3	8.5	2.15	0.012845	0.659	0.0047
HDAC11-AS1	33	41	8	1	15.5	9.9	1.57	0.015012	0.659	0.0055
MIR1305	33	41	2	25	55.7	77	0.72	0.016561	0.659	0.006
MIR193A	33	41	49	2	51.8	31.4	1.65	0.01783	0.659	0.0063
FMO6P	33	41	39	18	53.7	32.7	1.64	0.019905	0.659	0.0066
BBOX1-AS1	33	41	259	17	227.8	118.9	1.92	0.019385	0.659	0.0069
MIR617	33	41	2	68	46.9	83.7	0.56	0.018266	0.659	0.0069
ARHGAP26-IT1	33	41	168	21	129.6	73.4	1.77	0.019251	0.659	0.0082
GABPB1-IT1	32	40	563	36	490.4	239.7	2.05	0.021052	0.659	0.0082
MIR128-1	33	41	13	112	175.3	121	1.45	0.019434	0.659	0.0083
CSNK1A1P1	32	40	86.5	16	91.2	51.6	1.77	0.021672	0.659	0.0084
MAP3K14-AS1	32	40	371	44.5	293.8	162.8	1.8	0.021077	0.659	0.0085
HCG11	33	41	560	27	455.6	218.2	2.09	0.019345	0.659	0.0088
PPIEL	33	41	382	80	324.5	187	1.73	0.019661	0.659	0.0089
DNM3OS	32	40	251.5	16	240.8	119.6	2.01	0.021365	0.659	0.0097
MZF1-AS1	33	41	363	22	277.2	135.3	2.05	0.019631	0.659	0.01
IGHV3OR16-7	22	13	2	1	11.6	2	5.82	0.10631	0.659	0.035
MRPL35P1	22	13	2	1	7.6	2	3.8	0.10631	0.659	0.035
MIR4637	11	28	2	1	13.5	7.6	1.76	0.062963	0.659	0.038
MTND5P33	22	13	2	1	7.9	3.8	2.04	0.10899	0.659	0.043
CYB5AP2	22	13	13	21	19.5	29	0.67	0.12389	0.659	0.047
GK-IT1	22	13	61	98	100.1	184.8	0.54	0.12444	0.659	0.047
MTND4LP30	22	13	50	81	61.5	79.9	0.77	0.12442	0.659	0.049
COX6CP16	22	13	10.5	2	17.1	11.3	1.51	0.11976	0.659	0.054
MIR1206	10	27	1662.5	2423	1930.4	3643.5	0.53	0.14607	0.659	0.055
LRRC37A15P	22	13	126	131	124.8	157.2	0.79	0.12444	0.659	0.056
NPPA-AS1	10	27	72	103	79.6	107.3	0.74	0.14585	0.659	0.057
PPIAP19	22	13	140	96	128.6	99.2	1.3	0.12444	0.659	0.058
CICP3	22	13	18.5	30	22	31.4	0.7	0.12415	0.659	0.059
OR2AL1P	22	13	2	25	10.8	24.5	0.44	0.11699	0.659	0.062
OTULIN-DT	22	13	186	243	201.9	228.2	0.88	0.12434	0.659	0.062
HIGD1AP13	22	13	2	10	4	13.8	0.29	0.11407	0.659	0.072
PNMA6F	33	41	2	1	4.4	2.1	2.08	0.0098373	0.658	0.0036
OR5E1P	32	40	2	1	13.4	12	1.12	0.014029	0.658	0.0054
DPY19L2P2	33	41	145	46	145.7	100.9	1.44	0.020234	0.658	0.0069
LINC00622	33	41	26	2	34.2	16.9	2.02	0.018035	0.658	0.0069
LGALS8-AS1	33	41	69	12	76.5	48	1.59	0.020249	0.658	0.0075
ABHD11-AS1	32	40	301	14.5	263.4	129.5	2.03	0.021599	0.658	0.0079
NCBP2-AS1	32	40	102	22	110.2	62.6	1.76	0.021917	0.658	0.0086
KIF9-AS1	32	40	277.5	20.5	224.3	119.3	1.88	0.022033	0.658	0.0097
IGKV2-26	23	14	10	2	29.2	11.2	2.61	0.10768	0.658	0.04
H4C3	23	14	3511	2063	4279	2467.6	1.73	0.11461	0.658	0.046
DRD5P2	32	40	1.5	1	3.1	1.2	2.53	0.0060593	0.657	0.0023
LINC01696	32	40	1.5	1	2.2	1.2	1.76	0.0060593	0.657	0.0023
MIR670HG	32	40	1.5	1	2.3	1.2	1.84	0.0060593	0.657	0.0023
LINC01584	33	41	2	1	7.5	4.2	1.78	0.010978	0.657	0.0041
GPC6-AS2	32	40	2	1	11.5	8.7	1.32	0.013133	0.657	0.0051
ANKRD18DP	33	41	10	2	24.5	20.6	1.19	0.018263	0.657	0.0064
FAM25E	32	40	2	25	64.9	161.8	0.4	0.020599	0.657	0.0072
NRIR	32	40	46	12	94.7	53.4	1.77	0.022168	0.657	0.0075
CUTALP	33	41	761	27	627.7	359.7	1.75	0.020802	0.657	0.0077
CEBPB-AS1	32	40	162.5	75	155.5	110.8	1.4	0.022713	0.657	0.0085
HULC	32	40	239	2	188.7	100.6	1.88	0.020843	0.657	0.0085
EFL1P1	32	40	25.5	58	40.4	78.4	0.52	0.023352	0.657	0.0087
C2orf27A	32	40	308	18.5	274.4	139.3	1.97	0.023372	0.657	0.0098
PCAT7	32	40	321.5	40	261.2	129.1	2.02	0.023043	0.657	0.011
IGHD1-26	23	14	2	1	4	1.4	2.77	0.089582	0.657	0.028
IGHVII-53-1	23	14	2	1	3	1.4	2.1	0.089559	0.657	0.028
BOLA3P3	22	13	2	1	3.4	1.9	1.77	0.10869	0.657	0.042
AKAP1-DT	22	13	181	240	198	235.8	0.84	0.1286	0.657	0.047
MIR1291	10	27	2	1	7.8	5.3	1.47	0.090633	0.657	0.048
MIR7114	10	27	2	1	16.6	13.4	1.24	0.11065	0.657	0.048
PRDX3P4	22	13	143.5	120	139.5	105	1.33	0.13002	0.657	0.049
NPM1P27	22	13	342	352	346.5	376.7	0.92	0.12863	0.657	0.051
LHX4-AS1	11	28	116	100.5	123.3	109.1	1.13	0.1341	0.657	0.052
LAP3P1	22	13	5.5	14	13.1	26.2	0.5	0.12616	0.657	0.054
NFYAP1	22	13	2.5	20	33.7	91.5	0.37	0.12376	0.657	0.055
NPM1P8	22	13	12.5	2	18.1	11.5	1.58	0.1257	0.657	0.059
MARCKSL1P2	22	13	70	38	75.2	58.1	1.29	0.12826	0.657	0.065
MTND4P7	22	13	2.5	8	8.4	18.5	0.45	0.12522	0.657	0.068
GLYATL1P1	22	13	15	3	19.7	12.2	1.61	0.12783	0.657	0.073
MIR423	10	27	227.5	150	213.3	175	1.22	0.15082	0.657	0.087
LINC01054	32	40	2	1	10.4	4.9	2.13	0.013361	0.656	0.0051
CRYZL2P	33	41	765	24	1059	525	2.02	0.022359	0.656	0.0093
CLUHP3	33	41	813	33	828.3	370.8	2.23	0.021702	0.656	0.0096
EP400P1	33	41	772	153	779.4	453.6	1.72	0.021754	0.656	0.01
KRT7-AS	32	40	198.5	12.5	188.6	87.7	2.15	0.023284	0.656	0.011
MIR4764	11	28	1	1	3.5	1.8	1.93	0.043536	0.656	0.035
MIR4787	11	28	1	1	10.9	2.9	3.77	0.043536	0.656	0.035
AHCYP7	22	13	2	1	14.6	3.5	4.12	0.11527	0.656	0.039
CYP4A26P	22	13	2	1	5.5	2	2.77	0.11429	0.656	0.04
MIR4766	11	28	2	1	8.9	9	0.99	0.068611	0.656	0.04
NUS1P4	22	13	2	1	6	2	3.02	0.11431	0.656	0.04
MIR1299	10	27	2	1	15.1	11.2	1.35	0.11554	0.656	0.051
EML6-AS1	22	13	3	20	17.5	30.9	0.57	0.13091	0.656	0.053
DENND10P1	22	13	13.5	8	17.5	10.2	1.72	0.13165	0.656	0.054
FRG1FP	22	13	356.5	311	350.1	291.4	1.2	0.13304	0.656	0.056
LINC02798	22	13	47	79	61.9	73.7	0.84	0.13295	0.656	0.056
CLIC4P3	22	13	5	2	13.4	7.5	1.79	0.12727	0.656	0.058
PPIAP28	22	13	12	2	17.8	9.2	1.93	0.12957	0.656	0.058
OR8T1P	22	13	17	3	19.1	11.3	1.69	0.1314	0.656	0.059
CSP2	22	13	25.5	14	32.3	22.9	1.41	0.13238	0.656	0.061
BPIFB5P	22	13	2	2	2.4	7.9	0.3	0.11499	0.656	0.066
MTCO1P42	22	13	24	8	28.2	24.3	1.16	0.13178	0.656	0.076
HMGB1P17	22	13	2	26	7.9	25	0.31	0.12601	0.656	0.079
CRIM1-DT	22	13	162.5	121	164.4	123.1	1.34	0.13301	0.656	0.081
MIR548Q	33	41	2	1	3.8	2.5	1.52	0.0084793	0.655	0.0033
DSCR10	33	41	2	1	4.9	6.3	0.78	0.010405	0.655	0.0043
MIR215	33	41	2	1	16	28.5	0.56	0.017239	0.655	0.0063
MTUS2-AS1	32	40	2	1	15.3	7.4	2.07	0.017132	0.655	0.0065
LINC01946	32	40	2	1	10.7	5.1	2.09	0.017299	0.655	0.0066
LINC00525	33	41	42	2	47.5	28.4	1.67	0.019756	0.655	0.0075
LINC01347	33	41	48	4	76.2	50.8	1.5	0.020921	0.655	0.0081
CRTC3-AS1	33	41	124	12	110.3	58.2	1.89	0.022042	0.655	0.0084
MIR643	33	41	10	77	80.4	131.4	0.61	0.022518	0.655	0.0084
MCF2L-AS1	32	40	97.5	17	111.2	66.1	1.68	0.024254	0.655	0.0087
CXADRP2	32	40	2	12	9	16.5	0.55	0.023485	0.655	0.0091
FCF1P2	32	40	2	21	11	20.9	0.53	0.023083	0.655	0.0092
HNRNPA1P10	33	41	44	385	227.5	482.2	0.47	0.022701	0.655	0.0099
NUTM2A-AS1	33	41	605	32	541.6	264.6	2.05	0.022696	0.655	0.0099
PMS2P5	32	40	145.5	1021.5	522.4	911.6	0.57	0.02484	0.655	0.01
CRYM-AS1	32	40	271	83.5	236.2	147.6	1.6	0.024462	0.655	0.011
IGHV3-36	23	14	26	17.5	44.8	13.9	3.22	0.12018	0.655	0.043
H2BW1	23	14	2	2	5.9	14.6	0.4	0.10211	0.655	0.049
IGHV3-52	23	14	77	42.5	117.2	51.8	2.26	0.12091	0.655	0.049
IGHV3-25	23	14	14	2	157.2	19.7	7.97	0.11661	0.655	0.05
IGKJ3	23	14	140	52	144.2	104.5	1.38	0.12106	0.655	0.057
ILRUN	23	14	4479	5961.5	5003	5928.1	0.84	0.12108	0.655	0.057
ASDURF	32	40	1.5	1	1.7	1.2	1.38	0.0071675	0.654	0.0029
LINC02025	32	40	1.5	1	1.8	1.2	1.43	0.0071675	0.654	0.0029
LINC02364	32	40	1.5	1	1.9	1.2	1.56	0.0071675	0.654	0.0029
MIR552	33	41	2	1	5.9	2	2.98	0.0088467	0.654	0.0034
MIR202HG	33	41	2	1	5.7	4	1.44	0.011808	0.654	0.0046
DDX11L1	33	41	2	1	6.5	4.8	1.38	0.015942	0.654	0.0061
MYO16-AS1	33	41	3	1	30.2	23.9	1.26	0.017414	0.654	0.0068
MIR1185-2	33	41	2	53	85	345.2	0.25	0.021419	0.654	0.007
ABCC6P2	33	41	15	2	36.2	20	1.81	0.021785	0.654	0.008
MIR563	33	41	3	189	132.8	358	0.37	0.022984	0.654	0.0083
CCDC92B	32	40	9.5	2	23.9	10.9	2.19	0.023136	0.654	0.0087
HCP5	33	41	1585	5	1589.3	920.6	1.73	0.02313	0.654	0.0092
BTN2A3P	33	41	510	407	563.3	463.4	1.22	0.023365	0.654	0.0098
LINC02210	33	41	607	7	502.2	254.7	1.97	0.023818	0.654	0.01
PCOLCE-AS1	33	41	55	34	69	48.6	1.42	0.023992	0.654	0.01
FAM66C	33	41	122	12	112	63.4	1.77	0.023639	0.654	0.011
LMCD1-AS1	32	40	168.5	7	147.3	76.5	1.93	0.025448	0.654	0.011
CYCSP55	22	13	2	1	9	1.9	4.7	0.11835	0.654	0.038
PPIAP66	22	13	2	2	10.8	2.6	4.14	0.12394	0.654	0.041
ACTBP6	22	13	2	1	4.1	2	2.07	0.11817	0.654	0.042
GOLGA6L23P	22	13	2	1	8.9	2.8	3.11	0.11855	0.654	0.042
FHP1	22	13	6	2	13.6	5.2	2.65	0.13162	0.654	0.045
FKBP1BP1	22	13	2	2	6.8	2.5	2.67	0.12298	0.654	0.048
RANP5	22	13	2.5	2	14.1	5.2	2.74	0.12802	0.654	0.052
H3P16	22	13	33	19	30.4	19.4	1.57	0.13711	0.654	0.053
CYCSP1	22	13	2	1	5.8	3.5	1.63	0.12377	0.654	0.054
MESTP1	22	13	118.5	86	121	87.7	1.38	0.13747	0.654	0.054
ADIPOR1P2	22	13	2	7	4.9	8.5	0.57	0.12931	0.654	0.055
CD63-AS1	22	13	380.5	399	375.3	426.8	0.88	0.13747	0.654	0.055
LINC02659	22	13	8	2	17.1	7.1	2.42	0.13263	0.654	0.055
MTND2P18	22	13	1.5	2	3.4	6.5	0.53	0.11357	0.654	0.056
PDE4DIPP9	22	13	3	2	11.5	17	0.67	0.12883	0.654	0.057
LINC01513	22	13	14	2	28.7	15.4	1.87	0.13407	0.654	0.058
GREP1	22	13	106	179	138.9	177.1	0.78	0.13747	0.654	0.059
PSMC1P1	22	13	63	81	72.2	89.8	0.8	0.13739	0.654	0.059
BNIP3P1	22	13	3	8	8.6	16.7	0.51	0.13435	0.654	0.06
CYP2A7P2	22	13	2	3	6.6	18.2	0.36	0.12793	0.654	0.06
FMR1-IT1	22	13	37.5	19	40.3	27.4	1.47	0.137	0.654	0.06
LINC02734	22	13	37	16	38.4	23.8	1.61	0.13711	0.654	0.062
KRT18P25	22	13	3	2	9.1	5.7	1.6	0.12942	0.654	0.063
LDHAP5	22	13	62.5	96	62.5	89.4	0.7	0.1375	0.654	0.065
DDX39BP2	22	13	18.5	26	22.3	42.2	0.53	0.13626	0.654	0.066
FDPSP7	22	13	39	16	52.1	32.5	1.6	0.13711	0.654	0.067
C8orf17	22	13	192	172	193.1	176.9	1.09	0.13742	0.654	0.069
CFL1P8	22	13	2	3	4.1	18.2	0.23	0.12391	0.654	0.069
CBWD4P	22	13	22	44	28.8	67.5	0.43	0.13703	0.654	0.07
GLULP3	22	13	12	2	13.5	8.2	1.65	0.13468	0.654	0.07
MIR1304	10	27	49.5	20	46.7	33	1.42	0.15166	0.654	0.07
MRPS31P2	22	13	45	19	57	37	1.54	0.13717	0.654	0.073
MTRFR	22	13	713.5	771	716	795.9	0.9	0.13747	0.654	0.078
MTND2P40	22	13	57.5	101	67.6	100.2	0.67	0.13736	0.654	0.081
MIR649	33	41	2	1	2.5	1.5	1.66	0.0078564	0.653	0.0031
CXXC1P1	33	41	2	1	6.8	4	1.7	0.0079692	0.653	0.0032
OR1E3	32	40	2	1	2.5	2	1.23	0.010741	0.653	0.0043
LEMD1-AS1	33	41	3	1	21.1	24.4	0.86	0.019369	0.653	0.0074
MIR2116	33	41	34	3	39.1	22	1.78	0.022832	0.653	0.0082
GATA6-AS1	33	41	227	11	288.9	139.4	2.07	0.0241	0.653	0.0097
ADAM20P1	33	41	117	49	122.8	83.2	1.48	0.024698	0.653	0.01
CYP4F35P	33	41	20	7	99.7	23.1	4.32	0.023955	0.653	0.011
EPHA1-AS1	33	41	186	7	155.2	71.1	2.18	0.024154	0.653	0.011
MIR554	33	41	158	498	595.5	869.7	0.68	0.025078	0.653	0.012
RAB11B-AS1	33	41	277	29	231.3	121.9	1.9	0.024715	0.653	0.012
CDKN2B-AS1	33	41	372	21	335.1	134.3	2.49	0.02434	0.653	0.015
MIR941-2	11	28	1	1	108.5	84.4	1.29	0.048151	0.653	0.038
MIR941-4	11	28	1	1	108.5	84.4	1.29	0.048151	0.653	0.038
ABHD16B	59	50	3	1	36.5	12.1	3.02	0.0047035	0.652	0.0014
MIR4280	33	41	1	1	2.4	1.2	1.99	0.0067798	0.652	0.0027
MIR4536-2	33	41	1	1	2	1.2	1.66	0.0067798	0.652	0.0027
MIR526A1	33	41	1	1	74.2	1.2	60.83	0.0067798	0.652	0.0027
GRM7-AS1	33	41	2	1	2.4	1.5	1.56	0.0081624	0.652	0.0032
MIR572	33	41	2	1	3.8	3.8	1	0.0084373	0.652	0.0034
MIR1224	33	41	2	1	5.6	2.6	2.19	0.01234	0.652	0.0048
CNTN4-AS1	32	40	2	1	7.4	4.1	1.79	0.020091	0.652	0.0074
MIR1290	33	41	2	25	11.2	67.3	0.17	0.022719	0.652	0.0076
POM121L4P	32	40	2	6.5	3.9	10.2	0.38	0.024327	0.652	0.0085
PKN2-AS1	33	41	108	1	94.5	62	1.52	0.021836	0.652	0.009
GTF3C2-AS1	33	41	204	7	186.8	96.4	1.94	0.024085	0.652	0.0092
LINC01594	32	40	22	2	78	52.5	1.49	0.025535	0.652	0.0092
ADNP-AS1	33	41	224	5	163.4	78.3	2.09	0.023879	0.652	0.0097
MIR1245A	33	41	3	90	54.5	135.9	0.4	0.024025	0.652	0.01
LINC01002	32	40	262.5	24.5	261.5	135.4	1.93	0.027883	0.652	0.012
ENTPD3-AS1	33	41	269	31	230.4	117	1.97	0.026131	0.652	0.013
OR2L6P	22	13	2	1	6.3	2.5	2.55	0.12278	0.652	0.045
C18orf61	10	27	1.5	1	2	1.4	1.42	0.074965	0.652	0.05
MIR3662	10	27	1.5	1	5.7	2.6	2.2	0.074937	0.652	0.05
MIR378J	10	27	1.5	1	3.8	2.1	1.77	0.074965	0.652	0.05
MIR486-2	10	27	1.5	1	34.4	11.1	3.11	0.074965	0.652	0.05
MIR5193	10	27	1.5	1	11.3	4.6	2.44	0.074965	0.652	0.05
MIR5196	10	27	1.5	1	5.4	2.1	2.51	0.074965	0.652	0.05
MIR548BB	10	27	1.5	1	7.6	3.4	2.23	0.074965	0.652	0.05
MIR6715B	10	27	1.5	1	7.3	3.4	2.14	0.074965	0.652	0.05
MIR6855	10	27	1.5	1	7.5	4.6	1.62	0.074965	0.652	0.05
NCRUPAR	10	27	1.5	1	2.9	1.6	1.82	0.074965	0.652	0.05
ASS1P8	22	13	2.5	2	7.7	4.3	1.79	0.13046	0.652	0.053
EEF1B2P2	22	13	25.5	12	31	17.5	1.76	0.14149	0.652	0.059
ATP5F1CP1	22	13	16.5	8	21.2	12.8	1.65	0.1406	0.652	0.064
DPY19L2P5	22	13	2	3	4.5	9.1	0.49	0.12952	0.652	0.064
KRT8P12	22	13	374.5	421	388.5	446.9	0.87	0.14205	0.652	0.064
PPIAP47	22	13	11.5	26	18	27.7	0.65	0.14166	0.652	0.064
FHAD1-AS1	23	14	23	11	31.7	22.5	1.41	0.12814	0.652	0.065
EIF4A1P6	22	13	5.5	14	10.9	15.6	0.7	0.13964	0.652	0.067
ENPP7P12	22	13	38.5	21	46.7	34.8	1.34	0.14191	0.652	0.07
INSIG1-DT	22	13	180	223	191.5	214	0.9	0.14205	0.652	0.092
MT-ND2	22	13	120315	187906	127771	158794	0.8	0.14093	0.652	0.1
LINC00051	33	41	2	1	7.5	3.5	2.15	0.014266	0.651	0.0055
DLGAP1-AS5	33	41	3	1	51.9	39.8	1.31	0.01919	0.651	0.0076
LSP1P3	32	40	2	13.5	10.8	64	0.17	0.027015	0.651	0.01
MIR454	33	41	11	362	269.1	380.5	0.71	0.02614	0.651	0.011
MIR606	33	41	29	165	153.6	191.5	0.8	0.026492	0.651	0.011
PPP1R2B	33	41	17	26	20.6	29.8	0.69	0.026392	0.651	0.011
NEXN-AS1	33	41	117	8	118.3	61.4	1.93	0.026509	0.651	0.012
PLCG1-AS1	33	41	349	19	303.1	150.9	2.01	0.026477	0.651	0.012
AFG3L1P	33	41	708	101	709.2	377.1	1.88	0.02651	0.651	0.013
BCRP3	32	40	3	66	35.7	68.6	0.52	0.028133	0.651	0.013
CCNT2-AS1	32	40	192.5	29.5	166.3	96.7	1.72	0.029099	0.651	0.014
MIR3065	11	28	1	2	4.2	56.8	0.07	0.12936	0.651	0.031
LINC01005	33	41	2	1	3.7	3.3	1.12	0.0088088	0.65	0.0036
MYMX	32	40	11	1	27	17.9	1.51	0.023897	0.65	0.0095
PLA2G4C-AS1	32	40	9	1	23.3	15.2	1.54	0.024469	0.65	0.0099
HOXA10-AS	33	41	71	103	93.7	201.8	0.46	0.027585	0.65	0.01
C1RL-AS1	33	41	616	47	709.5	363.1	1.95	0.027265	0.65	0.011
CHMP1B2P	32	40	94.5	7	191.9	118.6	1.62	0.029599	0.65	0.011
LINC00449	32	40	32.5	2.5	37	21	1.76	0.027196	0.65	0.011
NBR2	33	41	515	698	581.6	765.9	0.76	0.027644	0.65	0.011
NSUN5P2	33	41	78	552	271.5	486.7	0.56	0.027251	0.65	0.011
ESPNP	32	40	96	31.5	169.4	111.5	1.52	0.029536	0.65	0.012
PRRT3-AS1	33	41	178	37	145	84.7	1.71	0.027617	0.65	0.017
ANKRD26P2	22	13	2	1	4.5	1.5	3.08	0.11623	0.65	0.042
ARF1P3	22	13	2	1	5.2	1.5	3.55	0.11623	0.65	0.042
BAG1P1	22	13	2	1	4.1	1.5	2.83	0.11623	0.65	0.042
BCAR1P2	22	13	2	1	2.7	1.5	1.87	0.1162	0.65	0.042
CDK5P1	22	13	2	1	2.5	1.5	1.74	0.11623	0.65	0.042
CUPIN1P	22	13	2	1	3.1	1.5	2.11	0.11623	0.65	0.042
DNM1P38	22	13	2	1	3.6	1.5	2.49	0.11623	0.65	0.042
FABP5P4	22	13	2	1	3.3	1.5	2.24	0.11623	0.65	0.042
IFNWP4	22	13	2	1	3.4	1.5	2.3	0.11623	0.65	0.042
KRT18P46	22	13	2	1	2.5	1.5	1.74	0.11623	0.65	0.042
MTND2P23	22	13	2	1	3.4	1.5	2.3	0.11623	0.65	0.042
OR11G1P	22	13	2	1	2.9	1.5	1.96	0.1162	0.65	0.042
PGBD4P3	22	13	2	1	3.3	1.5	2.24	0.11623	0.65	0.042
PRELID3BP3	22	13	2	1	3.9	1.5	2.64	0.11623	0.65	0.042
MIR492	10	27	1	1	5.9	1.1	5.31	0.044391	0.65	0.045
OR7E158P	22	13	2	2	13.3	3	4.44	0.13363	0.65	0.05
MIR6761	10	27	1.5	1	4.7	3.3	1.44	0.0786	0.65	0.051
IGLV7-35	22	13	2	1	10.1	7.8	1.3	0.1289	0.65	0.053
RABGEF1P2	22	13	98.5	113	99.1	133.6	0.74	0.14677	0.65	0.055
RHOT1P2	22	13	37.5	7	216.3	49.8	4.34	0.14484	0.65	0.055
MIR6784	10	27	2	1	29.4	19.2	1.53	0.12969	0.65	0.057
RBMS3-AS2	22	13	192	160	182.6	155	1.18	0.14677	0.65	0.057
PPIAP80	22	13	3	2	6.6	3.7	1.8	0.13841	0.65	0.059
ASNSP3	22	13	12.5	16	16.2	27.6	0.59	0.14592	0.65	0.061
RIMKLBP2	22	13	207.5	234	213.8	230.7	0.93	0.14666	0.65	0.061
IGKV1OR22-1	22	13	13.5	3	45.2	18.5	2.45	0.14473	0.65	0.062
PPIL1P1	22	13	10.5	3	12.4	7.4	1.68	0.14479	0.65	0.062
PRMT1P1	22	13	177.5	165	173.9	156.8	1.11	0.14666	0.65	0.064
COX6CP3	22	13	2	2	1.9	6.7	0.29	0.12291	0.65	0.065
HSPE1P27	22	13	157	134	156.8	132.8	1.18	0.14674	0.65	0.065
DCUN1D2-AS	22	13	138	175	140.9	166.2	0.85	0.14674	0.65	0.068
MTA3P1	22	13	2	1	7.2	7.1	1.02	0.13372	0.65	0.073
EEF1A1P29	22	13	91.5	56	93.9	73.2	1.28	0.14677	0.65	0.076
MIR6753	10	27	162	137	184.8	141.1	1.31	0.17124	0.65	0.077
HSPA8P18	22	13	15	31	22.8	39.7	0.57	0.14609	0.65	0.078
ARNILA	22	13	99	125	101.9	114.2	0.89	0.14669	0.65	0.084
LINC01053	33	41	2	1	2	1.3	1.49	0.0091792	0.649	0.0037
MIR449B	33	41	2	1	3	1.4	2.18	0.0091799	0.649	0.0037
MIR4456	33	41	2	1	2.3	1.5	1.48	0.0095322	0.649	0.0039
NRG1-IT3	33	41	2	1	2.3	1.4	1.6	0.0095322	0.649	0.0039
PPEF1-AS1	32	40	1.5	1	2.1	1.7	1.21	0.0092558	0.649	0.0039
LINC02337	33	41	2	1	8.6	3.4	2.52	0.011062	0.649	0.0045
AGBL4-IT1	33	41	2	1	5.2	5.3	1	0.01446	0.649	0.0058
KRBOX1-AS1	33	41	2	1	3.8	4.5	0.85	0.014972	0.649	0.0062
MIR596	33	41	2	1	4.6	2.1	2.13	0.015755	0.649	0.0062
DDX11L9	33	41	2	1	12.4	6.4	1.92	0.016155	0.649	0.0064
LINC01649	33	41	2	1	21.4	13.9	1.54	0.019674	0.649	0.0079
MIR2276	33	41	3	1	22.2	13.1	1.69	0.022923	0.649	0.0086
MIR345	33	41	3	1	15	7.2	2.09	0.022652	0.649	0.0087
LUCAT1	33	41	352	25	1422.7	1433.8	0.99	0.029023	0.649	0.012
MIRLET7F1	33	41	2	228	313.6	313.2	1	0.026109	0.649	0.012
ARHGEF38-IT1	33	41	58	11	73.6	34.8	2.12	0.027285	0.649	0.013
LINC00888	33	41	271	10	213.8	120.4	1.78	0.028542	0.649	0.013
PARD6G-AS1	11	28	2	1	3.5	2.5	1.4	0.1212	0.649	0.052
HMGB3P32	22	13	57.5	40	75	43.8	1.71	0.15141	0.649	0.056
IMPDH1P3	22	13	2	1	4.7	3.8	1.25	0.13334	0.649	0.056
GASK1A	23	14	270	179.5	232.2	187.8	1.24	0.13685	0.649	0.057
GAPDHP66	22	13	8	2	20.8	7.4	2.82	0.14558	0.649	0.06
PINX1-DT	22	13	9	2	17.9	8.2	2.2	0.14741	0.649	0.061
COQ7-DT	22	13	15	39	27.2	37.2	0.73	0.15055	0.649	0.062
DPRXP5	22	13	27	26	37.8	21.9	1.73	0.15144	0.649	0.062
PSME2P4	22	13	107.5	101	118.4	89.3	1.33	0.15156	0.649	0.065
LEMD1-DT	22	13	6	14	19.3	41.9	0.46	0.14929	0.649	0.066
PRSS52P	22	13	54.5	28	55.9	35.1	1.59	0.15144	0.649	0.066
LINC02881	22	13	7.5	2	10.9	6.1	1.79	0.14692	0.649	0.067
MED6P1	22	13	2	7	11.8	15.6	0.75	0.14035	0.649	0.068
MRPS18CP6	22	13	5	2	10	6.6	1.5	0.14451	0.649	0.068
LSM1P1	22	13	36.5	21	47.1	27.1	1.74	0.15115	0.649	0.069
MYL6P5	22	13	34.5	25	37.3	26.5	1.41	0.15133	0.649	0.069
MKRN6P	22	13	2.5	20	17.5	20.8	0.84	0.14773	0.649	0.073
MT-TP	22	13	402.5	532	447.7	567.8	0.79	0.15158	0.649	0.074
LINC02721	22	13	2	3	5	17.5	0.29	0.14026	0.649	0.075
ETV7-AS1	22	13	45	61	53.2	93.5	0.57	0.15153	0.649	0.077
MED28P1	22	13	26.5	52	35.6	47.4	0.75	0.15138	0.649	0.08
MTATP6P29	22	13	14.5	7	19.8	15.7	1.26	0.15072	0.649	0.08
MT-TF	22	13	246	401	356.7	402	0.89	0.1515	0.649	0.084
DEFB122	33	41	1	1	1.8	1.2	1.44	0.0079678	0.648	0.0033
GOLGA8EP	33	41	1	1	1.8	1.2	1.44	0.0079678	0.648	0.0033
MAGI2-AS2	33	41	1	1	1.7	1.2	1.39	0.0079678	0.648	0.0033
MIR1283-1	33	41	1	1	6.5	1.2	5.37	0.0079678	0.648	0.0033
MIR138-2	33	41	1	1	1.7	1.2	1.39	0.0079678	0.648	0.0033
MIR1538	33	41	1	1	3.4	1.2	2.81	0.0079678	0.648	0.0033
MIR3663	33	41	1	1	1.8	1.2	1.47	0.0079678	0.648	0.0033
MIR449C	33	41	1	1	1.8	1.2	1.44	0.0079678	0.648	0.0033
MIR519A1	33	41	1	1	2.8	1.2	2.26	0.0079678	0.648	0.0033
MIR548AV	33	41	1	1	2.6	1.2	2.16	0.0079678	0.648	0.0033
MIR548M	33	41	1	1	2.8	1.2	2.26	0.0079678	0.648	0.0033
MIR670	33	41	1	1	1.8	1.2	1.49	0.0079678	0.648	0.0033
MIR96	33	41	2	1	2.9	3.9	0.75	0.0098607	0.648	0.0041
BRDTP1	33	41	2	1	11	3	3.71	0.011768	0.648	0.0048
MIR610	33	41	2	1	2.3	1.7	1.33	0.013426	0.648	0.0055
BECN2	33	41	2	1	19.4	13.5	1.44	0.020606	0.648	0.0085
DBIL5P	33	41	84	2	75	43.8	1.71	0.026852	0.648	0.011
MIR1272	33	41	2	38	38.1	74.2	0.51	0.027496	0.648	0.011
MIR657	33	41	15	42	26.8	55	0.49	0.029315	0.648	0.011
MIR329-1	33	41	2	114	309.1	447.5	0.69	0.027462	0.648	0.012
LINC00680	32	40	350.5	22.5	267.9	142.7	1.88	0.032617	0.648	0.014
MIR545	33	41	22	76	130.8	157.4	0.83	0.029993	0.648	0.014
MIR601	33	41	52	1339	658.6	1112.9	0.59	0.029624	0.648	0.015
RAB6C-AS1	33	41	2	8	15.3	13.3	1.15	0.028901	0.648	0.015
NKILA	32	40	250.5	14.5	214.5	158.4	1.35	0.031642	0.648	0.017
LINC02585	23	14	75	56	73.3	51.4	1.43	0.14094	0.648	0.058
KCNIP1-OT1	23	14	30	17.5	36.8	21.7	1.7	0.14047	0.648	0.067
MIR611	10	27	79.5	38	94.9	46.6	2.04	0.16907	0.648	0.094
IGLL3P	58	49	1	2	14.1	31.2	0.45	0.0066017	0.647	0.0022
CCDC148-AS1	33	41	2	1	3.7	2.6	1.4	0.01413	0.647	0.0059
C11orf97	33	41	2	1	6.8	4.5	1.5	0.0206	0.647	0.0081
MIR638	33	41	3	1	21.7	19.7	1.1	0.022575	0.647	0.0095
PDZK1P1	32	40	2	2.5	2.4	6.5	0.37	0.026528	0.647	0.0096
ATP2C2-AS1	32	40	149.5	61.5	156.2	106.9	1.46	0.033106	0.647	0.013
MIR573	33	41	69	481	405.4	636.7	0.64	0.031292	0.647	0.013
HOTAIRM1	33	41	341	29	301.2	141	2.14	0.030826	0.647	0.014
INTS6-AS1	33	41	226	18	183.7	91.1	2.02	0.030361	0.647	0.014
LPP-AS2	33	41	364	8	279.3	136.6	2.05	0.030996	0.647	0.015
NKAPP1	33	41	275	25	204.4	107.5	1.9	0.031266	0.647	0.015
CCNQP1	22	13	2	1	6.8	1.9	3.52	0.13447	0.647	0.05
IGLV3-13	22	13	2	2	28.5	6.1	4.69	0.14314	0.647	0.055
EPB41L1-AS1	22	13	621.5	443	662.3	471.2	1.41	0.15652	0.647	0.059
KLC2-AS1	22	13	53	44	51.4	35.2	1.46	0.15631	0.647	0.06
CIR1P1	22	13	2.5	2	6.7	3.8	1.75	0.14445	0.647	0.061
EIF1P3	22	13	48	70	52.8	67.5	0.78	0.15631	0.647	0.061
LINC02924	22	13	57.5	38	62.4	37.5	1.66	0.15608	0.647	0.063
ACTL11P	22	13	80	137	106.9	150.2	0.71	0.15646	0.647	0.064
ARMC10P1	22	13	2	1	7.9	6.2	1.29	0.14077	0.647	0.064
AHCYP5	22	13	2	1	18.1	14.4	1.26	0.13815	0.647	0.066
CYCSP38	22	13	78.5	49	87.6	56.5	1.55	0.15649	0.647	0.07
EEF1A1P33	22	13	15	3	20.3	11.5	1.77	0.15433	0.647	0.071
GCNT2P1	22	13	35	14	29	17.6	1.65	0.1555	0.647	0.071
MTHFD2P3	22	13	2	2	3.5	7.6	0.45	0.13911	0.647	0.071
NARF-AS1	22	13	146	194	179.6	217.5	0.83	0.1564	0.647	0.071
NSA2P4	22	13	2	7	6.1	18.8	0.32	0.14899	0.647	0.072
DNAAF8	22	13	214	186	215.5	190.8	1.13	0.15634	0.647	0.077
NRBF2P2	22	13	7.5	14	10.5	19.1	0.55	0.15372	0.647	0.077
MRPL45P1	22	13	2	3	9.9	37.8	0.26	0.14508	0.647	0.078
NUTF2P6	22	13	46	26	56.3	42.9	1.31	0.15623	0.647	0.08
LINC02832	22	13	70	98	76.8	124.9	0.61	0.1564	0.647	0.083
HLA-T	22	13	45.5	76	45.2	75.4	0.6	0.15628	0.647	0.085
HMGB1P7	22	13	58	96	66.2	89.3	0.74	0.15643	0.647	0.085
PKD1P5	22	13	37	20	85.3	78.2	1.09	0.15617	0.647	0.088
PFN2-AS1	22	13	17.5	26	21.4	55	0.39	0.15579	0.647	0.089
RHEBP3	22	13	28.5	55	35.1	50.6	0.69	0.15634	0.647	0.093
KLRC2	269	185	19	38	47	98.9	0.48	1.246e-07	0.646	2.2e-08
LINC01365	33	41	2	1	3.3	2	1.64	0.011164	0.646	0.0047
NRG1-IT1	33	41	2	1	5.5	2.4	2.34	0.014185	0.646	0.0058
MIR140	33	41	29	56	41.4	76.7	0.54	0.032367	0.646	0.012
KRT42P	33	41	25	6	54.5	31.3	1.74	0.031873	0.646	0.013
NLGN4Y	33	41	541	951	842.7	1210.6	0.7	0.031587	0.646	0.013
DLGAP1-AS2	32	40	353.5	19	358	186.3	1.92	0.034339	0.646	0.015
GNRHR2	33	41	138	26	120.6	79.3	1.52	0.031703	0.646	0.015
MIR548K	33	41	50	319	227.5	357.6	0.64	0.032596	0.646	0.015
BOLA3-AS1	33	41	265	8	196.4	107.4	1.83	0.031766	0.646	0.016
GEMIN8P4	32	40	124	19.5	107.7	62.8	1.72	0.034482	0.646	0.016
IGLV3-17	23	14	2	1	7.7	1.4	5.39	0.1131	0.646	0.037
MIR4668	11	28	2	40	22.1	70.4	0.31	0.1523	0.646	0.046
MIR6819	10	27	35	68	45.7	84.6	0.54	0.18082	0.646	0.063
H2AW	23	14	556	467	581	472.9	1.23	0.14697	0.646	0.067
MICOS13	23	14	702	647.5	758.2	682.7	1.11	0.14526	0.646	0.07
LINC02735	23	14	2	9.5	7.3	18	0.41	0.13919	0.646	0.071
KIR2DS4	33	41	2	1	5.4	3.5	1.57	0.012155	0.645	0.0052
ATXN8OS	32	40	2	1	1.9	3.1	0.63	0.01354	0.645	0.0059
PTENP1-AS	32	40	2	1	14.7	4	3.69	0.024027	0.645	0.0098
CCDC144NL-AS1	33	41	106	8	156.8	97.6	1.61	0.031725	0.645	0.012
GSTM2P1	32	40	8	14.5	11.9	20.7	0.58	0.03598	0.645	0.013
MIR760	33	41	15	53	43.4	71.4	0.61	0.033126	0.645	0.015
MIR550A1	33	41	25	183	198.7	325.7	0.61	0.033406	0.645	0.016
ASH2LP2	22	13	2	1	4.5	2.2	2.11	0.14118	0.645	0.057
COPS8P2	22	13	57	44	61.9	41.2	1.5	0.16136	0.645	0.06
MTND1P34	22	13	2.5	12	11.2	18.1	0.62	0.15592	0.645	0.061
DEFB131E	22	13	2	1	5	4.7	1.07	0.13588	0.645	0.064
IL9RP1	22	13	2	2	7.6	4.8	1.57	0.14632	0.645	0.064
HSPE1P28	22	13	83	113	89.8	107.6	0.83	0.16157	0.645	0.067
BTF3P2	22	13	2	7	4.6	8.8	0.52	0.15113	0.645	0.07
CHORDC1P5	22	13	2	2	1.9	4.2	0.46	0.13669	0.645	0.071
HMGN1P7	22	13	45.5	55	56.2	87	0.65	0.16142	0.645	0.071
OR10AE3P	22	13	2	8	10	17.6	0.57	0.15242	0.645	0.072
GAPDHP35	22	13	123	307	210.3	308.2	0.68	0.16157	0.645	0.073
HMGN1P9	22	13	2	2	3.8	5.6	0.68	0.14114	0.645	0.073
MTND2P8	22	13	2	16	17.1	27.8	0.61	0.15637	0.645	0.073
CCDC195	22	13	9.5	2	24.8	12.2	2.04	0.15338	0.645	0.075
HSPE1P8	22	13	86	120	102	135.8	0.75	0.16157	0.645	0.076
MTND5P16	22	13	15.5	7	21.7	13.1	1.66	0.16051	0.645	0.077
GCSHP4	22	13	8.5	25	35.9	42.5	0.84	0.16027	0.645	0.079
HSPA9P1	22	13	69	115	80.2	101.2	0.79	0.16154	0.645	0.079
NBEAP2	22	13	101.5	79	102.3	82.8	1.23	0.16151	0.645	0.081
BCLAF1P1	22	13	103	79	89.3	76.9	1.16	0.16154	0.645	0.082
RBM43P1	22	13	32.5	14	39	31.4	1.24	0.16113	0.645	0.086
ARPC3P5	22	13	17.5	3	21.8	15.1	1.44	0.16033	0.645	0.096
GRM7-AS2	32	40	2	1	3.6	2	1.83	0.015372	0.644	0.0065
MAFA-AS1	33	41	2	1	24.6	9.8	2.52	0.025464	0.644	0.01
AOAH-IT1	33	41	39	16	69.3	41.8	1.66	0.033647	0.644	0.014
HNRNPA3P1	32	40	32	59	42.2	73.1	0.58	0.036999	0.644	0.014
MIR548AA2	33	41	3	245	168.5	384.4	0.44	0.033572	0.644	0.014
MIRLET7A2	33	41	6	90	129.2	187.1	0.69	0.032922	0.644	0.014
KCTD21-AS1	33	41	293	26	255.8	145.5	1.76	0.034371	0.644	0.015
DISC1-IT1	33	41	48	10	56.2	29.2	1.92	0.033614	0.644	0.016
IFITM4P	33	41	24	9	32.6	22.5	1.45	0.03393	0.644	0.016
IFNG-AS1	33	41	34	13	87.3	38.4	2.27	0.034538	0.644	0.016
KCNQ1OT1	33	41	4248	23	4514.6	2205	2.05	0.034838	0.644	0.016
PMS2P9	32	40	2	1893	869.6	1700.9	0.51	0.035275	0.644	0.016
BAGE4	10	27	1	1	1.4	1.1	1.26	0.052353	0.644	0.049
BAGE5	10	27	1	1	1.4	1.1	1.26	0.052353	0.644	0.049
BMS1P18	10	27	1	1	1.4	1.1	1.26	0.052353	0.644	0.049
C4B_2	10	27	1	1	1.4	1.1	1.26	0.052353	0.644	0.049
CCL4L1	10	27	1	1	1.4	1.1	1.26	0.052353	0.644	0.049
DGCR10	10	27	1	1	1.4	1.1	1.26	0.052353	0.644	0.049
FAM226A	10	27	1	1	1.4	1.1	1.26	0.052353	0.644	0.049
FAM231D	10	27	1	1	1.4	1.1	1.26	0.052353	0.644	0.049
FAS-AS1	10	27	1	1	1.4	1.1	1.26	0.052353	0.644	0.049
GAGE12I	10	27	1	1	1.4	1.1	1.26	0.052353	0.644	0.049
GAGE2C	10	27	1	1	1.4	1.1	1.26	0.052353	0.644	0.049
GAGE4	10	27	1	1	1.4	1.1	1.26	0.052353	0.644	0.049
GAGE5	10	27	1	1	1.4	1.1	1.26	0.052353	0.644	0.049
GAGE6	10	27	1	1	1.4	1.1	1.26	0.052353	0.644	0.049
GAGE7	10	27	1	1	1.4	1.1	1.26	0.052353	0.644	0.049
GAGE8	10	27	1	1	1.4	1.1	1.26	0.052353	0.644	0.049
GSTT4	10	27	1	1	1.4	1.1	1.26	0.052353	0.644	0.049
GTF2H2C_2	10	27	1	1	1.4	1.1	1.26	0.052353	0.644	0.049
KIR2DL2	10	27	1	1	1.4	1.1	1.26	0.052353	0.644	0.049
KIR2DL5B	10	27	1	1	1.4	1.1	1.26	0.052353	0.644	0.049
KIR2DS1	10	27	1	1	1.4	1.1	1.26	0.052353	0.644	0.049
KIR2DS2	10	27	1	1	1.4	1.1	1.26	0.052353	0.644	0.049
KIR2DS3	10	27	1	1	1.4	1.1	1.26	0.052353	0.644	0.049
KIR2DS5	10	27	1	1	1.4	1.1	1.26	0.052353	0.644	0.049
KIR3DS1	10	27	1	1	1.4	1.1	1.26	0.052353	0.644	0.049
LINC00359	10	27	1	1	1.4	1.1	1.26	0.052353	0.644	0.049
LINC00417	10	27	1	1	1.4	1.1	1.26	0.052353	0.644	0.049
LINC00593	10	27	1	1	1.4	1.1	1.26	0.052353	0.644	0.049
MIR103B1	10	27	1	1	1.4	1.1	1.26	0.052353	0.644	0.049
MIR103B2	10	27	1	1	1.4	1.1	1.26	0.052353	0.644	0.049
MIR106A	10	27	1	1	1.4	1.1	1.26	0.052353	0.644	0.049
MIR1181	10	27	1	1	1.4	1.1	1.26	0.052353	0.644	0.049
MIR1182	10	27	1	1	1.4	1.1	1.26	0.052353	0.644	0.049
MIR1199	10	27	1	1	1.4	1.1	1.26	0.052353	0.644	0.049
MIR1-2	10	27	1	1	1.4	1.1	1.26	0.052353	0.644	0.049
MIR122	10	27	1	1	1.4	1.1	1.26	0.052353	0.644	0.049
MIR1234	10	27	1	1	1.4	1.1	1.26	0.052353	0.644	0.049
MIR1236	10	27	1	1	1.4	1.1	1.26	0.052353	0.644	0.049
MIR124-1	10	27	1	1	1.4	1.1	1.26	0.052353	0.644	0.049
MIR1244-1	10	27	1	1	1.4	1.1	1.26	0.052353	0.644	0.049
MIR1244-2	10	27	1	1	1.4	1.1	1.26	0.052353	0.644	0.049
MIR1244-3	10	27	1	1	1.4	1.1	1.26	0.052353	0.644	0.049
MIR1244-4	10	27	1	1	1.4	1.1	1.26	0.052353	0.644	0.049
MIR1246	10	27	1	1	1.4	1.1	1.26	0.052353	0.644	0.049
MIR1247	10	27	1	1	1.4	1.1	1.26	0.052353	0.644	0.049
MIR1257	10	27	1	1	1.4	1.1	1.26	0.052353	0.644	0.049
MIR1287	10	27	1	1	1.4	1.1	1.26	0.052353	0.644	0.049
MIR1302-1	10	27	1	1	1.4	1.1	1.26	0.052353	0.644	0.049
MIR1306	10	27	1	1	1.4	1.1	1.26	0.052353	0.644	0.049
MIR1321	10	27	1	1	1.4	1.1	1.26	0.052353	0.644	0.049
MIR133A1	10	27	1	1	1.4	1.1	1.26	0.052353	0.644	0.049
MIR137	10	27	1	1	1.4	1.1	1.26	0.052353	0.644	0.049
MIR143	10	27	1	1	1.4	1.1	1.26	0.052353	0.644	0.049
MIR144	10	27	1	1	1.4	1.1	1.26	0.052353	0.644	0.049
MIR146A	10	27	1	1	1.4	1.1	1.26	0.052353	0.644	0.049
[truncated: 24,820 more rows]

## Sheet: significant
Gene_symbol	N_nonresponder	N_responder	median_nonresponder	median_responder	mean_nonresponder	mean_responder	FoldChange (nonresp/resp)	MannW_p	ROC_AUC	ROC_AUC_p	Gene Name
APP-DT	22	13	28	61	32	72.1	0.44	0.00021082	0.881	4.2e-10	APP divergent transcript(APP-DT)
NACAP10	22	13	13	2	14.6	3.6	4.04	0.00036842	0.864	6.7e-10	NACA pseudogene 10(NACAP10)
LLPHP2	22	13	24.5	2	21.7	5.9	3.67	0.00050086	0.857	4.4e-08	LLPH pseudogene 2(LLPHP2)
FDX1P1	22	13	53.5	20	52.3	19.3	2.71	0.0010274	0.837	4.7e-07	ferredoxin 1 pseudogene 1(FDX1P1)
ADARB2-AS1	33	41	11	1	35.9	5.7	6.32	1.0824e-06	0.811	2e-10	ADARB2 antisense RNA 1(ADARB2-AS1)
FAM167A-AS1	33	41	35	1	51.8	6.6	7.83	6.5349e-06	0.796	1.2e-08	FAM167A antisense RNA 1(FAM167A-AS1)
MIR375	33	41	3	1	19.7	2.6	7.47	7.2795e-06	0.783	2.1e-08	microRNA 375(MIR375)
MSL3P1	33	41	57	147	86.5	181.1	0.48	5.336e-05	0.775	4.8e-07	MSL complex subunit 3 pseudogene 1(MSL3P1)
MIR548O	33	41	25	1	24.4	6.9	3.53	2.8372e-05	0.774	2.4e-07	microRNA 548o(MIR548O)
MIR4322	33	41	2	1	10.6	1.2	8.7	5.4852e-06	0.773	3.8e-08	microRNA 4322(MIR4322)
LIPE-AS1	32	40	180	30	165.9	72.7	2.28	0.00011905	0.766	1.1e-06	LIPE antisense RNA 1(LIPE-AS1)
KCNQ1-AS1	33	41	3	1	18.8	3.2	5.88	3.3868e-05	0.763	6.3e-07	KCNQ1 antisense RNA 1(KCNQ1-AS1)
MIR199A1	33	41	68	1	62.7	18.5	3.39	7.294e-05	0.762	1.8e-06	microRNA 199a-1(MIR199A1)
KCNAB1-AS2	33	41	13	1	17.4	5.6	3.09	3.4068e-05	0.762	8e-07	KCNAB1 antisense RNA 2(KCNAB1-AS2)
NAV2-AS4	33	41	43	1	57.5	16.4	3.51	6.0937e-05	0.759	1.3e-06	NAV2 antisense RNA 4(NAV2-AS4)
MIR1225	33	41	2	1	7.1	4.4	1.62	3.1841e-05	0.751	1.6e-06	microRNA 1225(MIR1225)
KLRC2	269	185	19	38	47	98.9	0.48	1.246e-07	0.646	2.2e-08	killer cell lectin like receptor C2(KLRC2)
NOTCH3	269	185	6867	4786	7855.4	6397.2	1.23	5.0552e-07	0.639	1.6e-07	notch receptor 3(NOTCH3)
KLRC3	269	185	15	23	29.6	80	0.37	1.3666e-06	0.633	3.3e-07	killer cell lectin like receptor C3(KLRC3)
NECTIN1	243	176	4479	2102	5297.9	3932.2	1.35	4.9588e-06	0.631	1.7e-06	nectin cell adhesion molecule 1(NECTIN1)
PSMD4	269	185	2487	3049	2989.8	3781.4	0.79	2.044e-06	0.631	4.4e-07	proteasome 26S subunit ubiquitin receptor, non-ATPase 4(PSMD4)
KLRC4	269	185	16	24	33.6	65.9	0.51	1.9175e-06	0.631	3.8e-07	killer cell lectin like receptor C4(KLRC4)
ITGAV	269	185	6703	5478	8096.5	6276.3	1.29	2.5892e-06	0.63	4.3e-07	integrin subunit alpha V(ITGAV)
NDST1	269	185	2041	1707	2581.8	2131.1	1.21	2.6031e-06	0.63	5.6e-07	N-deacetylase and N-sulfotransferase 1(NDST1)
JAKMIP1	269	185	22	34	40.5	49	0.83	3.1809e-06	0.629	8.5e-07	janus kinase and microtubule interacting protein 1(JAKMIP1)
OMA1	269	185	568	699	612.2	790.7	0.77	2.7851e-06	0.629	5.8e-07	OMA1 zinc metallopeptidase(OMA1)
GUCY1A2	269	185	267	173	403.7	273.3	1.48	3.854e-06	0.628	1.2e-06	guanylate cyclase 1 soluble subunit alpha 2(GUCY1A2)
PSMB10	269	185	340	467	426.6	597.1	0.71	3.9846e-06	0.627	1.3e-06	proteasome 20S subunit beta 10(PSMB10)
GKAP1	269	185	81	110	114.9	165.8	0.69	4.2859e-06	0.627	8.9e-07	G kinase anchoring protein 1(GKAP1)
CXCL13	269	185	86	200	246.8	402.1	0.61	4.1036e-06	0.627	9.2e-07	C-X-C motif chemokine ligand 13(CXCL13)
FBXO6	269	185	134	184	176	215.6	0.82	4.8603e-06	0.626	8.6e-07	F-box protein 6(FBXO6)
ATP1A3	269	185	42	68	114.3	137.8	0.83	5.7424e-06	0.625	1e-06	ATPase Na+/K+ transporting subunit alpha 3(ATP1A3)
KLRC1	269	185	23	36	45.1	67.3	0.67	6.3019e-06	0.625	1.3e-06	killer cell lectin like receptor C1(KLRC1)
GZMH	269	185	19	32	52.1	93.8	0.55	6.159e-06	0.625	1.2e-06	granzyme H(GZMH)
GNLY	269	185	38	83	154.9	193.6	0.8	7.011e-06	0.624	1.4e-06	granulysin(GNLY)
RANGRF	269	185	131	167	160.4	216.8	0.74	6.8258e-06	0.624	1.7e-06	RAN guanine nucleotide release factor(RANGRF)
CFAP45	269	185	42	66	81	123.2	0.66	6.6578e-06	0.624	1.4e-06	cilia and flagella associated protein 45(CFAP45)
NKG7	269	185	13	22	46.7	59.8	0.78	7.7514e-06	0.623	1.7e-06	natural killer cell granule protein 7(NKG7)
