# Supplementary material for: Predictive biomarkers of immunotherapy response with pharmacological applications in solid tumors
Source: Acta Pharmacol Sin. 2023 Apr 13;44(9):1879–89. doi: 10.1038/s41401-023-01079-6 (PMC10462766; doi:10.1038/s41401-023-01079-6)
Supplement: Supplementary file 4 — Supplementary Table S4 [file 41401_2023_1079_MOESM4_ESM.xlsx]

## Sheet: aCTLA4_pretreat
Gene_symbol	N_nonresponder	N_responder	median_nonresponder	median_responder	mean_nonresponder	mean_responder	FoldChange (nonresp/resp)	MannW_p	ROC_AUC	ROC_AUC_p
MAMDC2-AS1	16	6	2	5.5	2.4	6.5	0.37	0.0024484	0.927	1.1e-16
OR7E12P	16	6	4	28	8.3	27.7	0.3	0.0042674	0.906	3.3e-09
GOLGA2P7	16	6	43	96	55.9	100.5	0.56	0.0033506	0.896	6.8e-08
KIR2DS4	20	7	1	12	2.1	11.3	0.18	0.0021062	0.886	2.4e-07
MED4-AS1	16	6	2	6	2.8	6.7	0.42	0.0073157	0.88	7.2e-08
ZNF702P	16	6	19	101.5	22.4	111.7	0.2	0.0078323	0.88	8.4e-05
VAC14-AS1	16	6	2	8	2.8	7.7	0.37	0.0093391	0.87	3.5e-05
FKBP9P1	16	6	30.5	627.5	241.3	994	0.24	0.013349	0.844	4.4e-05
RAET1K	16	6	3.5	12.5	4.6	16.7	0.28	0.017442	0.839	0.00018
FRMD8P1	16	6	1	5	1.8	4.5	0.4	0.016612	0.839	0.00038
PLEKHA8P1	16	6	89.5	132.5	97.3	138.2	0.7	0.020151	0.833	7.5e-05
SDHAP2	16	6	195	2222.5	510.8	2700.2	0.19	0.020186	0.833	0.00016
ZNF571-AS1	16	6	3.5	19.5	6.4	25.8	0.25	0.019835	0.833	0.00047
MIR211	20	7	184	1	634.4	2.9	222.02	0.0097732	0.829	1.4e-06
AFAP1-AS1	16	6	2	5.5	2.3	6.8	0.33	0.020726	0.828	0.0041
FAM86EP	16	6	36	81	45	88.8	0.51	0.024424	0.823	0.00015
DGCR5	16	6	2	12.5	4.9	26.2	0.19	0.023542	0.823	0.0028
LINC00634	16	6	3.5	11	12.3	14.2	0.86	0.026433	0.818	0.00022
PPIAP30	16	6	5.5	26	13.8	34.5	0.4	0.026605	0.818	0.0003
CDKN2B-AS1	16	6	1	12	4.4	10.3	0.42	0.024989	0.818	0.00032
DNMBP-AS1	16	6	1	4	1.4	4.3	0.32	0.026482	0.813	0.011
SIGLEC16	16	6	6	19.5	17.7	48.7	0.36	0.028914	0.812	0.00036
DDX11L1	16	6	8.5	21.5	11.9	23.2	0.52	0.032182	0.807	0.00054
TSSC2	16	6	11	48.5	21.3	69.5	0.31	0.032377	0.807	0.0012
NPIPB12	44	40	14424	29553.5	19296.8	40115.1	0.48	1.5113e-06	0.805	9e-11
CR1L	54	46	19.5	51	25.3	85	0.3	1.8963e-07	0.803	2.1e-12
AKR7L	16	6	7.5	15.5	14.8	22	0.67	0.034755	0.802	0.00062
DPY19L2P2	16	6	36.5	188.5	76.3	200.8	0.38	0.035533	0.802	0.0035
GLIS3-AS1	16	6	1	8	1.8	10.2	0.18	0.02712	0.802	0.0062
ADORA2A-AS1	16	6	3	12.5	6.3	16.7	0.38	0.036264	0.797	0.001
ZFAT-AS1	16	6	1	1	0.6	2.7	0.23	0.017095	0.792	9.1e-05
WT1-AS	16	6	1	31	4.5	64	0.07	0.038753	0.792	0.011
CSNK1G2-AS1	16	6	3	6.5	4.2	8	0.52	0.040686	0.786	0.0025
KCNQ1OT1	16	6	1	5	2.7	6.3	0.42	0.032742	0.786	0.0072
BHLHE40-AS1	16	6	3.5	33	9.8	31.3	0.31	0.045552	0.786	0.018
CARMN	44	40	5	16.5	9.5	23.3	0.41	7.0811e-06	0.785	8.9e-09
CASP5	54	46	14	32.5	18.6	43.8	0.43	1.2094e-06	0.783	2.3e-10
TRAV8-2	35	42	11	39	18.4	55.1	0.33	2.0984e-05	0.783	3.8e-08
SCARNA17	16	6	226.5	25.5	521.8	73.8	7.07	0.050487	0.781	0.0052
ARRDC5	54	46	19	60.5	36.5	108.3	0.34	1.815e-06	0.778	1.1e-09
AGAP6	54	46	1802.5	5570	2352.5	5830	0.4	1.7619e-06	0.778	6.6e-09
NBPF26	34	39	11529	32669	14349.9	35598.7	0.4	5.1704e-05	0.776	2.9e-07
OR2L1P	16	6	15.5	2	36.6	7	5.22	0.053829	0.776	0.0092
AGAP9	54	46	983	2708.5	1248.4	3702.9	0.34	2.3564e-06	0.775	3.5e-09
PPIAL4C	38	40	22	45.5	32.7	107.7	0.3	2.9763e-05	0.775	1.1e-07
GOLGA8K	49	44	51	165	104.4	199.8	0.52	6.0429e-06	0.773	4e-08
AGAP5	54	46	715	2167.5	994.6	2420.5	0.41	3.5319e-06	0.77	1.6e-08
TRGV3	45	43	18	50	30.3	66.8	0.45	1.3088e-05	0.77	5.1e-08
SCO2	49	42	507	983.5	642.9	999.7	0.64	9.5811e-06	0.77	5.3e-08
TRAV12-2	35	42	15	43	19	79	0.24	5.0588e-05	0.77	1.7e-07
GBP1	54	46	1660	4197	2854.7	8253.2	0.35	4.0358e-06	0.769	3.3e-09
CYTOR	45	43	1	6	2.6	7.4	0.36	1.042e-05	0.766	2.9e-08
BMS1P17	16	6	8.5	25.5	32.5	32.8	0.99	0.065098	0.766	0.0044
HSP90B2P	16	6	15.5	28.5	22.8	34.2	0.67	0.06487	0.766	0.0045
RPLP0P2	16	6	9.5	28.5	20.6	44	0.47	0.065174	0.766	0.0068
HOXA10-AS	16	6	1	39.5	5.9	58.8	0.1	0.056284	0.766	0.012
TDP1	54	46	582	899.5	570.2	897.1	0.64	5.9946e-06	0.764	5.8e-08
TRBV11-2	35	42	4	14	5.6	13.9	0.4	6.1202e-05	0.764	7e-07
WASHC2A	45	43	6206	10122	6884.4	12894.7	0.53	2.2293e-05	0.763	1.3e-07
NPIPB3	54	46	13886.5	36280	18295.9	41513.4	0.44	6.9359e-06	0.762	4.9e-08
NBPF9	43	42	4372	10245	4429.2	10080.8	0.44	3.3414e-05	0.762	7.1e-07
ZNF66	44	40	125.5	437	229.8	674	0.34	4.0939e-05	0.761	3.8e-07
C5orf24	54	46	976.5	534.5	1130.3	640.2	1.77	8.2962e-06	0.76	5.7e-08
MGAT4EP	16	6	1	1.5	1.1	2.5	0.43	0.028418	0.76	0.0047
CACNA1C-AS1	16	6	3.5	7.5	4.6	8.8	0.52	0.067872	0.76	0.0053
TRAF3IP2-AS1	16	6	90.5	55	187.3	59.3	3.16	0.070733	0.76	0.0064
MT1L	16	6	49.5	126.5	80.9	149.2	0.54	0.070813	0.76	0.009
NBPF19	34	39	2413	4872	2958.3	6002.7	0.49	0.00014547	0.759	2.1e-06
ZNF264	54	46	633.5	1015.5	638.1	982.5	0.65	9.4357e-06	0.758	1.1e-07
GBP3	54	46	794	2050.5	1050	2407	0.44	1.006e-05	0.757	1e-07
ZXDA	54	46	211.5	366	207.2	349.3	0.59	9.8953e-06	0.757	1.1e-07
CBWD3	54	46	823	1605.5	1162.3	2647.6	0.44	1.0721e-05	0.756	6.4e-08
ZNF90	54	46	45.5	189	151.7	327.6	0.46	1.0874e-05	0.756	1.1e-07
AHNAK	54	46	40704.5	160455	61575.4	178423	0.35	1.143e-05	0.755	2e-07
IGKV1-33	35	42	98	1743	2108.6	12603.4	0.17	0.00012745	0.755	2.3e-06
IGKV1-16	35	42	49	472.5	382.8	1566.1	0.24	0.00012939	0.755	3.6e-06
CTAGE11P	16	6	2.5	8.5	3.8	13	0.29	0.071353	0.755	0.038
ZNF267	54	46	561.5	1205.5	764.8	1686	0.45	1.2571e-05	0.754	1e-07
AGAP4	54	46	1151	3566	1583.6	3424.2	0.46	1.257e-05	0.754	1.8e-07
KCNMA1	54	46	285.5	1125.5	625.8	1443	0.43	1.2569e-05	0.754	1.9e-07
NBPF14	43	42	7144	22595	10588.6	25549.9	0.41	5.8735e-05	0.753	1.1e-06
NBPF15	43	42	4557	13943	5523.3	13817.1	0.4	5.8941e-05	0.753	1.2e-06
IGKV1-6	35	42	18	319.5	590	2395	0.25	0.00014097	0.753	3.8e-06
ACTR3C	54	46	26	84	66.1	158.9	0.42	1.5636e-05	0.752	1.2e-07
ZNF57	54	46	95	189	109.9	187.9	0.59	1.7193e-05	0.75	1.8e-07
BTNL8	54	46	7	15.5	10	19.1	0.52	1.7235e-05	0.75	2.2e-07
UXT-AS1	16	6	5.5	15	7.8	17.8	0.43	0.081976	0.75	0.02
PRKCQ	54	46	63	180.5	109.7	257.5	0.43	1.8874e-05	0.749	1.5e-07
NLRP7	54	46	4	17	14.1	27.7	0.51	1.8211e-05	0.749	1.9e-07
WASHC2C	45	43	6091	8710	6059.8	11087.7	0.55	5.8356e-05	0.749	7.6e-07
ATP1A3	54	46	27	61.5	50.7	120.6	0.42	2.1999e-05	0.747	1.9e-07
MTRNR2L12	44	40	31	138	57.6	155.8	0.37	9.9425e-05	0.747	4.7e-06
HAVCR1	54	46	14	30	111.9	231.3	0.48	2.3584e-05	0.746	2.3e-07
NBPF10	43	42	1579	4279.5	2132.8	5309.6	0.4	9.3397e-05	0.746	2.6e-06
SLFN12L	54	46	70	154	158.8	349.5	0.45	2.5308e-05	0.745	3.6e-07
RGS7BP	54	46	3	8.5	10.6	10.9	0.98	2.1998e-05	0.745	4.3e-07
GOLGA8J	49	44	14	25	22	40.6	0.54	4.7222e-05	0.745	7.5e-07
SLC6A10P	16	6	2.5	11.5	63.4	105.7	0.6	0.088695	0.745	0.012
TPRXL	16	6	1	4	3.3	18.5	0.18	0.085153	0.745	0.016
TRIOBP	54	46	2920	5454.5	3542.9	6070	0.58	2.7337e-05	0.744	6.1e-07
ACBD5	54	46	1154.5	2365.5	1469.5	2693.5	0.55	2.8188e-05	0.744	9.5e-07
IGHV3-72	35	42	7	41	227.3	502.7	0.45	0.00022918	0.744	1.7e-05
C12orf74	49	42	6	13	9	19	0.47	6.6706e-05	0.743	2.1e-06
PLCXD2	54	46	19.5	43.5	26	50	0.52	3.1687e-05	0.742	3.8e-07
SLC33A1	54	46	822.5	1140	900.1	1295.9	0.69	3.1823e-05	0.742	4.6e-07
TCAF2	54	46	194.5	619	381.6	954.1	0.4	3.3804e-05	0.742	4.8e-07
TNIP3	54	46	19.5	50	30	64.4	0.47	3.5185e-05	0.741	4.4e-07
GOLGA8R	49	44	365	1100	561	1293.3	0.43	6.9405e-05	0.74	2.3e-06
NPIPB4	49	44	11308	33106	17216.6	40328.9	0.43	6.8222e-05	0.74	2.4e-06
ZNF724	45	43	204	820	418.7	1035.9	0.4	0.00010552	0.74	4.4e-06
CCDC18-AS1	34	39	6	12	8.3	15.2	0.54	0.0004218	0.74	2.3e-05
BOLA2-SMG1P6	34	39	3218.5	7132	4131.3	7156.6	0.58	0.00044607	0.74	2.8e-05
PHETA1	35	42	48	30	47.3	35.9	1.32	0.00030315	0.74	3.1e-05
MAP2K4P1	16	6	5.5	13	7.6	13.2	0.57	0.096038	0.74	0.021
GOLGA2P5	16	6	3	29	26.4	43	0.61	0.091781	0.74	0.022
MEFV	59	50	38	85.5	56.9	102.4	0.56	1.8814e-05	0.739	4.4e-07
ZNF831	54	46	23.5	84	58.7	129.6	0.45	4.2257e-05	0.739	6.6e-07
ZNF93	54	46	149	597	355.4	988.4	0.36	4.2331e-05	0.739	1.5e-06
NBPF12	43	42	5987	16904	7487.3	18301.5	0.41	0.00014887	0.739	8e-06
IGHV3-11	35	42	49	512.5	695.3	2326	0.3	0.00032225	0.739	2e-05
HDC	54	46	15	53	66.3	138.5	0.48	4.3971e-05	0.738	1e-06
MUC12	54	46	166.5	965.5	507.9	1492.4	0.34	4.3497e-05	0.738	1.1e-06
CRLF2	54	46	5.5	14.5	9.1	18.4	0.49	4.2224e-05	0.738	1.3e-06
ZNF682	54	46	63.5	190	133.3	303.7	0.44	4.7632e-05	0.737	1.7e-06
PPIP5K1	54	46	2321	3812	2483.8	4267	0.58	4.9131e-05	0.737	2.1e-06
ZNF736	54	46	284	756	447	1154.2	0.39	4.8406e-05	0.737	2.2e-06
IGHV3-7	35	42	65	403.5	763.1	1592.2	0.48	0.00037594	0.737	2.9e-05
TRBV7-9	34	39	5	11	7.4	23	0.32	0.00050042	0.737	3.1e-05
TDRD15	49	44	4	8.5	10.7	50.2	0.21	8.618e-05	0.736	2.5e-06
ZNF430	54	46	440	1416	697	2008.1	0.35	5.2897e-05	0.736	2.7e-06
PARG	54	46	1428	2437.5	1444	2804.1	0.51	5.1364e-05	0.736	3.5e-06
IGKV3-15	35	42	142	1221	1748.4	5463.1	0.32	0.00039282	0.736	2.5e-05
IGHV3-30	34	39	188	2616	2865.1	6492.3	0.44	0.00055929	0.736	4.7e-05
SLC22A18AS	20	7	18	56	33.1	108	0.31	0.071802	0.736	0.025
SP140	54	46	159	477.5	395.8	807.9	0.49	5.5282e-05	0.735	9.9e-07
ZNF681	54	46	65	289	191.6	610.4	0.31	5.6918e-05	0.735	1.5e-06
TIMD4	54	46	19.5	55	121.6	188.3	0.65	5.681e-05	0.735	1.7e-06
BLCAP	54	46	344.5	215.5	672.7	393.1	1.71	5.6903e-05	0.735	2.1e-06
TPO	54	46	10	25.5	16.5	46.5	0.35	5.2637e-05	0.735	2.3e-06
ZNF718	54	46	141.5	360.5	231.5	556.8	0.42	5.6084e-05	0.735	4.1e-06
IGKV1-5	35	42	484	2852.5	3477.2	7310.8	0.48	0.00030857	0.735	3.7e-05
IGHV2-70	34	39	6	26	68.5	126.2	0.54	0.00056756	0.735	5.3e-05
ZXDB	54	46	253.5	372	246.6	381.5	0.65	6.0355e-05	0.734	1.8e-06
ZNF730	54	46	10	75	68.9	161.9	0.43	5.7379e-05	0.734	2e-06
NBPF20	54	46	682	1584.5	894.4	1994.7	0.45	5.8483e-05	0.734	3.3e-06
NPIPB7	44	40	21	46.5	56.4	75.1	0.75	0.00022747	0.734	1.1e-05
TRBV6-5	35	42	13	29.5	20.2	48.6	0.42	0.00043004	0.734	2.5e-05
IGKV2D-40	35	42	2	15	402.7	47.7	8.44	0.00036833	0.734	4.1e-05
ADAM21P1	16	6	2	7	4.3	8.5	0.5	0.098636	0.734	0.035
SLC9A7P1	16	6	7	16.5	10.8	15.2	0.71	0.10405	0.734	0.04
ZNF80	54	46	8	23.5	14.3	31	0.46	6.2214e-05	0.733	1.9e-06
DTHD1	54	46	24	71.5	69.8	140.2	0.5	6.2038e-05	0.733	2.1e-06
ZNF486	54	46	92.5	376	240.6	551.1	0.44	6.4943e-05	0.733	2.8e-06
BCL2L2-PABPN1	54	46	516	1087.5	532.7	950.4	0.56	6.1275e-05	0.733	3.8e-06
IGHV4-4	34	39	14	84	179.9	4968.1	0.04	0.00064401	0.733	5.1e-05
IGKV3-11	35	42	121	1108.5	1811	3193.2	0.57	0.00047587	0.733	5.6e-05
TTC16	54	46	10	27.5	16.5	31.1	0.53	6.773e-05	0.732	2.1e-06
HCAR2	54	46	18.5	49.5	39.2	56.1	0.7	6.9475e-05	0.732	3.7e-06
FAM120B	54	46	1793	3486.5	2096.6	3631.5	0.58	6.9877e-05	0.732	3.9e-06
SHLD2	35	42	1326	2380.5	1869.3	2669.4	0.7	0.00049507	0.732	4.3e-05
TYMSOS	20	7	10.5	30	44	100.1	0.44	0.076418	0.732	0.0092
ZNF799	54	46	176	367	201.2	411.6	0.49	7.2955e-05	0.731	2.1e-06
ZNF619	54	46	176.5	250	183.5	270.2	0.68	7.2962e-05	0.731	3.8e-06
NPIPB5	54	46	41796.5	92145	54120	125195	0.43	7.152e-05	0.731	4.1e-06
TEN1	49	44	151	86.5	201.9	116.4	1.73	0.00012694	0.731	7.2e-06
FUT7	59	50	13	33	31.3	68.3	0.46	3.6311e-05	0.73	1.2e-06
CUX2	54	46	5	9	10.8	16.5	0.65	7.7945e-05	0.73	2.5e-06
TLL1	54	46	32.5	105.5	106	151.8	0.7	7.6032e-05	0.73	4.8e-06
TRBV19	45	43	6	15	12.9	21.7	0.59	0.00020555	0.73	1.3e-05
PTGDR	54	46	18	42	30.8	62.7	0.49	8.6476e-05	0.729	5.7e-06
TRBV20-1	45	43	19	53	43.8	83.7	0.52	0.00021298	0.729	1.2e-05
OR1F2P	16	6	1	1	1	1.8	0.55	0.063906	0.729	0.0058
GGT3P	16	6	1	16	9.9	25	0.4	0.10561	0.729	0.022
TTC34	20	7	2	5	2.6	4.6	0.57	0.077877	0.729	0.041
ZNF436-AS1	16	6	20	31.5	21.2	34.7	0.61	0.11266	0.729	0.041
IL9R	54	46	16.5	33	24.6	40.9	0.6	9.2652e-05	0.728	3.2e-06
CEACAM4	54	46	6.5	13	10.1	16.2	0.62	9.0675e-05	0.728	3.3e-06
ABCD2	54	46	27.5	67.5	62	128.8	0.48	9.1735e-05	0.728	3.4e-06
FKBP6	54	46	31	90	42	115.3	0.36	9.1805e-05	0.728	5.2e-06
DCLRE1C	54	46	774.5	1533	927.3	1584.3	0.59	9.1909e-05	0.728	8e-06
ZNF701	54	46	376	732.5	455.4	998.8	0.46	9.1901e-05	0.728	8.4e-06
KLF6	54	46	4614.5	8136.5	6034.3	8665.2	0.7	9.0589e-05	0.728	1.1e-05
ZNF257	54	46	46	230	120.7	418.2	0.29	9.5874e-05	0.727	3.5e-06
MED29	54	46	332.5	201.5	528.3	322.4	1.64	9.8674e-05	0.727	6.5e-06
NUTM2G	54	46	130.5	446	236.6	480.9	0.49	9.7267e-05	0.727	7e-06
NUTM2B	49	44	309	669	503.3	1091.1	0.46	0.00016798	0.727	7.2e-06
ZNF248	54	46	232.5	570	335.7	573.4	0.59	9.592e-05	0.727	9.8e-06
TRBV3-1	35	42	5	9.5	8.3	16.2	0.51	0.00061425	0.727	5.2e-05
APOL6	54	46	387	910	636.2	1210.2	0.53	0.00010303	0.726	4.3e-06
ADAMTS18	54	46	12.5	43.5	51.4	63.2	0.81	0.00010238	0.726	5.9e-06
C1orf198	54	46	507	313.5	611.9	397.6	1.54	0.00010751	0.726	6.4e-06
EPC1	54	46	801.5	1210.5	866.7	1184.5	0.73	0.0001075	0.726	8.7e-06
CCDC15	54	46	207.5	406	216.5	398.8	0.54	0.00010747	0.726	1e-05
DGKH	54	46	587.5	1159	765	1171.3	0.65	0.00010599	0.726	1.1e-05
ERVK3-1	44	40	30	45.5	30.4	49.2	0.62	0.00037973	0.726	2.2e-05
LINC00513	44	40	4	8	5	9.2	0.55	0.00033991	0.726	3.3e-05
IGHV3-23	35	42	152	1008	1885.1	3185.7	0.59	0.00070845	0.726	7.8e-05
ZNF816-ZNF321P	54	46	97	197.5	122.3	253	0.48	0.00011152	0.725	6.5e-06
MASTL	54	46	664.5	1099.5	777.1	1224.4	0.63	0.00011379	0.725	6.8e-06
ZNF600	54	46	329	743	499.4	1107.9	0.45	0.0001154	0.725	7.3e-06
CYB5R1	54	46	862.5	495	1124.8	705.3	1.59	0.00011061	0.725	8.4e-06
GMDS-DT	34	39	4.5	8	5.9	9.4	0.62	0.00094229	0.725	0.00011
GBP5	54	46	399	1059	1096.2	2438	0.45	0.0001221	0.724	3.9e-06
GPR171	54	46	41.5	104.5	88.4	187.9	0.47	0.00012197	0.724	4.5e-06
NABP1	54	46	304.5	579.5	428.7	689.5	0.62	0.00012209	0.724	5.3e-06
CATSPERB	54	46	9	18	13.1	31.9	0.41	0.00011575	0.724	6.9e-06
LRRC37A	54	46	1615	3998	2660.9	5647.3	0.47	0.00011872	0.724	7.4e-06
IRF2BP2	54	46	1241.5	848.5	1544.6	1045.1	1.48	0.00011872	0.724	9.1e-06
CBX1	54	46	336.5	201.5	782.5	387.3	2.02	0.00011863	0.724	1e-05
ZNF525	50	45	282	816	480.1	993.4	0.48	0.00017221	0.724	1.2e-05
CCDC162P	16	6	3.5	9.5	10.9	15.7	0.7	0.11705	0.724	0.018
LINC00933	16	6	2	8	4.3	8.7	0.49	0.11874	0.724	0.032
MKI67	54	46	3439.5	9322	4939.7	11113.7	0.44	0.000131	0.723	8.5e-06
TMPRSS3	54	46	12.5	43	105.4	63.7	1.65	0.00012673	0.723	9.4e-06
ZNF680	54	46	376	1391.5	699.2	2084.9	0.34	0.00012737	0.723	9.7e-06
NBPF1	54	46	2274.5	5013.5	2704.4	5386.5	0.5	0.00012919	0.723	1.1e-05
ZNF429	54	46	245.5	677.5	521.5	1138.4	0.46	0.00012558	0.723	1.2e-05
PDPK1	54	46	893	1437	972.7	1346.8	0.72	0.00013098	0.723	1.3e-05
CLIP1-AS1	39	41	1	4	2.4	4.5	0.53	0.00023879	0.723	2e-05
RETREG3	45	43	783	567	826.4	641.6	1.29	0.00032085	0.723	3e-05
EBLN3P	34	39	7	15	11.4	21.3	0.53	0.0010606	0.723	0.0001
FAXDC2	54	46	450.5	283.5	537.9	307.5	1.75	0.0001347	0.722	5.5e-06
GLDC	54	46	53	254.5	320.3	590.4	0.54	0.00014044	0.722	7.2e-06
ZNF99	54	46	11	49	29.1	101.2	0.29	0.00013516	0.722	1e-05
ZNF431	54	46	622.5	1821	1072	3027.4	0.35	0.0001405	0.722	1.5e-05
TRBV23-1	44	40	1.5	8	4.7	12.9	0.36	0.00038606	0.722	2.4e-05
LILRB3	59	50	123	294.5	203.4	410.6	0.5	7.7242e-05	0.721	4.9e-06
PARP9	54	46	1106	1763	1551.2	2395.3	0.65	0.00014652	0.721	7.9e-06
KIF19	54	46	8	17.5	12.9	21.1	0.61	0.00014652	0.721	8.3e-06
DPYD	54	46	858.5	2370	1875.8	3533.4	0.53	0.00014855	0.721	9.6e-06
SUPT4H1	54	46	831	536	1086.3	716.6	1.52	0.00015065	0.721	1.2e-05
TMEM98	54	46	941	468	1348.7	840.1	1.61	0.00014443	0.721	1.3e-05
PKD1P1	49	42	9199	17385.5	11281.9	16372.9	0.69	0.00029638	0.721	2.7e-05
IGLV5-52	34	39	54.5	106	65.4	108.3	0.6	0.0012402	0.721	0.00012
SPATA31C2	20	7	2	9	162.8	337.9	0.48	0.08675	0.721	0.045
CHRM5	54	46	9	17.5	12.9	23.4	0.55	0.00015283	0.72	1.1e-05
KBTBD13	44	45	4	1	4.6	2.3	2.02	0.00014941	0.72	1.1e-05
RAB18	54	46	1858.5	3764	2440.6	4075.9	0.6	0.00016151	0.72	1.1e-05
NUBP2	54	46	200.5	103	456.9	265.8	1.72	0.000157	0.72	1.6e-05
ZNF708	54	46	610	2315	1134	3331.4	0.34	0.00015491	0.72	1.6e-05
NPIPA1	53	43	11656	17750	12814.9	18993.8	0.67	0.00021991	0.72	1.9e-05
IGLV3-1	34	39	89	529	618.1	1671.9	0.37	0.0012636	0.72	0.00013
SERINC3	54	46	2918.5	2181	3006	2171.4	1.38	0.00016605	0.719	7e-06
ADGRE1	54	46	23.5	38	30.7	60.1	0.51	0.00017247	0.719	7.3e-06
P2RX5	54	46	36	92	120	222.7	0.54	0.00016575	0.719	9.2e-06
DNAH8	54	46	11	27	36.8	48.4	0.76	0.00016677	0.719	1e-05
ZNF492	54	46	15	65.5	62.9	169.5	0.37	0.0001698	0.719	1e-05
ANKUB1	54	46	6	12	8.3	18.8	0.44	0.00017029	0.719	1.2e-05
NOMO2	53	43	5388	8038	5787.4	9336.3	0.62	0.00024333	0.719	1.4e-05
RGPD8	54	46	3193.5	15422.5	5954.7	18841.2	0.32	0.00017289	0.719	1.6e-05
IGHG3	45	43	1156	5078	5278.4	13336.8	0.4	0.00040112	0.719	2.8e-05
IGHG1	45	43	8042	67337	63689.2	148933	0.43	0.00041222	0.719	3.2e-05
LINC00265	49	42	361	616.5	415.1	670.5	0.62	0.00034023	0.719	3.4e-05
IGKV1D-39	35	42	476	3205	2417.3	7397.2	0.33	0.00098712	0.719	8.1e-05
CFAP410	35	42	150	76	165.9	103.7	1.6	0.0010221	0.719	0.00013
IGKV1D-13	34	39	7	37	133.6	787.1	0.17	0.0012852	0.719	0.00027
FAM86C2P	16	6	41	76	82.3	106.3	0.77	0.1305	0.719	0.027
MSC-AS1	16	6	237.5	759	332.9	914	0.36	0.13061	0.719	0.078
SEC1P	16	6	5	15	7.8	18	0.43	0.12974	0.719	0.09
LILRB2	59	50	262	617	405.6	760.3	0.53	9.5757e-05	0.718	5.6e-06
SLC12A3	54	46	9.5	21.5	22.2	36.2	0.61	0.00018092	0.718	8.6e-06
PDSS1	54	46	264.5	358	290.6	420.3	0.69	0.00018792	0.718	1.6e-05
MTPAP	54	46	941.5	1573	1041.3	1646.4	0.63	0.00018287	0.718	1.9e-05
ZNF226	54	46	409	799	482.9	826.5	0.58	0.00018036	0.718	1.9e-05
TRBV7-7	35	42	1	5	2.4	7.9	0.31	0.00046607	0.718	2.3e-05
MIA2	44	45	1790.5	3342	2000.4	3373.9	0.59	0.00040362	0.718	4.1e-05
NBPF11	38	40	3315	7333	4312.7	8454.5	0.51	0.00091992	0.718	8.9e-05
NYAP2	54	46	3	7	4.7	10.2	0.46	0.00016432	0.717	1.1e-05
RNF34	54	46	785.5	1073	867.2	1101	0.79	0.00019586	0.717	1.3e-05
ZNF737	54	46	217	878	569.4	1661.5	0.34	0.00019054	0.717	1.6e-05
CD99L2	54	46	404	251	576.2	349.8	1.65	0.00019854	0.717	1.7e-05
KNL1	45	43	537	907	638.3	989.1	0.65	0.00046211	0.717	4.4e-05
TRAV38-2DV8	35	42	1	9	5.1	15.4	0.33	0.00081932	0.717	8.1e-05
FCRL3	54	46	38	104	132.3	275	0.48	0.00020949	0.716	1.1e-05
ZCCHC8	54	46	459.5	693.5	531.1	712	0.75	0.00020685	0.716	1.4e-05
UBXN1	54	46	1290.5	873	1554.1	1062.1	1.46	0.00021551	0.716	2e-05
FIS1	54	46	1491	840	2239.3	1337.4	1.67	0.00021553	0.716	2.1e-05
TNIK	54	46	499	1115.5	929.2	1511.7	0.61	0.00021555	0.716	2.2e-05
SLC25A11	54	46	609.5	379	828.2	608.7	1.36	0.00021258	0.716	2.3e-05
RN7SKP255	44	40	7.5	13	10.9	21	0.52	0.0006758	0.716	7e-05
IGKV1-9	35	42	75	575	941.1	2390.2	0.39	0.0011596	0.716	0.00017
CR1	59	50	557	2047	1257.1	3116.4	0.4	0.00011697	0.715	7.2e-06
TICAM2	59	50	7	17.5	20	30.6	0.65	0.0001112	0.715	9.1e-06
ENAM	54	46	5.5	17.5	12	34.2	0.35	0.00021061	0.715	1.5e-05
NAIP	54	46	5456	16658	8093.3	17034.2	0.48	0.00021849	0.715	1.9e-05
ZNF41	54	46	615	844	552.8	873.1	0.63	0.00022759	0.715	1.9e-05
NBPF3	54	46	175	463	318	824.6	0.39	0.00023068	0.715	2.2e-05
ZNF43	54	46	476	1783.5	1054	2844.1	0.37	0.00022758	0.715	2.8e-05
ZNF675	54	46	401.5	1213	574.9	1592.1	0.36	0.00022759	0.715	3e-05
GOLGA8N	49	44	525	1346.5	621.2	1328.2	0.47	0.00036163	0.715	3.8e-05
HDGFL3	45	43	769	457	1358.1	588.7	2.31	0.00052352	0.715	4.4e-05
IGLC1	45	43	837	6757	8704	13358.8	0.65	0.00052358	0.715	5.4e-05
RBM8A	43	42	1357	835	1359.1	1010.5	1.34	0.00066961	0.715	9.7e-05
IGLV2-11	35	42	75	885.5	2608.5	1882.2	1.39	0.0012253	0.715	0.00025
SIRPG	54	46	50	112.5	144.9	270.7	0.54	0.00024669	0.714	1.4e-05
EPB42	54	46	11	19	12.3	22.7	0.54	0.00023627	0.714	1.6e-05
GP6	54	46	39	102	83	171.5	0.48	0.00024633	0.714	1.6e-05
THEMIS	54	46	48.5	119.5	103.3	208	0.5	0.00024664	0.714	1.7e-05
POGK	54	46	837	615.5	878.7	659.3	1.33	0.00024019	0.714	1.8e-05
RGPD1	54	46	253	1628.5	2069.4	3419.4	0.61	0.00024686	0.714	2.1e-05
ZNF808	54	46	1010.5	2435.5	1557.2	3083.1	0.51	0.00024356	0.714	2.6e-05
SAMD12	54	46	7.5	22	17.1	32.7	0.52	0.00024099	0.714	2.7e-05
LINC00342	44	40	5	11.5	8.5	13.5	0.63	0.00071211	0.714	0.00012
TIMM23	43	42	447	808	697	952.9	0.73	0.00068029	0.714	0.00015
NPIPA9	34	39	4528	14465	7132.4	13544.2	0.53	0.0017497	0.714	0.00028
HCG11	16	6	1.5	7.5	103	112.3	0.92	0.12973	0.714	0.029
DPY19L2P3	16	6	4.5	10	10.6	11.5	0.92	0.13779	0.714	0.05
PLCE1-AS1	16	6	5	10	10.1	18	0.56	0.1388	0.714	0.051
FBXW4P1	16	6	11	22.5	12.3	23.2	0.53	0.13947	0.714	0.064
ABCC6P1	16	6	2.5	46.5	77.9	140.8	0.55	0.13643	0.714	0.075
ANKRD18DP	16	6	1	3.5	1.6	3.3	0.47	0.13258	0.714	0.083
BCORP1	16	6	1	7	6.3	6.8	0.91	0.12502	0.714	0.087
PRF1	59	50	112	238.5	328.6	538.8	0.61	0.00013234	0.713	6.7e-06
OXCT2	54	46	29.5	77	48.4	111.9	0.43	0.00025635	0.713	1.6e-05
GPR174	54	46	53	155	108.9	207.1	0.53	0.0002534	0.713	1.7e-05
SLITRK4	54	46	15	40.5	28.6	61.8	0.46	0.00025221	0.713	1.9e-05
CLDN22	54	46	20	43.5	38.1	77.8	0.49	0.00025253	0.713	2e-05
MYOM1	54	46	93.5	164	115	201.1	0.57	0.00026043	0.713	2.3e-05
PARPBP	54	46	180.5	316.5	212.2	351.7	0.6	0.00025357	0.713	2.6e-05
FAM156B	54	46	151	278.5	219.4	517.8	0.42	0.00026334	0.713	2.7e-05
ZBTB21	54	46	380	538	394.4	595.3	0.66	0.00025013	0.713	3e-05
NPIPA5	54	46	12519	31396.5	16756.5	29224.5	0.57	0.00026027	0.713	3.2e-05
RASGRF2	54	46	91	209.5	188.6	288.5	0.65	0.0002501	0.713	3.8e-05
NPIPB11	49	44	1685	3843.5	2436.1	4076.3	0.6	0.00041846	0.713	4.1e-05
JAKMIP1	54	46	22	55.5	49.3	77.1	0.64	0.00027427	0.712	2e-05
CEACAM3	54	46	5	10	7.6	14.9	0.51	0.00025368	0.712	2.2e-05
SAMD3	54	46	33	71	62.6	103.2	0.61	0.00028199	0.712	2.4e-05
OTOF	54	46	10.5	26.5	30.7	42.2	0.73	0.00026566	0.712	2.6e-05
PHLDA3	54	46	297	89	695.6	571.7	1.22	0.00027845	0.712	3.6e-05
ZNF254	54	46	542.5	1978.5	1115	2934.7	0.38	0.0002749	0.712	3.7e-05
GOLGA8O	54	46	199	555.5	334.2	683.2	0.49	0.00027859	0.712	3.8e-05
SMN1	54	46	2689.5	4369	2643.3	4267.2	0.62	0.00028218	0.712	3.9e-05
MUC3A	49	44	96	222	156.3	406.1	0.38	0.00044964	0.712	4.1e-05
MOCS1	54	46	132.5	37.5	263.3	202.9	1.3	0.00026731	0.712	6e-05
LINC01355	44	40	5	9	7	13.2	0.53	0.00077798	0.712	9.4e-05
SPDYE6	43	42	855	2262.5	1537.4	3165.8	0.49	0.00078576	0.712	9.6e-05
IGKV2-28	35	42	222	2498.5	2651.9	6869.8	0.39	0.0014884	0.712	0.00022
IL31RA	54	46	11.5	25	29.1	71.1	0.41	0.00029197	0.711	1.9e-05
GK	54	46	953.5	1551.5	1092.9	1936	0.56	0.00029399	0.711	2.1e-05
ASMT	54	46	5	14	9.2	16.1	0.58	0.00028707	0.711	2.4e-05
NAMPT	54	46	4975	7876	5761.1	9288.8	0.62	0.00028623	0.711	2.4e-05
ALKBH7	54	46	176	112.5	716.2	365	1.96	0.00028991	0.711	2.7e-05
POR	54	46	1007.5	674.5	1112.1	752.5	1.48	0.00029401	0.711	2.8e-05
ANAPC11	54	46	290.5	152	615.7	349.7	1.76	0.00028605	0.711	3.1e-05
ZNF761	54	46	898	2057.5	1327	2919	0.45	0.00029795	0.711	3.5e-05
LYNX1	54	46	52.5	24	116.3	38.2	3.04	0.00029326	0.711	3.6e-05
NAA38	54	46	185.5	97	562.8	347.4	1.62	0.00028605	0.711	3.6e-05
PRDX5	54	46	1841.5	946	3813.4	2416.3	1.58	0.00029792	0.711	3.8e-05
NHS	54	46	120.5	455.5	348.5	610.7	0.57	0.00029389	0.711	3.9e-05
RB1	54	46	2723.5	4411	2954.8	4049.4	0.73	0.00028624	0.711	4.9e-05
RGPD2	49	44	200	817	791.2	2154.8	0.37	0.00046958	0.711	5e-05
TRBV2	45	43	5	12	10.6	27.2	0.39	0.00066511	0.711	6.7e-05
TRIL	44	45	77	25	220.5	112.6	1.96	0.00061112	0.711	7.9e-05
TENT5A	35	42	258	165	339.1	202.8	1.67	0.0015434	0.711	0.00024
IGHV1-69D	34	39	46	342	558.8	889.1	0.63	0.0020192	0.711	0.00042
SFMBT2	54	46	341.5	557.5	414.6	701.8	0.59	0.00032273	0.71	2.8e-05
EVA1B	54	46	161	76.5	544.1	247.5	2.2	0.00031408	0.71	3.1e-05
ZNF155	54	46	157.5	311.5	205.4	380.6	0.54	0.00031002	0.71	3.1e-05
ZNF816	54	46	309	668.5	393	825.7	0.48	0.00031011	0.71	3.3e-05
ZNF100	54	46	388.5	1010	624	1626.2	0.38	0.00031011	0.71	5.1e-05
IGLC7	45	43	13	97	667.2	1278.1	0.52	0.00069429	0.71	0.00011
IGHV3-21	35	42	71	412.5	2064.1	2493.7	0.83	0.0016245	0.71	0.00029
MYH6	54	46	2.5	10.5	7.2	14.6	0.5	0.00028646	0.709	2.3e-05
PARP15	54	46	122	220	252.7	595.8	0.42	0.00034474	0.709	2.3e-05
ZNF101	54	46	227.5	352	287.3	424	0.68	0.00034478	0.709	2.9e-05
ANKRD36	54	46	3388.5	7568	5090.1	11228.8	0.45	0.00033142	0.709	3.3e-05
SFT2D2	54	46	1798	3023	2118.8	3737.2	0.57	0.00033587	0.709	3.4e-05
ZNF548	54	46	421	741.5	529.2	833	0.64	0.00034482	0.709	3.7e-05
PLAA	54	46	695.5	1084.5	799.4	1205.3	0.66	0.00032703	0.709	4e-05
TMEM9	54	46	411	187.5	606.2	378.8	1.6	0.00034475	0.709	5e-05
ZNF91	54	46	2505.5	8126.5	4747.6	12167	0.39	0.00033583	0.709	5.7e-05
GPR152	54	46	6	13.5	7.9	16.6	0.48	0.00032712	0.709	5.8e-05
TRAV9-2	35	42	9	19.5	14.1	35.2	0.4	0.0017018	0.709	0.00021
TRAV13-1	35	42	9	20.5	27.6	37.5	0.74	0.0016667	0.709	0.00023
IGHV1-2	35	42	50	455	860.1	1029.5	0.84	0.0017349	0.709	0.0005
IL18RAP	59	50	20	35	31.2	57.7	0.54	0.00019722	0.708	1.8e-05
PTPN22	54	46	205.5	381.5	335.5	662.7	0.51	0.00035872	0.708	2.5e-05
SYTL3	54	46	92	165.5	138.7	282.1	0.49	0.00035396	0.708	2.6e-05
APOBEC3B	54	46	202	330.5	249.4	392.3	0.64	0.00034936	0.708	3.2e-05
SLC9A9	54	46	277.5	480	383	598.2	0.64	0.00036835	0.708	3.3e-05
KCNN3	54	46	53	122	105	135.7	0.77	0.00034913	0.708	4.1e-05
PDE6C	54	46	4	7.5	7.3	11.9	0.62	0.0003288	0.708	4.8e-05
ZNF107	54	46	427	1058.5	839.4	2809.1	0.3	0.00034939	0.708	4.8e-05
ZNF195	54	46	466	808.5	626.5	1086.3	0.58	0.00035408	0.708	5e-05
SPDYE1	54	46	470	1717	831.4	2196.8	0.38	0.0003588	0.708	5.2e-05
ZNF141	54	46	474.5	1278.5	790.1	1943.2	0.41	0.00035878	0.708	5.3e-05
TSPAN9	54	46	433.5	249.5	631.4	595.1	1.06	0.00035405	0.708	7.3e-05
TRBV6-6	35	42	4	9	6.8	17.4	0.39	0.0016406	0.708	0.00023
GUCY1B1	35	42	186	299.5	295.4	522.1	0.57	0.0018071	0.708	0.00041
DHRS4-AS1	16	6	2	13.5	100.2	153	0.65	0.14054	0.708	0.042
POM121L9P	16	6	24	42.5	47.7	86	0.55	0.15021	0.708	0.045
CCDC183-AS1	16	6	8.5	21.5	11.8	19.3	0.61	0.14929	0.708	0.052
EGFR-AS1	16	6	1	20.5	4.3	30.2	0.14	0.12353	0.708	0.056
COL18A1-AS1	16	6	1.5	9	4.4	14.5	0.3	0.13366	0.708	0.057
SMCR5	16	6	2.5	8	3.6	9.2	0.39	0.14394	0.708	0.061
DAPP1	54	46	72	137.5	135.2	181	0.75	0.00038289	0.707	2.8e-05
ZNF804A	54	46	15	29.5	26.1	56.8	0.46	0.00037125	0.707	2.9e-05
LRRC37A2	54	46	3932	7610.5	5293.2	8968.8	0.59	0.00039332	0.707	4.2e-05
ENSA	54	46	622.5	380.5	1102.4	648.6	1.7	0.00037815	0.707	4.3e-05
ZNF763	54	46	135.5	298.5	223.1	438.7	0.51	0.00037804	0.707	5.8e-05
CBWD5	49	44	1537	3821.5	2290.9	3898.2	0.59	0.0005987	0.707	8.9e-05
LINC00266-1	49	42	18	47	30.8	72.5	0.43	0.00072378	0.707	0.00011
RN7SL674P	44	40	2.5	7	5	8.6	0.58	0.00092666	0.707	0.00015
TRBV6-1	35	42	5	10.5	7.4	24.2	0.31	0.0017357	0.707	0.00022
TRAV1-2	35	42	7	17.5	13	24.5	0.53	0.0018438	0.707	0.00026
IGLV2-8	34	39	116	637	882.6	2148.1	0.41	0.0024409	0.707	0.00034
IGHV3-49	35	42	16	128	450	456.7	0.99	0.0018428	0.707	0.00046
DHRS4L1	20	7	4.5	30	23.3	57.6	0.4	0.1125	0.707	0.049
SPATA31C1	20	7	2	9	5.2	67.4	0.08	0.10496	0.707	0.063
ABCB1	59	50	133	357.5	406.7	687.8	0.59	0.00022846	0.706	2.2e-05
CAMK1D	54	46	100	179.5	157.4	244.1	0.65	0.00041989	0.706	3.9e-05
ADGRE2	54	46	367.5	781.5	543.5	924.2	0.59	0.00040386	0.706	4e-05
EEF2KMT	54	46	364	549.5	440.2	591.6	0.74	0.00040383	0.706	4.2e-05
CCBE1	54	46	12	28.5	75.1	64.3	1.17	0.00040635	0.706	4.4e-05
NDUFB11	54	46	538	390	1238.1	748.6	1.65	0.0004091	0.706	4.7e-05
ZNF765	54	46	544.5	1092	684.8	1393.7	0.49	0.00039851	0.706	4.7e-05
APOBEC3A	50	45	15	31	26.3	54	0.49	0.00054063	0.706	4.8e-05
P2RX1	54	46	25.5	67.5	54.5	77.8	0.7	0.00040242	0.706	4.8e-05
ANAPC1	54	46	4292	6325	3723.5	5758.3	0.65	0.0003986	0.706	5.5e-05
FCMR	49	44	107	257.5	210.6	561.3	0.38	0.00064294	0.706	5.9e-05
LRRC37A3	54	46	1306.5	3242	2003.7	4041.3	0.5	0.00040388	0.706	5.9e-05
FAM72C	38	40	54.5	158.5	111.2	188.5	0.59	0.0017525	0.706	0.0003
IGKV1-17	35	42	77	383	629.3	2111.9	0.3	0.0019661	0.706	0.00036
IGLV1-50	35	42	7	17	13.1	21	0.62	0.0019268	0.706	0.00057
GIPR	54	46	30	47	40.4	62.8	0.64	0.00044121	0.705	3.7e-05
HCAR3	54	46	15	26	19.3	38.8	0.5	0.00044556	0.705	4.2e-05
MTF1	54	46	361.5	559	385.2	573.2	0.67	0.00043676	0.705	4.7e-05
ZNF555	54	46	162.5	292.5	204	328.8	0.62	0.00044809	0.705	4.9e-05
KIF5A	54	46	10	22	26.3	80.9	0.33	0.00042673	0.705	5.1e-05
PLEKHG7	54	46	6.5	13	10.9	18.2	0.6	0.00042783	0.705	5.3e-05
FAM153B	54	46	5	17	30.2	108.1	0.28	0.00039566	0.705	5.5e-05
ZNF611	54	46	570	1053.5	770.8	1535.8	0.5	0.00042549	0.705	5.6e-05
PARM1	54	46	100.5	220	202.2	255.8	0.79	0.00044818	0.705	5.7e-05
ZNF519	54	46	88	206	155.5	295.2	0.53	0.00044784	0.705	6.6e-05
RC3H2	54	46	2056	2958	2084.6	2808.8	0.74	0.00042552	0.705	6.8e-05
TRBV10-2	35	42	1	5.5	2.9	8.2	0.36	0.001423	0.705	0.00018
LYSMD1	54	46	229.5	125.5	239.1	161.2	1.48	0.00047817	0.704	5.2e-05
NRSN2	54	46	187	126.5	362.6	242.5	1.5	0.00047809	0.704	5.8e-05
UBE2H	54	46	1514	902	1929.2	1225.7	1.57	0.00046613	0.704	6.3e-05
SHISA7	44	45	3.5	1	4	2.6	1.54	0.00050827	0.704	6.4e-05
ZNF234	54	46	328.5	897.5	439.1	817.3	0.54	0.00046007	0.704	7.2e-05
ARHGAP19-SLIT1	50	45	211.5	326	273.6	369.6	0.74	0.00062165	0.704	8.3e-05
HAUS6	54	46	583	980	680.2	1051.1	0.65	0.00047223	0.704	8.4e-05
BET1L	54	46	273.5	155	443.8	319.6	1.39	0.00045978	0.704	0.0001
IGHV1-24	35	42	27	152	381	955.8	0.4	0.0021433	0.704	0.0005
ANP32C	20	7	5	10	140.1	16.3	8.6	0.11991	0.704	0.023
MUC16	54	46	11.5	58	139.9	1688.3	0.08	0.0004872	0.703	4.9e-05
CTAGE9	54	46	39	92.5	91.6	428.5	0.21	0.00048384	0.703	5.2e-05
MDGA1	54	46	53.5	100	90.5	238.5	0.38	0.00049687	0.703	5.2e-05
CBWD6	54	46	401.5	1025.5	688.2	1380.1	0.5	0.00049047	0.703	5.9e-05
TRBV5-7	35	42	1	4	2	7.1	0.28	0.00078699	0.703	5.9e-05
ZNF98	54	46	6	32.5	67	113.1	0.59	0.00046421	0.703	6.4e-05
SMG1	54	46	17534.5	25894	17148.5	28386	0.6	0.00049032	0.703	7.1e-05
C4orf48	54	46	84	26.5	394	293.8	1.34	0.00048991	0.703	7.2e-05
VWDE	54	46	8	25	29.9	41	0.73	0.00047944	0.703	7.4e-05
PSMB6	54	46	599	335.5	1529.8	996.4	1.54	0.00048453	0.703	8.9e-05
NUP62	54	46	2130.5	3118.5	2339.4	3199	0.73	0.00049091	0.703	0.00011
NUTM2D	50	45	481.5	968	613.1	1094.2	0.56	0.00067673	0.703	0.00011
TRAV19	45	43	7	15	11	27.4	0.4	0.001046	0.703	0.00016
MIR222HG	44	40	3	6	3.9	9.3	0.42	0.0011606	0.703	0.00017
IGHV4-28	35	42	19	55.5	78.6	185.8	0.42	0.0022455	0.703	0.00039
TRAV8-6	35	42	9	21	18.1	41.8	0.43	0.0022672	0.703	0.00042
CCL4L2	34	39	98	250	179.4	294.9	0.61	0.0029317	0.703	0.00052
IGLV3-9	35	42	8	51.5	99.2	347	0.29	0.0022292	0.703	0.00052
IGLV3-25	35	42	40	249.5	407.5	827.6	0.49	0.0022577	0.703	0.00055
IGLV3-21	35	42	154	596.5	1137.1	1383.8	0.82	0.0023373	0.703	0.00058
OVCH1-AS1	16	6	5	11	20.4	19.3	1.06	0.15845	0.703	0.051
FAM13A-AS1	16	6	5	22	16.1	19.3	0.83	0.15988	0.703	0.069
KIR3DX1	16	6	1	6	2.3	7.3	0.31	0.14058	0.703	0.083
AACSP1	16	6	1	3.5	0.9	9	0.1	0.14132	0.703	0.087
LRRC18	54	46	13	32	22.6	45	0.5	0.00050756	0.702	5.2e-05
PLSCR1	54	46	1369	2089	1659	2458.9	0.67	0.00053725	0.702	5.6e-05
ALPK2	54	46	39.5	93	94.3	329.7	0.29	0.00051623	0.702	5.7e-05
TENM1	54	46	60.5	174	146.4	281.7	0.52	0.00053609	0.702	5.9e-05
SIKE1	54	46	434.5	309	596.1	369.8	1.61	0.00053711	0.702	6.4e-05
SIGLEC14	54	46	126	262.5	248.1	356.2	0.7	0.00052347	0.702	6.8e-05
MALT1	54	46	558.5	877	636.1	954.6	0.67	0.00053027	0.702	6.9e-05
CYSTM1	54	46	465.5	222.5	711.7	430.7	1.65	0.00053713	0.702	7.6e-05
RANBP2	54	46	25653.5	46454.5	27535.9	50084.2	0.55	0.00053642	0.702	8.7e-05
CASS4	54	46	35.5	60	53.9	81.9	0.66	0.00051471	0.702	9.3e-05
ZNF92	54	46	397	1514.5	906.2	2568.4	0.35	0.00053035	0.702	9.8e-05
ZNF836	54	46	230	450.5	277.2	523.2	0.53	0.00051679	0.702	0.00012
DTX2P1-UPK3BP1-PMS2P11	50	45	979.5	1993	1186.5	2080.7	0.57	0.00072433	0.702	0.00013
ZNF85	54	46	141	459	305.5	794.3	0.38	0.00053711	0.702	0.00014
FAM30A	45	43	11	33	41.8	65.9	0.63	0.0010832	0.702	0.00019
LINC01943	34	39	1	4	2.3	5.2	0.44	0.0018037	0.702	0.00023
MRM1	43	42	61	37	131.5	82.2	1.6	0.0013321	0.702	0.00027
IGKV1D-33	35	42	2	17.5	121.2	313.5	0.39	0.0019599	0.702	0.00033
IGKV1D-16	35	42	6	45.5	111.6	356.4	0.31	0.0021431	0.702	0.00038
IGLV3-27	35	42	4	29.5	37.9	101.3	0.37	0.0021762	0.702	0.00041
IGHV3-48	35	42	33	177	800.4	837.4	0.96	0.0023753	0.702	0.00081
BANK1	54	46	28	93	185.3	286.2	0.65	0.00055033	0.701	5.8e-05
NLRP2	54	46	35.5	100.5	111.9	178.8	0.63	0.00055765	0.701	5.8e-05
NLRP12	54	46	15.5	37	33.1	57.2	0.58	0.00054944	0.701	6.1e-05
SGPP2	54	46	33.5	61	51.2	80.5	0.64	0.00055035	0.701	6.2e-05
ERMN	54	46	14	28.5	22.7	39.5	0.57	0.00057008	0.701	6.8e-05
OR13D1	54	46	5.5	12.5	8.1	17.8	0.46	0.00052563	0.701	7e-05
UBE2G2	54	46	1070.5	819	1223.5	938.3	1.3	0.00054413	0.701	8e-05
RNF141	54	46	314.5	235.5	405.5	269.8	1.5	0.0005652	0.701	8.2e-05
PGAP3	54	46	142.5	95.5	254.6	152.4	1.67	0.00055084	0.701	9.1e-05
TBKBP1	54	46	182.5	95.5	202.6	132.7	1.53	0.00055775	0.701	0.0001
GTF2H2	53	43	916	2324	1209.3	2550.9	0.47	0.00073964	0.701	0.00014
IGLV1-40	35	42	67	454.5	780.7	1688.6	0.46	0.0025868	0.701	0.00053
ZBP1	54	46	61	114.5	131.9	180.9	0.73	0.00060244	0.7	6.2e-05
ARGLU1	54	46	1485	931	1773.3	1061.6	1.67	0.0005876	0.7	6.9e-05
TTC22	54	46	7	13	17	20.5	0.83	0.00057626	0.7	7.1e-05
HS3ST3A1	54	46	25	59	47.8	98.3	0.49	0.000601	0.7	7.7e-05
KCNC3	54	46	145	258.5	190.6	296.7	0.64	0.00060257	0.7	7.7e-05
ANKRD36B	54	46	1513	3152.5	2174.4	3982.7	0.55	0.00059521	0.7	8.5e-05
TMEM127	54	46	796.5	532	910.1	664.3	1.37	0.00058753	0.7	9.3e-05
SPDYE2B	54	46	636.5	1600	1117.9	2582	0.43	0.00061007	0.7	9.4e-05
ZNF28	54	46	699	1340.5	880.6	1655.2	0.53	0.00059517	0.7	0.0001
MRPL55	54	46	103	50.5	399.8	224	1.78	0.00060968	0.7	0.00011
OTUB1	54	46	795	514	949.5	701.8	1.35	0.00061053	0.7	0.00011
ANKRD36C	49	44	3693	6997.5	4851	8584	0.57	0.00093688	0.7	0.00014
ACOD1	45	43	3	7	4.7	9.7	0.49	0.0010847	0.7	0.00017
ZNF253	54	46	385.5	1026.5	672.4	1596.3	0.42	0.00058757	0.7	0.0002
IGKV1-27	35	42	34	250.5	810.7	2267.6	0.36	0.0026244	0.7	0.00052
OR2L5	20	7	4	1	19	3.4	5.54	0.094653	0.7	0.017
FIGNL2	20	7	4.5	19	16.7	22.1	0.75	0.12591	0.7	0.024
DOCK8	54	46	2082	4219.5	3421.4	5795.3	0.59	0.0006343	0.699	6.9e-05
FCGR1B	54	46	155	314	281.1	576.4	0.49	0.0006505	0.699	7.4e-05
FAM153A	54	46	4	12	17.7	69.5	0.25	0.00054832	0.699	7.5e-05
PRR15L	54	46	7	14.5	10.4	16.5	0.63	0.00062548	0.699	7.5e-05
P2RY13	54	46	38.5	76	81.2	116.7	0.7	0.00063332	0.699	7.6e-05
MYO1G	54	46	162	352	345.6	495	0.7	0.00061819	0.699	7.7e-05
ZNF468	54	46	591	1376.5	844.9	1900.9	0.44	0.00062631	0.699	8.3e-05
ASXL3	54	46	8	27.5	45.6	44.7	1.02	0.00063564	0.699	9.6e-05
MTHFD1	54	46	3762	6071	4307.3	6095.3	0.71	0.00064238	0.699	0.0001
GPS1	54	46	951	617	1229.8	861.5	1.43	0.00064243	0.699	0.00012
DNAJC7	54	46	1673	1294.5	1628.7	1293.7	1.26	0.00061831	0.699	0.00014
SELENOW	45	43	861	566	1423.4	770.7	1.85	0.001291	0.699	0.00016
TRGV2	45	43	19	38	35.2	62.1	0.57	0.0013248	0.699	0.0002
HLA-F-AS1	40	44	77	135.5	98.8	256.7	0.38	0.0017729	0.699	0.00026
RIMBP3B	38	40	18.5	48	30.1	51.1	0.59	0.0023421	0.699	0.00043
IGHV1OR15-1	34	39	8.5	17	12.4	45.7	0.27	0.0035932	0.699	0.00058
TLR10	59	50	12	33.5	68.4	75.5	0.91	0.00038481	0.698	6e-05
SMTNL1	54	46	35	56.5	45.9	90.7	0.51	0.00068278	0.698	6.8e-05
GZF1	54	46	252.5	172	300.8	205.6	1.46	0.00066685	0.698	9.4e-05
TEK	54	46	151	387.5	475.6	518.2	0.92	0.00069295	0.698	9.7e-05
COA3	54	46	230.5	147.5	531.6	336.8	1.58	0.00069277	0.698	0.0001
MYNN	54	46	413.5	554	438.9	573.3	0.77	0.00066719	0.698	0.0001
TRPC6	54	46	74	129.5	182	210.6	0.86	0.00065858	0.698	0.0001
COPS4	54	46	770	537	873	624.8	1.4	0.00066707	0.698	0.00012
DNAJC19	54	46	774.5	1149	827.2	1192	0.69	0.00068428	0.698	0.00012
MAP1LC3A	54	46	145.5	82.5	370.8	233.2	1.59	0.00067541	0.698	0.00012
ANKRD26	54	46	1180.5	1846	1217.3	1991.2	0.61	0.00066727	0.698	0.00013
MLLT10	54	46	1381	1967	1426.6	1995.5	0.71	0.00069306	0.698	0.00013
SUCLA2	54	46	333	173	423.9	263.7	1.61	0.00068426	0.698	0.00013
ZNF714	54	46	367	945	614.1	2089.4	0.29	0.00068436	0.698	0.00014
PMS2	54	46	1942	3210.5	1941.9	3051.1	0.64	0.00067579	0.698	0.00018
IGHV3-53	35	42	19	133	425.1	829.4	0.51	0.0029766	0.698	0.0007
IGKV1-12	35	42	23	162.5	503.1	1074.7	0.47	0.0028912	0.698	0.00075
AMZ2P1	16	6	244.5	135	262.1	146.8	1.79	0.1775	0.698	0.04
EMBP1	16	6	33.5	66.5	55	72.8	0.76	0.1725	0.698	0.047
SERHL	16	6	34.5	10.5	67.3	16.5	4.08	0.17201	0.698	0.054
SUGT1P3	16	6	10	19.5	13	24.7	0.53	0.17153	0.698	0.062
ZNF252P-AS1	16	6	3.5	11.5	7.4	11	0.67	0.16945	0.698	0.073
ADAM20P1	16	6	3	7	4.6	11.5	0.4	0.17043	0.698	0.081
GNAS-AS1	16	6	22	96.5	53.3	2166.3	0.02	0.1775	0.698	0.085
LAX1	54	46	49	98.5	104.5	185.8	0.56	0.00071931	0.697	8.1e-05
BEND4	54	46	2	6.5	5.1	10.3	0.49	0.00061391	0.697	9.2e-05
DDX11	54	46	2277	3776	2724.7	4182.5	0.65	0.00071073	0.697	0.00011
SIAE	54	46	535.5	783.5	594.9	848.9	0.7	0.0007381	0.697	0.00011
TSSK2	54	46	4.5	13	9.2	13.5	0.68	0.00068708	0.697	0.00011
LINC01550	50	45	15.5	38	32.1	73.2	0.44	0.00095093	0.697	0.00012
CLP1	54	46	182	126	312.8	182.9	1.71	0.00071947	0.697	0.00013
CTDSP1	54	46	563	402.5	1059.6	670.2	1.58	0.00072874	0.697	0.00013
PIAS4	54	46	446.5	304	442.5	335.2	1.32	0.00073804	0.697	0.00013
SLC39A3	54	46	251	133.5	300.6	227.8	1.32	0.00072866	0.697	0.00018
ZNF738	50	45	73.5	152	117.5	202.1	0.58	0.00094704	0.697	0.00018
SNX29P2	49	42	343	649	409.6	844.9	0.48	0.0012806	0.697	0.00021
MINDY1	45	43	350	239	420.5	281.5	1.49	0.0015131	0.697	0.00025
TRGV4	45	43	17	44	29.8	68	0.44	0.0014691	0.697	0.00025
IGKV4-1	45	43	51	455	909	1382.9	0.66	0.0014476	0.697	0.00032
TBC1D3L	38	40	565.5	1391.5	771.8	1852.7	0.42	0.0027475	0.697	0.00052
CPLANE2	35	42	49	27.5	49.4	34.5	1.43	0.0031047	0.697	0.0006
IGHV3-74	35	42	35	129	417.4	705.7	0.59	0.0030505	0.697	0.00068
LILRB1	59	50	154	387.5	348.7	518.7	0.67	0.00042981	0.696	5.1e-05
LAMP3	59	50	53	143	222.8	236.6	0.94	0.00043449	0.696	5.4e-05
LY75-CD302	54	46	212.5	613	456.3	962.5	0.47	0.00072472	0.696	8.3e-05
PRDM1	54	46	297.5	469	451.8	772.1	0.59	0.00077596	0.696	8.3e-05
IKZF3	54	46	98.5	216	216.1	366.7	0.59	0.00077562	0.696	8.9e-05
PLCL2	54	46	268.5	605.5	405.4	666.1	0.61	0.00078573	0.696	0.0001
TCAF1	54	46	791.5	1476.5	1206.1	1958.7	0.62	0.00075687	0.696	0.0001
ZNF432	54	46	189	370.5	324	677	0.48	0.00075673	0.696	0.00011
ACTB	54	46	89621.5	123424	98036.8	142396	0.69	0.00076502	0.696	0.00012
ZNF726	54	46	40	99.5	73.5	151.6	0.48	0.00078436	0.696	0.00013
GPR89A	54	46	1173	2489.5	1577.9	2621.7	0.6	0.00074746	0.696	0.00014
ZNF414	54	46	130.5	79.5	183	107.1	1.71	0.00077562	0.696	0.00014
FGD6	54	46	231	427	351.5	481	0.73	0.00074726	0.696	0.00015
VPS13A	54	46	3126.5	7497.5	4214.2	7597.7	0.55	0.00078582	0.696	0.00016
CBWD1	54	46	1374.5	2602	1633.2	2787.8	0.59	0.00078588	0.696	0.00022
CBWD2	54	46	1689	3185	1908	3452.5	0.55	0.00078588	0.696	0.00023
IGLV2-23	35	42	102	710	1686.5	2590.4	0.65	0.0032134	0.696	0.0008
NUDT11	20	7	5.5	20	46.2	34.9	1.32	0.133	0.696	0.029
GRIN3A	54	46	19.5	33	22.7	42.7	0.53	0.00080256	0.695	9.9e-05
ATP8B4	54	46	175.5	284	234.1	336.8	0.7	0.00082598	0.695	0.00011
C10orf55	54	46	17	34	26.7	53.5	0.5	0.00080226	0.695	0.00011
ITIH1	54	46	2.5	6.5	5.4	10	0.54	0.00071245	0.695	0.00011
ST8SIA4	54	46	154	283	225.2	341.4	0.66	0.00081568	0.695	0.00011
TOX	54	46	65.5	180.5	207.8	281.8	0.74	0.00079565	0.695	0.00011
FBXO28	54	46	486.5	396	621.1	434.3	1.43	0.00083621	0.695	0.00012
TRIM22	54	46	916	1742	1442.9	2172	0.66	0.00083648	0.695	0.00012
TRIM61	54	46	5.5	15	14.8	23	0.64	0.00077281	0.695	0.00012
ZNF230	54	46	132	211.5	144.6	243.9	0.59	0.00080548	0.695	0.00012
ASCC1	54	46	922	1210	951.9	1249.6	0.76	0.00083642	0.695	0.00013
MACC1	54	46	28	63.5	59.2	89.4	0.66	0.00082445	0.695	0.00013
UGT2B17	54	46	4	15	8.5	23.5	0.36	0.00066304	0.695	0.00013
RBBP8	54	46	1512	2260.5	1611.2	2387.5	0.67	0.00083645	0.695	0.00014
SLC26A8	54	46	6	12	9.8	13.4	0.73	0.00081196	0.695	0.00015
GOLGA8M	49	44	35	100.5	70.3	198.8	0.35	0.0012436	0.695	0.00022
PAGR1	43	42	298	201	448.3	276.3	1.62	0.001974	0.695	0.00043
RIMBP3	43	42	65	142.5	162.7	188.2	0.86	0.0019732	0.695	0.0005
TRAV12-3	35	42	9	23	16.9	39.8	0.42	0.0034484	0.695	0.00068
POLR2A	59	50	219	119.5	1734.2	651.9	2.66	0.00049856	0.694	7.3e-05
CD96	59	50	140	389.5	299.8	615.8	0.49	0.00052141	0.694	7.6e-05
FCRL5	54	46	41.5	152	183.4	365.1	0.5	0.00085546	0.694	0.0001
TRAT1	54	46	33.5	92.5	71.9	123.4	0.58	0.00084601	0.694	0.00011
LSM14A	54	46	2673.5	2365.5	3280.5	2505	1.31	0.00087909	0.694	0.00012
OR2A1	54	46	87.5	276	295.1	451.8	0.65	0.00085623	0.694	0.00012
PLGLB2	54	46	18.5	45.5	33.1	66.7	0.5	0.00084805	0.694	0.00012
MFSD5	54	46	596.5	318.5	700.3	500.5	1.4	0.0008469	0.694	0.00013
IER2	54	46	246.5	116.5	1067.5	444.7	2.4	0.00088959	0.694	0.00019
ZNF562	54	46	554.5	967.5	629.2	1018.7	0.62	0.00089013	0.694	0.0002
GTF2H2C	54	46	1522	3268.5	1719.2	3171.5	0.54	0.00085737	0.694	0.00024
WASHC1	45	43	1357	2124	1439.7	2101.3	0.69	0.0017215	0.694	0.00032
GALNT17	45	43	6	13	16.1	23.2	0.69	0.0017132	0.694	0.0004
IGKV2D-28	35	42	15	98	310.9	682.7	0.46	0.0034862	0.694	0.00071
IGHV4-39	35	42	76	320	562.9	1706.6	0.33	0.0035462	0.694	0.00076
IGLV2-14	35	42	173	1399.5	3457.1	6304.5	0.55	0.0035495	0.694	0.0011
ICOS	59	50	43	83	77.2	158.8	0.49	0.00053901	0.693	5.7e-05
TNFRSF10C	59	50	25	50.5	37.5	74.3	0.5	0.00053215	0.693	7e-05
RNF133	54	46	10	26.5	18.6	36.2	0.51	0.00089552	0.693	0.00011
PLEKHG3	54	46	164.5	107	273.7	133.3	2.05	0.00094635	0.693	0.00012
SLFN11	54	46	574.5	944.5	735.7	1266.7	0.58	0.00091232	0.693	0.00013
CLIC6	54	46	17	34.5	36.3	50.7	0.71	0.00092125	0.693	0.00014
PZP	54	46	31.5	65.5	63.3	108.3	0.58	0.0009225	0.693	0.00014
FAM168B	54	46	586.5	425.5	1023.6	549.3	1.86	0.00091226	0.693	0.00015
SERINC4	54	46	27.5	52.5	39.7	71.1	0.56	0.0009109	0.693	0.00016
ARFGAP2	54	46	1032.5	754	1139.1	864.8	1.32	0.00091242	0.693	0.00017
LAGE3	54	46	45	14	426.7	243.7	1.75	0.00093172	0.693	0.00017
KAT6B	54	46	2802	3554.5	2482.9	3679.6	0.67	0.00091242	0.693	0.00018
CCDC194	44	40	5	10	6.7	10.3	0.65	0.0023412	0.693	0.00043
MCUB	45	43	135	249	192.5	296.2	0.65	0.0018213	0.693	0.00045
IGHV4-61	35	42	49	296.5	312	1306.1	0.24	0.0037201	0.693	0.00065
AOC4P	16	6	3.5	19	20.5	19.3	1.06	0.18265	0.693	0.044
TUG1	16	6	2.5	7	519.3	344.3	1.51	0.17965	0.693	0.048
APOC1P1	16	6	39.5	106.5	128.1	142.5	0.9	0.18439	0.693	0.051
DBH-AS1	16	6	1	9.5	29.9	75.8	0.39	0.1789	0.693	0.055
HMGN3-AS1	16	6	2	14	12.2	14	0.87	0.17675	0.693	0.064
ITM2C	54	46	910	583.5	1966	1008.3	1.95	0.00098237	0.692	0.00014
C11orf65	54	46	27	49.5	36.1	58.9	0.61	0.0010042	0.692	0.00015
NSUN6	54	46	188.5	289.5	245.1	348.2	0.7	0.00097021	0.692	0.00015
SAMD9	54	46	1510.5	2574	1843.4	3360.8	0.55	0.00095867	0.692	0.00015
ZNF805	54	46	488	660.5	601.6	741.3	0.81	0.00095853	0.692	0.00016
CD72	54	46	92.5	204.5	213.8	246.6	0.87	0.00099394	0.692	0.00017
DYM	54	46	1625.5	2516.5	1804.8	2544.7	0.71	0.00099471	0.692	0.00017
SPG11	54	46	5745.5	9199	5770.6	8403	0.69	0.00095853	0.692	0.00017
MST1	54	46	380	617	455.7	642.3	0.71	0.00099467	0.692	0.00018
TEFM	54	46	179	135	212.9	154.8	1.37	0.00098189	0.692	0.00018
SLC12A6	54	46	1180	1917.5	1352.2	1988.2	0.68	0.0010069	0.692	0.00019
LRRC47	54	46	770.5	532.5	878.4	669.9	1.31	0.00097042	0.692	0.00021
ZNF587	54	46	1864	2789.5	2050.8	3108.7	0.66	0.00098255	0.692	0.00021
BRCA2	54	46	904	1481.5	992.2	1550.9	0.64	0.00099464	0.692	0.00023
NIT1	54	46	594	378	642.7	485.4	1.32	0.0009945	0.692	0.00023
JAML	49	44	246	602	483.6	823.5	0.59	0.0014249	0.692	0.00024
CUL2	54	46	826	1159	972.2	1139.5	0.85	0.00099464	0.692	0.00025
ZNF283	54	46	368.5	654	431.1	731.1	0.59	0.00095857	0.692	0.00026
GCNA	45	43	180	274	202.8	413.3	0.49	0.0019278	0.692	0.00031
LINC02035	45	43	31	52	35.9	54.1	0.66	0.0019214	0.692	0.00033
SPDYE2	49	44	1437	4126	2717.3	6425.8	0.42	0.0014817	0.692	0.00037
CACNA1E	54	46	18	43	41.9	102.1	0.41	0.0010143	0.691	0.00013
TMEM156	54	46	28.5	58.5	79.9	125	0.64	0.0010303	0.691	0.00014
ADGRE3	54	46	10	19	14.8	23.3	0.64	0.0010465	0.691	0.00015
APOL4	54	46	112	215.5	182.2	297.8	0.61	0.0010441	0.691	0.00015
NUGGC	54	46	16.5	34.5	38.4	72.3	0.53	0.0010532	0.691	0.00015
PPARG	59	50	99	230.5	228.8	302.5	0.76	0.0006245	0.691	0.00015
TUBB1	54	46	66	116	75.9	123.2	0.62	0.0010566	0.691	0.00016
FBXO39	54	46	6.5	14	13.7	18.2	0.75	0.0010399	0.691	0.00017
TXNDC2	54	46	9	19.5	14.2	23.1	0.62	0.0010149	0.691	0.00017
SLC4A8	54	46	46.5	84.5	69.1	117.9	0.59	0.0010426	0.691	0.00018
TMEM236	54	46	47	109.5	99.5	222	0.45	0.0010567	0.691	0.00018
G2E3	54	46	482.5	685.5	523.3	697.5	0.75	0.0010446	0.691	0.00019
NF2	54	46	1634	2274	1772.2	2565.5	0.69	0.0010194	0.691	0.00019
RTN1	54	46	81	138	174.9	226.7	0.77	0.0010437	0.691	0.0002
ZNF845	54	46	850.5	1671.5	975.5	1898.9	0.51	0.0010446	0.691	0.00021
SH2D3C	54	46	111.5	212	292.9	268.8	1.09	0.0010572	0.691	0.00025
LINC01934	34	39	1	4	2	4.4	0.46	0.0025412	0.691	0.00036
IGHD	45	43	14	41	109.2	353.6	0.31	0.0020545	0.691	0.00037
IGHV3-66	35	42	12	114	174.4	494	0.35	0.0040332	0.691	0.0011
SAG	44	45	2	1	3	1.4	2.09	0.00024949	0.69	2.8e-05
CD3G	59	50	79	205	185.8	399	0.47	0.00067419	0.69	0.00011
PYHIN1	54	46	89.5	197	188	347.2	0.54	0.0010966	0.69	0.00015
SH3BP1	54	46	430	616.5	546.5	689.2	0.79	0.0010838	0.69	0.00016
UMPS	54	46	798	1227	885.5	1235.2	0.72	0.0010838	0.69	0.00016
ZSCAN12	54	46	112.5	210	141.6	238.5	0.59	0.0011237	0.69	0.00017
UBASH3A	54	46	19	44	53	65.1	0.81	0.0010793	0.69	0.00018
AANAT	54	46	6	10	8	11.4	0.7	0.0010958	0.69	0.00019
CEP128	54	46	455.5	766.5	501.9	856.1	0.59	0.0010971	0.69	0.00019
ZNF491	54	46	43.5	84	66	140.9	0.47	0.0010959	0.69	0.0002
ARV1	54	46	385	243.5	495.4	349.7	1.42	0.0010837	0.69	0.00021
EMX2	54	46	10	22.5	31.5	61.8	0.51	0.001127	0.69	0.00022
TAS2R31	54	46	285.5	579	392.7	695.7	0.56	0.0011103	0.69	0.00022
SNAP47	54	46	405.5	337.5	457.9	351.9	1.3	0.0011377	0.69	0.00024
UBFD1	54	46	854.5	561.5	975.3	711.7	1.37	0.0011241	0.69	0.00024
ZNF644	54	46	3368	5385	3569.4	5141	0.69	0.0010838	0.69	0.00025
ITPR2	54	46	2553	6047.5	3998.1	6311.2	0.63	0.001138	0.69	0.00027
ALG1L9P	50	45	23.5	41	35.4	54.1	0.65	0.0014926	0.69	0.00028
ZNF383	54	46	210	405	266.6	461.9	0.58	0.0011378	0.69	0.00034
IGLV6-57	45	43	23	84	337.4	260.7	1.29	0.0022126	0.69	0.00048
LINC02312	44	40	4.5	14	11	17.7	0.62	0.0025237	0.69	0.0005
TRBV5-6	35	42	7	12	11.3	20.9	0.54	0.0042306	0.69	0.0011
IL12A	59	50	6	12.5	9	15.5	0.58	0.00069881	0.689	0.00014
RSPH10B	54	46	25.5	52	41.1	74.6	0.55	0.0011483	0.689	0.00018
F2	54	46	5.5	10	10.1	22.7	0.44	0.0011349	0.689	0.00019
KIF18A	54	46	254.5	420.5	292.7	465.3	0.63	0.0011801	0.689	0.00019
LDLRAD3	54	46	423	257	674.3	338.8	1.99	0.0011943	0.689	0.00019
ZNF208	54	46	66.5	372	632.3	1276.2	0.5	0.0012078	0.689	0.00019
NEXN	54	46	216.5	399	376.9	560	0.67	0.0011943	0.689	0.00021
USP17L4	54	46	12.5	44	26.8	95.7	0.28	0.0011311	0.689	0.00021
LEMD3	54	46	1159.5	1715	1276.2	1739.8	0.73	0.0011517	0.689	0.00023
BRWD3	54	46	2459	4024.5	2396.3	3685.3	0.65	0.0012092	0.689	0.00024
THSD7B	54	46	13	26	18.6	39.4	0.47	0.0011845	0.689	0.00025
FANCC	54	46	293	428.5	333.4	437.6	0.76	0.001209	0.689	0.00027
ODAPH	45	43	4	7	9.5	10.2	0.93	0.0021912	0.689	0.00044
LINC02371	34	39	3.5	1	3.6	8.2	0.44	0.0017321	0.689	0.00047
ZNF658	43	42	806	2403	1246.6	2317.5	0.54	0.0023988	0.689	0.00082
IGHV3-64	35	42	3	16	55.1	81	0.68	0.0037179	0.689	0.00088
MIR497HG	20	7	2.5	27	18.4	50.9	0.36	0.14609	0.689	0.062
CD247	59	50	92	180.5	259.9	377.1	0.69	0.00076235	0.688	0.00011
CD80	59	50	52	89.5	66.6	118.4	0.56	0.00077045	0.688	0.00013
AOAH	54	46	410	822.5	722.6	1070.5	0.68	0.0012238	0.688	0.00018
GOLGA6L4	54	46	961	1832.5	1282.6	2340.5	0.55	0.001254	0.688	0.00021
CAPS	54	46	11.5	6.5	106.2	39.1	2.72	0.0011977	0.688	0.00022
PTPRE	54	46	243	418.5	404.8	579.7	0.7	0.0012238	0.688	0.00022
FANCD2	54	46	1297	2719.5	1733.1	2990.3	0.58	0.0012388	0.688	0.00023
SLC43A3	54	46	1934	2750.5	2250.9	3393.6	0.66	0.001224	0.688	0.00023
TAS2R30	54	46	265	470	346.2	566	0.61	0.0012223	0.688	0.00023
GAPT	54	46	18.5	39	71.3	60.7	1.18	0.0012205	0.688	0.00024
OPTN	54	46	2424	3811	3023.7	4337.3	0.7	0.0012846	0.688	0.00025
MRPS6	54	46	495.5	279.5	1008.4	522.8	1.93	0.0012538	0.688	0.00026
RLN1	54	46	5.5	10.5	6.5	15.9	0.41	0.0011892	0.688	0.00026
TAS2R46	54	46	116.5	220	169	313.5	0.54	0.0012835	0.688	0.00026
TDRD1	54	46	5	10	9.5	87	0.11	0.0012494	0.688	0.00026
PRDX6	54	46	2192	1389.5	3227.2	2264.6	1.43	0.0012846	0.688	0.00027
FEM1A	54	46	36.5	17.5	130.2	62.6	2.08	0.0012816	0.688	0.00028
ZNF493	54	46	397	856	785	1835.8	0.43	0.0012539	0.688	0.00028
CDC73	54	46	3206	4566.5	3204.8	4329.9	0.74	0.0012845	0.688	0.0003
PTPRO	54	46	116	240	286.4	291.8	0.98	0.0012386	0.688	0.00031
NPAT	54	46	2442.5	3746.5	2411.5	3823.3	0.63	0.0012845	0.688	0.00035
IGKV1-39	35	42	8	64.5	531.5	796.3	0.67	0.0039177	0.688	0.00078
SMG1P1	16	6	16093.5	10706.5	14808.1	8127.7	1.82	0.20302	0.688	0.049
CTAGE10P	16	6	1	1	1	2.3	0.43	0.16458	0.688	0.056
RNF216P1	16	6	406	375.5	422	327	1.29	0.20302	0.688	0.057
PIPSL	16	6	17.5	55.5	31.6	48.3	0.65	0.19612	0.688	0.066
PYY2	16	6	3.5	19	12.4	35.8	0.35	0.19179	0.688	0.067
ACTG1P17	16	6	3	10.5	9.4	11.8	0.8	0.19358	0.688	0.07
A1BG-AS1	16	6	11	23	16	22.2	0.72	0.19612	0.688	0.075
LBX2-AS1	16	6	3	15	40.8	110	0.37	0.19383	0.688	0.083
MKRN7P	16	6	1	3	1.8	7	0.26	0.17428	0.688	0.085
SBF2-AS1	16	6	184.5	262	182.8	307.5	0.59	0.19688	0.688	0.097
KRT19P2	16	6	1	4	1.5	5.2	0.29	0.15605	0.688	0.099
MBL1P	16	6	2	6.5	3	5.2	0.58	0.19063	0.688	0.1
ADAM19	54	46	310	758.5	644.8	967.6	0.67	0.0013158	0.687	0.00021
DUOX2	54	46	9.5	18.5	40.3	236	0.17	0.001304	0.687	0.00022
FCGR3B	54	46	30.5	51.5	52.2	132.5	0.39	0.0013452	0.687	0.00022
FLT1	54	46	617	1260	1279.2	1446.3	0.88	0.0013002	0.687	0.00022
FOXN3	54	46	553	436	649.6	444.6	1.46	0.0013641	0.687	0.00023
URGCP-MRPS24	44	45	1	13	12.2	24.1	0.51	0.0012465	0.687	0.00023
AKNA	54	46	563.5	937.5	977.9	1348.2	0.73	0.0013479	0.687	0.00025
APBB1IP	54	46	396.5	850	711.7	1015.2	0.7	0.0013642	0.687	0.00025
CACFD1	54	46	67	39.5	133.6	74.5	1.79	0.0013139	0.687	0.00026
RGPD3	54	46	129	300	192.9	480.4	0.4	0.0012996	0.687	0.00028
CEP152	54	46	937	1466.5	1005.7	1518.4	0.66	0.0013318	0.687	0.00029
FBXL19	54	46	364.5	179.5	383.8	266.5	1.44	0.0013157	0.687	0.00029
FEM1C	54	46	396.5	627	444.3	642.8	0.69	0.0013641	0.687	0.00029
RN7SKP71	34	39	1	3	1.9	3.7	0.52	0.0017847	0.687	0.0003
ZNF561	54	46	641	1088.5	713.4	1058.6	0.67	0.001316	0.687	0.00033
RGPD6	54	46	2799	8069.5	4399.9	11750.1	0.37	0.001315	0.687	0.00034
VRK1	54	46	686.5	1126	848.6	1241.3	0.68	0.0013318	0.687	0.00034
ARF5	54	46	958.5	556.5	1541.4	1105.1	1.39	0.0013479	0.687	0.00036
MMP24OS	45	43	8	18	11.4	19.9	0.57	0.0024856	0.687	0.00049
TRBV27	45	43	2	5	5.6	9.3	0.6	0.0020823	0.687	0.00049
CCL14	48	46	36.5	147	217.5	243.3	0.89	0.0018301	0.687	0.00067
PPIAL4A	38	40	4	7	4	9.7	0.41	0.0035657	0.687	0.00073
TRAC	34	39	191.5	375	383.6	662.3	0.58	0.0060937	0.687	0.0017
CYTIP	54	46	150	342.5	328.9	507.5	0.65	0.0013971	0.686	0.00021
TESPA1	54	46	55	108.5	112	175.5	0.64	0.0014304	0.686	0.00024
CTAGE6	54	46	44	179	128	321.6	0.4	0.0013791	0.686	0.00025
NUS1	54	46	839	1145	896.4	1197.4	0.75	0.0013973	0.686	0.00025
SAE1	54	46	1547	1095	1777.3	1249.4	1.42	0.0014485	0.686	0.00026
SLC35F3	54	46	5	10.5	8.7	18.8	0.46	0.0013786	0.686	0.00026
STARD13-AS	50	45	1	5	3.8	6.9	0.55	0.0013616	0.686	0.00026
DYSF	54	46	819.5	1653	1653.1	1985.8	0.83	0.0014141	0.686	0.00027
SSR1	54	46	781	504.5	1556	875.5	1.78	0.0014483	0.686	0.00028
SPIN2A	54	46	217	294.5	238.9	402.6	0.59	0.0014478	0.686	0.00029
STYK1	54	46	8.5	16.5	13.5	20.5	0.66	0.0013953	0.686	0.00029
IDO2	54	46	3	8	6.3	11.2	0.56	0.0013426	0.686	0.0003
HECW2	54	46	148	336	363.3	416.6	0.87	0.0013806	0.686	0.00032
ZNF347	54	46	224	419.5	321.9	829.2	0.39	0.0014482	0.686	0.00036
HERC4	54	46	1250	1698	1206.5	1714.3	0.7	0.0014485	0.686	0.00038
BMS1P4	50	45	17	43	32.7	42.8	0.76	0.0018645	0.686	0.0005
SNX15	49	44	119	84.5	165.1	113.1	1.46	0.0020561	0.686	0.0005
DCP1A	43	42	690	822.5	677.5	891.2	0.76	0.0032334	0.686	0.00069
CCL3L3	39	41	68	186	144.9	209.9	0.69	0.0041871	0.686	0.0011
TRAV8-4	35	42	10	19	15	37.9	0.4	0.0051001	0.686	0.0011
ZKSCAN2-DT	34	39	4	7	5.4	8.1	0.66	0.0061749	0.686	0.0016
GBA3	20	7	1	4	15.5	199.6	0.08	0.14676	0.686	0.095
MUC1	59	50	113	242	451.7	641.9	0.7	0.00088915	0.685	0.00019
IL3RA	59	50	93	177.5	196.7	231	0.85	0.000918	0.685	0.0002
GBP4	54	46	465.5	1156.5	1349.5	2270.7	0.59	0.0015012	0.685	0.00023
TRAF4	54	46	1191.5	851	1657.9	904	1.83	0.0014658	0.685	0.00023
BTN3A3	54	46	1252.5	1989.5	1598.6	2547.7	0.63	0.0015191	0.685	0.00024
PRKCB	54	46	233.5	378	388.6	675.3	0.58	0.0015189	0.685	0.00025
SNX8	54	46	673.5	444.5	931	535.5	1.74	0.001537	0.685	0.00026
TEC	54	46	89.5	163.5	127.1	186.9	0.68	0.0014827	0.685	0.00026
RUFY4	54	46	11	20.5	29.5	32.5	0.91	0.0014922	0.685	0.00027
SUCNR1	54	46	32.5	52.5	37.1	73.8	0.5	0.0014812	0.685	0.00028
TYW5	54	46	150.5	240.5	160.3	244.7	0.65	0.0015366	0.685	0.00028
CFAP57	54	46	7	11.5	12.1	14.7	0.82	0.0014791	0.685	0.0003
CPT1B	54	46	393	624.5	462.5	684.8	0.68	0.0014828	0.685	0.0003
MGAM	54	46	21.5	43.5	42.3	142.8	0.3	0.0014628	0.685	0.0003
DPM3	54	46	123.5	73	752.4	391.7	1.92	0.0014823	0.685	0.00032
EIF3G	54	46	1518.5	1101	1910.7	1350.8	1.41	0.0015373	0.685	0.00032
RNASEH2C	54	46	210	110	334.2	219.1	1.53	0.0014829	0.685	0.00036
DOCK11	54	46	1101	2019	1543.2	2331.5	0.66	0.0015193	0.685	0.00038
RPRML	44	45	5	1	7.1	4.1	1.73	0.0018312	0.685	0.00039
SETX	54	46	9110.5	14551	8414.1	13212.8	0.64	0.001483	0.685	0.0004
WDR13	54	46	657	331.5	884.6	605.5	1.46	0.0014656	0.685	0.00047
IGLC3	45	43	2982	9887	11610.5	17209.2	0.67	0.0028818	0.685	0.00058
MAP1LC3B2	44	45	79	46	208.6	112.6	1.85	0.0027369	0.685	0.00073
HSFX2	43	42	37	63.5	51.4	69.7	0.74	0.0033661	0.685	0.00076
DHFR2	45	43	79	139	98	153.4	0.64	0.0028797	0.685	0.00077
SNHG26	34	39	1	4	2.7	4.9	0.54	0.0041578	0.685	0.00096
LTF	59	50	19	35.5	54.9	326.8	0.17	0.00099922	0.684	0.00015
CYFIP2	59	50	563	1309.5	874.5	1498.5	0.58	0.00097018	0.684	0.00022
GPR65	54	46	83.5	162	136.8	217.2	0.63	0.001555	0.684	0.00026
GSTM3	54	46	531	268	934.9	323	2.89	0.0015742	0.684	0.00026
SLC27A2	54	46	16	25.5	19.1	34.1	0.56	0.0015619	0.684	0.00026
FAM72B	54	46	109.5	199	150.2	259.4	0.58	0.0015545	0.684	0.00028
TSN	54	46	2060	1263.5	2412.1	1504.6	1.6	0.0015558	0.684	0.00029
KCTD15	54	46	512	317	648.1	406.2	1.6	0.0015742	0.684	0.0003
AK2	54	46	6000.5	8071.5	6307.7	9328.1	0.68	0.0015556	0.684	0.00031
SERPIND1	54	46	78.5	119	87.6	142.5	0.61	0.0016297	0.684	0.00031
LILRA6	54	46	59	115	110.9	148.3	0.75	0.0016106	0.684	0.00033
ANKDD1A	54	46	189	146.5	240.6	163.6	1.47	0.0016305	0.684	0.00034
ZNF586	54	46	421	718	538.5	908.5	0.59	0.0016122	0.684	0.00034
ZNF589	54	46	484	767.5	558.4	887.1	0.63	0.0015743	0.684	0.00034
RPSA	54	46	22392	31070.5	23860.1	32542.1	0.73	0.0015734	0.684	0.00035
LEPROT	54	46	135.5	93	745.8	358.7	2.08	0.0016299	0.684	0.00036
PREX2	54	46	171	371	664.1	769.1	0.86	0.0016115	0.684	0.00041
TRAV41	45	43	4	7	6.5	8.5	0.76	0.0025929	0.684	0.00063
IGHG2	45	43	1313	6399	12229.5	25550.3	0.48	0.0029608	0.684	0.00073
IGLC2	45	43	3967	15067	22453.3	25433	0.88	0.002961	0.684	0.00076
SIGLEC11	54	46	22	48	35.3	70.8	0.5	0.0017041	0.683	0.00028
FAM180B	54	46	9	5	55.6	10.7	5.18	0.0015885	0.683	0.00029
KCNJ1	54	46	7	11	8.9	13.6	0.65	0.0016403	0.683	0.00029
DGKE	54	46	56	81	66.1	105.4	0.63	0.0016883	0.683	0.00031
FAM83D	54	46	155.5	274	243.5	320.1	0.76	0.0016701	0.683	0.00031
TMEM71	54	46	65	117	111.1	190.2	0.58	0.0017291	0.683	0.00032
VNN2	54	46	52	124	107	235.3	0.45	0.0017092	0.683	0.00032
WNT2	54	46	13	47.5	41.7	96.2	0.43	0.0016488	0.683	0.00033
ENDOV	54	46	117.5	69	141.3	85.5	1.65	0.0016695	0.683	0.00034
GLIPR1	54	46	257	461.5	497.9	651	0.76	0.0016899	0.683	0.00034
WDR77	54	46	424.5	297.5	536.6	386.8	1.39	0.0016701	0.683	0.00034
C7orf50	54	46	189.5	139	542.4	299.2	1.81	0.0017299	0.683	0.00036
CAB39	54	46	813	612	1107.7	777.5	1.42	0.00169	0.683	0.00036
ZSCAN32	54	46	225.5	172	242.3	192.1	1.26	0.0016689	0.683	0.00037
DNA2	54	46	162.5	251	203.7	289.7	0.7	0.00171	0.683	0.00038
DNAJC18	54	46	134	84	160.8	111.6	1.44	0.0016692	0.683	0.00038
TSR2	54	46	222.5	155	736.5	338.7	2.17	0.0016498	0.683	0.00038
MRPS36	54	46	271.5	173	403.7	276.4	1.46	0.0016697	0.683	0.00041
UBR7	54	46	1903.5	2522.5	2014.3	2689.1	0.75	0.0017306	0.683	0.00042
PPIAL4F	43	42	1	7.5	7	18.1	0.39	0.0022367	0.683	0.00048
LINS1	49	44	454	770	501.5	763.3	0.66	0.0024936	0.683	0.00051
LRRC70	54	46	98	212.5	146.6	263.8	0.56	0.0017096	0.683	0.00054
RASSF6	54	46	4	15	14.2	27.1	0.52	0.0016215	0.683	0.00054
IGLV4-69	35	42	9	41.5	44	141.4	0.31	0.005953	0.683	0.0015
MICB	59	50	96	179	157.1	239.7	0.66	0.0011155	0.682	0.00021
FCRL1	54	46	13	34	145.5	143.4	1.01	0.0017472	0.682	0.00031
UROC1	44	45	4	1	12.7	2.8	4.6	0.0016568	0.682	0.00032
AURKA	54	46	639	880.5	705.6	1120.9	0.63	0.001751	0.682	0.00035
SLC29A3	54	46	301	472.5	434.7	649.3	0.67	0.001751	0.682	0.00037
ZNF841	54	46	1020.5	1865.5	1503.1	3068.4	0.49	0.0018354	0.682	0.00038
ASB1	54	46	225.5	191	282.5	205.5	1.37	0.0017704	0.682	0.00039
SPDYE3	54	46	301	677	577.7	1235.7	0.47	0.0017715	0.682	0.0004
COX8A	54	46	1125	660	4356.1	2793.8	1.56	0.001751	0.682	0.00041
SIRPD	54	46	5.5	11.5	7.4	13.4	0.55	0.0017571	0.682	0.00041
SMARCE1	54	46	2034	1729.5	2214.4	1779.8	1.24	0.0017926	0.682	0.00041
EDRF1	54	46	1097	1571	1104.6	1555.9	0.71	0.0018353	0.682	0.00048
HMCN2	49	44	25	53.5	66.4	133.5	0.5	0.0025221	0.682	0.0005
DIAPH1	54	46	3757.5	6210	4493.6	6213.2	0.72	0.0018138	0.682	0.00052
BCKDHA	54	46	314	174.5	493.3	332.7	1.48	0.0018133	0.682	0.00056
TRIR	45	43	554	446	580.6	445.5	1.3	0.0032544	0.682	0.00065
IGHV4-34	35	42	68	191.5	205.7	428.5	0.48	0.0063005	0.682	0.0015
IGLV1-44	35	42	67	260.5	586.3	1003.7	0.58	0.006382	0.682	0.0017
CLCA3P	16	6	1	1	1	2	0.5	0.15792	0.682	0.052
HTR7P1	16	6	3	10	28.1	23.7	1.19	0.20753	0.682	0.056
MCM3AP-AS1	16	6	19	36.5	29.6	36.5	0.81	0.20985	0.682	0.11
ZNF37BP	16	6	157	103	170.9	131	1.3	0.20998	0.682	0.11
RNF217-AS1	16	6	2.5	6	4.1	8.7	0.47	0.20466	0.682	0.12
HSH2D	54	46	47.5	67	155.7	138.5	1.12	0.0018547	0.681	0.00032
TC2N	54	46	166	375	309.3	614.6	0.5	0.0019453	0.681	0.00033
ZNF530	54	46	111	201	153.8	262.9	0.59	0.0018557	0.681	0.00033
HAUS5	54	46	220	146.5	262.9	169.5	1.55	0.0018783	0.681	0.00036
PHEX	54	46	72.5	124.5	126.9	255.3	0.5	0.0018562	0.681	0.00036
CIITA	54	46	1281	3599	2837.1	4287.5	0.66	0.0019233	0.681	0.00037
MUC4	54	46	29.5	54	458.8	2594.6	0.18	0.0019359	0.681	0.0004
ZSCAN5A	54	46	38	51	45.2	57.6	0.79	0.0019412	0.681	0.0004
PRRG4	54	46	37.5	65.5	55.2	92.6	0.6	0.0018547	0.681	0.00042
ATP2C1	54	46	4421	6231	4757.3	6258.7	0.76	0.0019008	0.681	0.00043
OAZ2	54	46	492	338.5	823.5	518.1	1.59	0.0018787	0.681	0.00045
CSNK2A1	54	46	2680.5	3567	2889.9	3708.5	0.78	0.0019458	0.681	0.00046
ZNF717	54	46	365	720.5	517.5	870	0.59	0.0019009	0.681	0.00046
TIMM10	54	46	390.5	267.5	1107.8	542.7	2.04	0.0019229	0.681	0.00048
CFL1	54	46	4975	3355	7035.8	4978.4	1.41	0.0019009	0.681	0.00049
DSC2	54	46	195	387	376.3	482.1	0.78	0.0018567	0.681	0.00049
GAN	54	46	518.5	714.5	547.6	710.3	0.77	0.0019447	0.681	0.00049
TSSC4	54	46	74	45	284.6	162.7	1.75	0.0018552	0.681	0.00049
HLA-DPA1	49	49	2070	5221	4253.3	6208.7	0.69	0.0019961	0.681	0.00052
SYS1	54	46	263	191	333.4	247.6	1.35	0.001945	0.681	0.00052
PSMB4	54	46	6844.5	4341	7846.5	5822.4	1.35	0.0019009	0.681	0.00054
METRNL	54	46	180.5	102.5	370.8	272.2	1.36	0.0018778	0.681	0.00055
SPDYE5	54	46	738	1561.5	1017	2058.1	0.49	0.001857	0.681	0.00059
RIPOR3	45	43	35	50	54.2	77.8	0.7	0.0035664	0.681	0.00099
RN7SKP203	44	40	6	10.5	9.3	14	0.66	0.0042918	0.681	0.0011
TRBV4-1	35	42	7	11.5	10.8	25.6	0.42	0.0066074	0.681	0.0016
IGHV3-13	35	42	8	53.5	71.3	150.8	0.47	0.0061059	0.681	0.0017
LINC02610	35	42	9	5	13.4	6.6	2.01	0.0061423	0.681	0.0017
CCR4	59	50	26	49.5	76.2	108.9	0.7	0.0012397	0.68	0.0002
GBP2	54	46	1837.5	3012	2858	4747.3	0.6	0.0019918	0.68	0.00035
FASLG	54	46	23	43	61.4	87.1	0.71	0.0020111	0.68	0.00037
LILRB4	54	46	353.5	751.5	711.1	1104	0.64	0.0020385	0.68	0.00039
NCF1	54	46	599	1239	1202.4	1958.1	0.61	0.0019905	0.68	0.00039
NCKAP1L	54	46	1084	1984	1744.7	2694.7	0.65	0.0020387	0.68	0.00039
SP140L	54	46	596	1068	687.5	1117	0.62	0.0019688	0.68	0.00039
SPIN2B	54	46	314	481	346.6	502.9	0.69	0.0020621	0.68	0.00041
MCTP2	54	46	101.5	296	242.3	573.1	0.42	0.002062	0.68	0.00042
ZBED2	54	46	10.5	22	31.5	33.7	0.93	0.0020425	0.68	0.00042
ZNF551	54	46	536.5	972	698.5	1080.7	0.65	0.0020624	0.68	0.00042
ZNF160	54	46	941.5	1234.5	1129.6	2282.9	0.49	0.0019688	0.68	0.00043
SETBP1	54	46	864	2058.5	1442.4	2308.8	0.62	0.0019687	0.68	0.00048
PRSS1	54	46	5	14	11	23.8	0.46	0.0019954	0.68	0.0005
UNC50	54	46	568	411.5	661	494.7	1.34	0.0019917	0.68	0.00051
HSFX1	49	44	4	15.5	9.1	17.8	0.51	0.0024612	0.68	0.00053
IL10RB	54	46	730	941	829	997.4	0.83	0.0019915	0.68	0.00053
PMS1	54	46	1121.5	1546.5	1172.6	1615.9	0.73	0.0020386	0.68	0.00055
ARL15	54	46	228	164	308.1	222.2	1.39	0.0020144	0.68	0.00057
TRIM28	54	46	4524.5	2831.5	4951.1	3753.3	1.32	0.0019918	0.68	0.00059
ZNF273	54	46	175	579	393.2	860.5	0.46	0.0020615	0.68	0.00061
ARHGAP11B	49	42	473	802	606.2	924.5	0.66	0.0032643	0.68	0.00085
IGLV1-51	35	42	57	286.5	756.1	704.5	1.07	0.0068092	0.68	0.0027
IL10RA	59	50	1205	2170	2095.6	3336.9	0.63	0.0013096	0.679	0.00022
SLAMF6	59	50	53	113	149.8	229.5	0.65	0.0012935	0.679	0.00028
BIRC3	54	46	342	729.5	601.4	1315.1	0.46	0.0020863	0.679	0.0004
CLEC17A	54	46	11	23.5	62.4	69.3	0.9	0.0020711	0.679	0.0004
RSPH4A	54	46	43	62	56	96.9	0.58	0.0021327	0.679	0.00041
TNR	54	46	5	11	16.3	20.8	0.78	0.0020812	0.679	0.00042
SSU72	54	46	933	705.5	1181	787.3	1.5	0.0021853	0.679	0.00043
ZNF440	54	46	520	965.5	726.4	1396.9	0.52	0.0021605	0.679	0.00044
COG2	54	46	677	533	708	549.2	1.29	0.0021595	0.679	0.00045
CACNB2	54	46	62	93	73.8	108.9	0.68	0.0021336	0.679	0.00046
DBNDD2	54	46	237.5	366.5	257.1	407.2	0.63	0.0021599	0.679	0.00046
EIF4H	54	46	1976	1331	3434.5	2175.6	1.58	0.0020866	0.679	0.00048
HSPBAP1	54	46	301.5	418	326.2	422.7	0.77	0.0020863	0.679	0.00049
MRPL17	54	46	289.5	163.5	584.2	400.7	1.46	0.0021351	0.679	0.00051
LGALSL	54	46	241.5	162	414.4	237.6	1.74	0.0021099	0.679	0.00052
PHLPP2	54	46	349	581.5	395.4	568.5	0.7	0.0021107	0.679	0.00054
ELP5	54	46	632.5	485	743.4	615.4	1.21	0.0021104	0.679	0.00057
NCK2	54	46	728	417	1212.3	782.8	1.55	0.0021854	0.679	0.00057
POLR2C	54	46	823.5	543.5	1010.7	785.2	1.29	0.0021353	0.679	0.00065
ERAL1	54	46	852	626	942.6	794.3	1.19	0.0021109	0.679	0.00068
NOP53	45	43	4119	2352	5212.3	3281.5	1.59	0.0038741	0.679	0.00093
RN7SL4P	44	40	10.5	22.5	39.6	76.3	0.52	0.0047552	0.679	0.0012
NPAP1L	34	39	13	10	16.2	10.6	1.53	0.0086505	0.679	0.002
PTPRC	59	50	2763	5009.5	4288.8	9519.9	0.45	0.0013805	0.678	0.00027
NLRP3	59	50	123	248.5	218.1	322.5	0.68	0.0014549	0.678	0.00033
SLC8A1	54	46	288	527	443.6	632.7	0.7	0.0022364	0.678	0.00044
SLC8A3	54	46	5	7.5	8	12.7	0.63	0.0021799	0.678	0.00044
ZFHX2	54	46	98.5	154	100.7	155.8	0.65	0.0022345	0.678	0.00044
AKAP5	54	46	72	117.5	96.1	139.7	0.69	0.0022613	0.678	0.00045
PACSIN1	54	46	9	17	19.3	21.7	0.89	0.0022318	0.678	0.00045
CACNA2D1	54	46	245	816	671.1	1188	0.56	0.0022108	0.678	0.00047
GRAPL	54	46	61	176	168.1	231.8	0.73	0.0022083	0.678	0.00047
OIT3	54	46	5	9	9.3	10.2	0.91	0.0021996	0.678	0.00048
SHROOM4	54	46	811	2043	1443.5	2148.2	0.67	0.0023153	0.678	0.00048
MAN2A1	54	46	922	1295.5	1029	1477.7	0.7	0.0023151	0.678	0.00049
MMP21	54	46	11	17	12.1	20.5	0.59	0.002269	0.678	0.00049
SIRPB1	54	46	161.5	331.5	302.3	401.3	0.75	0.0022364	0.678	0.00049
ADGRV1	54	46	33	85	487.9	1133.4	0.43	0.0023125	0.678	0.0005
DPEP2	54	46	49.5	80.5	103.1	109.9	0.94	0.0022345	0.678	0.0005
SNX29	54	46	1518.5	2324	1750.9	2737.9	0.64	0.0022887	0.678	0.00051
LAMA3	54	46	259.5	638.5	936.1	1213.8	0.77	0.0022623	0.678	0.00052
ASCC3	54	46	3690	4925	3308.3	5170.9	0.64	0.0023149	0.678	0.00053
ENPP3	54	46	17	30	173.7	542.5	0.32	0.0022772	0.678	0.00053
ZNF460	54	46	1633.5	2316	1761	2318.4	0.76	0.0022886	0.678	0.00053
LILRA2	54	46	43	73.5	71.8	92.8	0.77	0.0022092	0.678	0.00055
HNRNPA1L2	54	46	411.5	608	907.4	771.8	1.18	0.0022359	0.678	0.00056
KSR2	54	46	3	7.5	5	12.1	0.41	0.0020311	0.678	0.00059
GLMN	54	46	298.5	451.5	344.6	518.8	0.66	0.0022879	0.678	0.00061
PPCDC	54	46	140.5	90	167.9	125.4	1.34	0.0022336	0.678	0.00062
SLC4A10	54	46	5.5	11	8.6	11.8	0.73	0.0022387	0.678	0.00063
NMRAL1	54	46	641.5	435	748.7	556.5	1.35	0.0022882	0.678	0.00066
KIAA1217	54	46	304.5	950	846.8	1118	0.76	0.0022621	0.678	0.00072
TRAV3	45	43	6	9	7.7	14.4	0.53	0.0039003	0.678	0.00091
PWAR6	44	40	3	5.5	5.4	8.1	0.67	0.0047542	0.678	0.0013
TRAV26-1	35	42	8	11	10.4	19.2	0.54	0.0073433	0.678	0.0021
IGKV3-20	35	42	306	2792.5	6573	5493.5	1.2	0.0075824	0.678	0.0027
KCNA3	54	46	59.5	113	119.5	241.3	0.5	0.0023678	0.677	0.00045
CPA6	54	46	3	7	4.7	9.3	0.51	0.0020006	0.677	0.00048
PRKCG	54	46	4.5	10	7.1	14	0.51	0.00229	0.677	0.00048
ADAM9	54	46	3896	6931.5	4894.6	7466.3	0.66	0.0023418	0.677	0.00052
CCDC141	54	46	67.5	130	159.3	310	0.51	0.0023953	0.677	0.00054
NECAB3	54	46	218.5	138.5	276.1	181.8	1.52	0.0024511	0.677	0.00054
ZNF221	54	46	153.5	319.5	246.1	377.1	0.65	0.0023687	0.677	0.00054
SRSF3	54	46	3092	2515	3342.4	2678	1.25	0.0024518	0.677	0.00055
SULT1A3	54	46	930.5	1382	996.2	1363.9	0.73	0.0024505	0.677	0.00056
SLC4A4	54	46	60	162.5	182	428.4	0.42	0.0024222	0.677	0.00058
BAZ1A	54	46	2190	2943.5	1994.8	2781.5	0.72	0.0023963	0.677	0.0006
NUTM2F	54	46	4	9.5	6.2	9.7	0.65	0.0021236	0.677	0.00061
GALNT4	54	46	42.5	72	55.7	75.9	0.73	0.0023363	0.677	0.00063
GADD45GIP1	54	46	470	268.5	925.4	621.1	1.49	0.0023417	0.677	0.00067
COL10A1	54	46	375.5	763.5	553.9	1147.2	0.48	0.0024519	0.677	0.00068
TSR3	54	46	305.5	181.5	892.6	416	2.15	0.0023413	0.677	0.00069
ROMO1	54	46	709.5	445.5	1857	1172.8	1.58	0.0024519	0.677	0.0007
MYCBP2-AS1	50	45	21	29	20.5	29.8	0.69	0.0029909	0.677	0.00072
UBQLN1	54	46	2183	3409	2342.8	3136.7	0.75	0.0024239	0.677	0.00081
ZNF506	54	46	646.5	1614	1013.6	2766.4	0.37	0.0024239	0.677	0.00088
HLA-F	44	45	1625	3365	2590.9	4126.1	0.63	0.0041839	0.677	0.001
IGHM	45	43	586	2358	4565.1	8246.4	0.55	0.0042493	0.677	0.0011
IGHV4-59	35	42	92	540	918.7	1393.7	0.66	0.0078146	0.677	0.0022
USP9Y	24	8	54	12.5	345.8	30.9	11.2	0.14395	0.677	0.037
DPY19L2P4	16	6	1	7	5.8	7.2	0.81	0.21224	0.677	0.07
PMS2CL	16	6	343.5	267.5	352.6	256.2	1.38	0.23079	0.677	0.073
TUBA4B	16	6	1.5	9	8.6	10.3	0.83	0.21909	0.677	0.11
ZNF876P	16	6	5.5	11.5	8.7	15.7	0.55	0.222	0.677	0.11
UBE2Q2P1	16	6	78.5	223	99.1	185.5	0.53	0.22357	0.677	0.16
BTN3A1	54	46	1348	2021	1654.9	2526.9	0.65	0.0025085	0.676	0.00047
TFEC	54	46	130	243.5	227.8	317	0.72	0.0024797	0.676	0.0005
MYB	54	46	62.5	107	95.6	194.3	0.49	0.0025354	0.676	0.00051
MYOM3	54	46	6	13	15.6	24.6	0.63	0.0025426	0.676	0.00053
SIRPB2	54	46	31.5	53	52.2	71.6	0.73	0.0025344	0.676	0.00053
SPCS3	54	46	660.5	511.5	1254.6	661.1	1.9	0.0025664	0.676	0.00053
AMPH	54	46	34	50	53.2	126	0.42	0.0025622	0.676	0.00056
FCRL2	54	46	14.5	37.5	93.1	101.9	0.91	0.0024969	0.676	0.00056
ERAP1	54	46	2581	3554.5	2929.1	4460.8	0.66	0.0025664	0.676	0.00057
ADIPOR2	54	46	796.5	467	1283.4	683.4	1.88	0.00248	0.676	0.00059
AGAP11	54	46	109	293.5	364.1	666.8	0.55	0.0025077	0.676	0.0006
ADK	54	46	771	1012.5	888.9	1236.5	0.72	0.0025664	0.676	0.00061
PANK2	54	46	1514.5	1658.5	1455.6	1884.2	0.77	0.002596	0.676	0.00061
PIK3AP1	54	46	482.5	990	756.3	1118.3	0.68	0.0025372	0.676	0.00061
ZMYND10	54	46	13	20	18	25.7	0.7	0.0025223	0.676	0.00061
ZNF443	54	46	198	406	283.4	529.1	0.54	0.0025082	0.676	0.00063
ZNF322	54	46	1272	2188.5	1494.6	2206.2	0.68	0.0025087	0.676	0.00069
C12orf57	54	46	1036	612.5	2026.1	1342	1.51	0.00248	0.676	0.00071
PCIF1	54	46	867	633.5	932.4	752	1.24	0.0025664	0.676	0.0008
KLRC4-KLRK1	49	42	72	193.5	239.8	317.1	0.76	0.0039003	0.676	0.00094
TRBV29-1	45	43	11	20	31.4	35.4	0.88	0.0044947	0.676	0.0016
ITK	59	50	186	483.5	405.2	835.8	0.48	0.0016839	0.675	0.00031
IRF1	59	50	499	1179.5	956	1438.5	0.66	0.001684	0.675	0.00032
FPR2	59	50	20	41	29.2	57	0.51	0.001661	0.675	0.00034
TLR1	59	50	402	697	544.1	803.6	0.68	0.0017372	0.675	0.00035
TNFRSF9	59	50	34	77	60.5	96.2	0.63	0.0016646	0.675	0.00038
GML	54	46	1	4	2.7	6.1	0.45	0.002014	0.675	0.00043
DOCK2	54	46	1159	1885	1845.3	2980.7	0.62	0.0027478	0.675	0.00056
PARP14	54	46	3840	6783	6188.6	10066.5	0.61	0.0026555	0.675	0.00056
ADGRG2	54	46	35	66.5	67.1	155.6	0.43	0.0027121	0.675	0.00059
G3BP1	54	46	3152.5	4080	3277	4117.5	0.8	0.0026554	0.675	0.0006
KMT2A	54	46	5904.5	8152.5	5776.6	8406.1	0.69	0.0026255	0.675	0.0006
SLC30A1	54	46	238	349	288.1	392	0.73	0.0027166	0.675	0.0006
ZNF224	54	46	560.5	886	670.7	1207.7	0.56	0.0027166	0.675	0.0006
PRKRIP1	54	46	689.5	956.5	694.8	984.3	0.71	0.0026859	0.675	0.00063
CRCP	54	46	277	164	444.2	279.2	1.59	0.0026548	0.675	0.00064
TNFRSF10A	54	46	64.5	108	106.3	150.6	0.71	0.0027463	0.675	0.00064
ATXN7	54	46	1546	2142	1625.4	2221.7	0.73	0.0026861	0.675	0.00065
BUB1B	54	46	938	1630	1100.4	1581.2	0.7	0.0027476	0.675	0.0007
SCN3A	54	46	40.5	72	350.8	210.1	1.67	0.0027448	0.675	0.00072
CHORDC1	54	46	743.5	1052.5	923.1	1189.8	0.78	0.0026255	0.675	0.00075
ZNF117	54	46	481.5	1241	1580.6	3631.5	0.44	0.0026241	0.675	0.00077
LINC01001	49	42	1831	3248	2070.5	3503.2	0.59	0.0037741	0.675	0.0012
C20orf203	20	7	1	3	1.6	2.9	0.54	0.17217	0.675	0.1
IL1RL1	59	50	11	27.5	33.2	38.8	0.85	0.0017662	0.674	0.00039
DMC1	54	46	26.5	43.5	37.6	67.8	0.55	0.002838	0.674	0.00058
FOXD4L3	54	46	7	20	16.5	28.4	0.58	0.0027315	0.674	0.00058
CD2AP	54	46	2378	2954.5	2274.9	3209.3	0.71	0.002779	0.674	0.0006
ZNF683	54	46	10.5	22	29.2	45.4	0.64	0.0028927	0.674	0.00061
NUTM1	54	46	6.5	10	7.4	13	0.56	0.0026286	0.674	0.00062
EPSTI1	54	46	402.5	681.5	702.6	1082.8	0.65	0.0028747	0.674	0.00063
ZNF274	54	46	408	609	488.6	682.9	0.72	0.0028103	0.674	0.00065
DHRS9	54	46	20	40.5	36	62.7	0.57	0.0028043	0.674	0.00067
CTNNBIP1	54	46	191.5	113.5	294.1	166.9	1.76	0.0027774	0.674	0.00069
LRRC4C	54	46	10	17.5	22.5	45.7	0.49	0.0028202	0.674	0.00071
SSH1	54	46	1419	2060	1433.5	2029.6	0.71	0.0027789	0.674	0.00072
ZNF587B	54	46	960.5	1449.5	1382.9	2153.7	0.64	0.002779	0.674	0.00074
CHKB	54	46	1976	2674.5	1940.3	2629	0.74	0.0029075	0.674	0.00075
LRRK2	54	46	619.5	1637.5	1831.6	2220.6	0.82	0.0029077	0.674	0.00076
TTBK2	54	46	1459	2014.5	1398.8	1983.1	0.71	0.002779	0.674	0.00077
PNN	54	46	3583	5203.5	4582.9	6060.7	0.76	0.0029077	0.674	0.00085
MLH1	54	46	1595	2245.5	1656.3	2064.5	0.8	0.002875	0.674	0.00086
GOLGA6L10	43	42	257	492.5	353.5	591.7	0.6	0.0057006	0.674	0.0016
CD3D	59	50	233	598	762.6	1041.7	0.73	0.0019659	0.673	0.00037
CD3E	59	50	246	715	816.6	1167.4	0.7	0.0018867	0.673	0.0004
NOD2	59	50	128	221.5	235.5	326.6	0.72	0.0019456	0.673	0.00051
CHUK	59	50	991	1384	1024	1435.2	0.71	0.0019662	0.673	0.00062
KYNU	54	46	151.5	292.5	242.4	444.2	0.55	0.0030066	0.673	0.00064
FPR1	54	46	89.5	157.5	178.5	276.3	0.65	0.0029384	0.673	0.00065
PLA2G7	54	46	286.5	509	497.3	948.8	0.52	0.0030759	0.673	0.00066
EPB41L3	54	46	781	457.5	990.6	617.3	1.6	0.0029403	0.673	0.00067
L3MBTL4	54	46	99.5	48	190	88	2.16	0.0030053	0.673	0.00068
EVI2B	54	46	875.5	1744	1588.9	2452.3	0.65	0.0030756	0.673	0.00069
RASA4B	54	46	335.5	579	490.3	755.7	0.65	0.0030412	0.673	0.0007
ING1	54	46	162.5	106.5	196.3	129.5	1.52	0.0029715	0.673	0.00071
UBASH3B	54	46	241	325.5	298	415.7	0.72	0.0030754	0.673	0.00071
FAM90A1	54	46	46	97	105.2	120.2	0.87	0.0029387	0.673	0.00074
PDE1B	54	46	87	122	126.4	184.6	0.68	0.0030061	0.673	0.00074
ABI1	54	46	1479	2053	1618.4	2012	0.8	0.0030415	0.673	0.00075
GRIN1	54	46	5	11	9.2	17.1	0.54	0.0029698	0.673	0.00075
LGALS2	54	46	23	46.5	268.4	183.8	1.46	0.0029362	0.673	0.00077
TMED4	54	46	879	573.5	1100.6	732.8	1.5	0.0029739	0.673	0.00077
TMEM147	54	46	2069.5	1044	2800.8	1718.8	1.63	0.0029406	0.673	0.00078
NSRP1	54	46	878	782	1046	832.4	1.26	0.0029728	0.673	0.0008
GOLGA8A	54	46	3302.5	9470	6174.8	11213.9	0.55	0.0030414	0.673	0.00081
PLEKHM1	54	46	2846.5	3880.5	2603.2	3817.8	0.68	0.0030074	0.673	0.00081
ANKRD17	54	46	9735.5	13727.5	9607.2	13276.4	0.72	0.00294	0.673	0.00087
SLC10A1	54	46	9	16.5	14.9	20.7	0.72	0.0029797	0.673	0.00087
SELP	54	46	40.5	87.5	100.6	115.1	0.87	0.0030058	0.673	0.00092
GPATCH4	54	46	792.5	556	926.7	702.2	1.32	0.0030074	0.673	0.00095
BDP1	54	46	3216.5	5315	3453.7	4970.2	0.69	0.0030412	0.673	0.001
BORCS5	49	44	206	167	270.7	181.5	1.49	0.0041497	0.673	0.001
FAM234A	49	44	983	702	1129.8	770.9	1.47	0.0041523	0.673	0.001
TRAPPC12	54	46	750.5	518	815.4	658.1	1.24	0.0029402	0.673	0.001
ELP1	45	43	2861	3671	2726.7	3541.8	0.77	0.0047912	0.673	0.0018
KLRD1	59	50	40	77	58.5	151.2	0.39	0.0020239	0.672	0.00047
KL	54	46	22.5	33.5	40.5	50.8	0.8	0.0030993	0.672	0.00069
KLHL4	54	46	15	25	33.6	56.7	0.59	0.003131	0.672	0.0007
NPNT	54	46	58.5	99.5	182.6	173.8	1.05	0.0031084	0.672	0.00071
KDM4E	54	46	5	12	12.5	28.2	0.44	0.0030263	0.672	0.00074
TSSK4	54	46	160	205.5	178.5	281.5	0.63	0.0031094	0.672	0.00075
ADAMTS9	54	46	350	809	1185.5	1186.9	1	0.0031104	0.672	0.00076
ZNF225	54	46	209	346	256.6	394.4	0.65	0.0031103	0.672	0.00076
DDIT3	54	46	325.5	188	700.5	370.1	1.89	0.0032163	0.672	0.00078
UTP14A	54	46	946	1377.5	1068.5	1399.7	0.76	0.0032168	0.672	0.00078
NLRP6	54	46	7.5	14.5	12.1	15.8	0.76	0.003175	0.672	0.0008
SLX4	54	46	763.5	1144.5	724.1	1025.2	0.71	0.0032165	0.672	0.00082
TPMT	54	46	1003	1677.5	1233.1	1957.9	0.63	0.0031812	0.672	0.00083
MYH3	54	46	189.5	349	285.8	432.6	0.66	0.0032167	0.672	0.00084
MSL1	54	46	1995.5	1556.5	1998	1631.3	1.22	0.0032166	0.672	0.00087
ZNF485	54	46	64	102	99	114.5	0.86	0.0032145	0.672	0.00087
HELLS	54	46	520	884.5	640.2	933.6	0.69	0.0031808	0.672	0.00088
APTR	50	45	1	5	12	12.4	0.96	0.0029695	0.672	0.00092
MRPL2	54	46	329	258	448.1	364.7	1.23	0.0031096	0.672	0.00093
APOBEC3C	54	46	451.5	633	692.5	804.9	0.86	0.0032165	0.672	0.00094
NUDT19	54	46	285	425	360.2	431	0.84	0.0031101	0.672	0.0011
ERVK13-1	49	42	27	42.5	35	45.2	0.78	0.0048747	0.672	0.0013
NPIPB2	44	40	1667.5	3170	2467	3919.1	0.63	0.0068347	0.672	0.0019
CCNQ	34	39	286	196	294.6	229.9	1.28	0.012055	0.672	0.0043
RPS2P32	16	6	8.5	26	22.1	26.8	0.82	0.23699	0.672	0.065
TPM3P9	16	6	75.5	99.5	84.2	111.2	0.76	0.23805	0.672	0.074
ZEB2-AS1	16	6	59.5	132	89.5	129.8	0.69	0.23805	0.672	0.1
SRRM2-AS1	16	6	1.5	7	4.3	7.5	0.57	0.22931	0.672	0.13
DCAF8L2	44	45	3	1	17.7	5.8	3.06	0.001478	0.671	0.00036
GZMB	59	50	75	204	304.3	456.8	0.67	0.0021543	0.671	0.00044
LILRA4	59	50	26	54	87	84.3	1.03	0.0021736	0.671	0.00056
PATL2	54	46	72	115	102.7	165.8	0.62	0.003287	0.671	0.00074
PODXL	54	46	324.5	491.5	781.5	687.2	1.14	0.0033258	0.671	0.00075
RNASET2	54	46	1014	1578.5	1423.6	2345.1	0.61	0.0032525	0.671	0.00075
MYO1F	54	46	868	1404	1351.8	1790.1	0.76	0.0033264	0.671	0.00077
SAMHD1	54	46	3098.5	5125.5	4235.4	6734	0.63	0.0033265	0.671	0.00077
GLT1D1	54	46	10	18	19.4	22.3	0.87	0.0033589	0.671	0.00078
ZNF14	54	46	185	300	242.3	484.9	0.5	0.003289	0.671	0.00078
SEC23A	54	46	3103	4129.5	3182.3	4202.5	0.76	0.0033265	0.671	0.00079
STIL	54	46	480	896.5	595.4	941.9	0.63	0.0034012	0.671	0.0008
MBD2	54	46	1243	1545	1254.9	1721.3	0.73	0.0034009	0.671	0.00082
WNT10A	54	46	8.5	17	24.2	22.1	1.1	0.0032853	0.671	0.00083
GPR137	54	46	272	171.5	364.9	247.1	1.48	0.0033256	0.671	0.00085
ASXL1	54	46	5262	6756.5	5010	6786.6	0.74	0.0032528	0.671	0.00086
RRP36	54	46	599	461	932.3	648	1.44	0.0033628	0.671	0.00087
SUMF2	54	46	1883	1367.5	2416.6	1677.7	1.44	0.0034012	0.671	0.00088
ABL2	54	46	1807	2701	2101	2931.1	0.72	0.0033636	0.671	0.00092
FOXP2	54	46	54	202.5	256.4	407.6	0.63	0.0033618	0.671	0.00092
SRRM5	54	46	180.5	318.5	347.7	567.1	0.61	0.003284	0.671	0.00095
UPF2	54	46	1209.5	1618	1309.9	1681.6	0.78	0.0032531	0.671	0.00095
B3GNT7	54	46	93.5	50.5	143	138.8	1.03	0.0032862	0.671	0.00096
CLOCK	54	46	1432.5	1926	1369.1	2627.2	0.52	0.0034014	0.671	0.001
COL4A4	54	46	56	167.5	246.8	356.3	0.69	0.0033624	0.671	0.001
KHSRP	54	46	3652.5	2710	3623.4	3043.9	1.19	0.0032531	0.671	0.001
SCAND1	54	46	91.5	58	614.7	399.4	1.54	0.0033594	0.671	0.001
TRAPPC5	54	46	219.5	100	650.7	382.3	1.7	0.0032523	0.671	0.001
COX14	54	46	141.5	82	548.2	288.1	1.9	0.0033245	0.671	0.0011
PVT1	50	45	6	11	30.2	30	1.01	0.0040505	0.671	0.0013
EEF1AKMT3	45	43	182	125	272.4	144.1	1.89	0.0057981	0.671	0.0016
TRAV1-1	35	42	3	7	5.6	9.1	0.62	0.0083045	0.671	0.0026
OVOL3	20	7	3	15	7.2	11.3	0.64	0.19059	0.671	0.074
TACR3	44	45	2	1	7.1	2.1	3.42	0.0013178	0.67	0.00029
STAT1	59	50	8507	15164.5	14254.3	24072.3	0.59	0.0023136	0.67	0.00057
FCGR1A	59	50	416	806.5	695.8	1374.5	0.51	0.0022895	0.67	0.00058
USP51	54	46	87	46.5	137.4	61	2.25	0.0035137	0.67	0.00076
BAG1	54	46	175	99	387.1	205.7	1.88	0.0034379	0.67	0.0008
FLVCR2	54	46	236.5	342.5	307.8	450.9	0.68	0.0035546	0.67	0.00083
NLRC3	54	46	70.5	140.5	176.8	237.6	0.74	0.0034763	0.67	0.00087
ARHGAP9	54	46	252	504	550.6	685.6	0.8	0.0035951	0.67	0.00088
HNRNPH2	54	46	823	1001.5	737.5	1019.9	0.72	0.0035151	0.67	0.00089
TNXB	54	46	677	2195.5	3195.4	4821.8	0.66	0.0034776	0.67	0.00092
WDR49	54	46	10.5	15.5	17	26.4	0.65	0.003559	0.67	0.00093
GIMAP8	54	46	217.5	340	397.6	420.6	0.95	0.0034389	0.67	0.00095
GPAA1	54	46	1311.5	831.5	2214.9	1310.6	1.69	0.0035952	0.67	0.00097
TINF2	54	46	1565	1952.5	1599.8	1928.1	0.83	0.0034779	0.67	0.00099
ZFC3H1	54	46	2438.5	3691	2882.5	3799.6	0.76	0.0034779	0.67	0.001
CCL4	48	46	316	667	757.9	1463.5	0.52	0.004672	0.67	0.0011
FAM72D	54	46	50	132	163.9	157.2	1.04	0.0034319	0.67	0.0011
POLRMT	54	46	102	62.5	337	209.7	1.61	0.0035119	0.67	0.0011
RPL17-C18orf32	54	46	346.5	670.5	504.2	762.9	0.66	0.0035273	0.67	0.0011
ZNF720	54	46	272	403	348.1	609.3	0.57	0.0034388	0.67	0.0013
MUM1	49	42	611	435	681.9	484.7	1.41	0.0053291	0.67	0.0014
MRC1	48	46	1657	5818	4700.4	6547.3	0.72	0.0045093	0.67	0.0015
DEUP1	45	43	4	8	4.9	8.7	0.57	0.0056426	0.67	0.0016
CYREN	35	42	214	153.5	246.4	185.5	1.33	0.010852	0.67	0.0032
IGHV3-33	35	42	200	651.5	1086.2	1812.8	0.6	0.01085	0.67	0.0033
IGHV4-31	34	39	36.5	94	282.5	532.8	0.53	0.012622	0.67	0.0038
CD8A	59	50	342	632.5	742.3	1410.9	0.53	0.0025083	0.669	0.00056
FLT3	59	50	23	60.5	52.1	110.3	0.47	0.0025047	0.669	0.00069
EGR2	59	50	233	509.5	436.6	653.2	0.67	0.0024826	0.669	0.00075
WHAMM	54	46	360.5	475.5	391.3	472.6	0.83	0.0036349	0.669	0.0009
FOXC2	54	46	19	47.5	85.6	102.3	0.84	0.003707	0.669	0.00091
AMELX	54	46	6	10	8.2	16.4	0.5	0.0035807	0.669	0.00092
SCIMP	54	46	80.5	139	126.5	165.8	0.76	0.003674	0.669	0.00092
TOR1AIP1	54	46	2187	1617	2439.3	1811.5	1.35	0.0037166	0.669	0.00092
COX5A	54	46	1336	874.5	2271.9	1437.5	1.58	0.0036352	0.669	0.00094
PTDSS1	54	46	2372.5	1629	2994	2075.1	1.44	0.0036354	0.669	0.00096
AASDHPPT	54	46	492	315	675.1	435.9	1.55	0.0036351	0.669	0.001
C16orf86	54	46	29.5	46	48.9	52.2	0.94	0.0036267	0.669	0.001
GIT1	54	46	1395	1040	1596.4	1179.4	1.35	0.0036758	0.669	0.001
GLRA1	54	46	16.5	26	19.2	30.2	0.64	0.0036492	0.669	0.001
STK17B	54	46	370	712	633.6	849.1	0.75	0.0036756	0.669	0.001
YIPF3	54	46	1368.5	1006	1785.5	1354.5	1.32	0.0036353	0.669	0.001
ASAH2	54	46	42.5	84.5	74.3	125.2	0.59	0.0037128	0.669	0.0011
ASPM	54	46	2584.5	5506.5	3823.2	5954.5	0.64	0.0037994	0.669	0.0011
CCDC186	54	46	447.5	805.5	577.3	876.1	0.66	0.0037995	0.669	0.0012
IQCA1	54	46	14	29	32.1	50.4	0.64	0.0037434	0.669	0.0012
NDUFB10	54	46	871.5	546.5	2066.4	1255.6	1.65	0.0036352	0.669	0.0012
TAS2R43	54	46	53	156.5	123.5	260.4	0.47	0.0037511	0.669	0.0012
STUB1	54	46	492.5	325	764.6	478.8	1.6	0.003799	0.669	0.0013
ZNF417	54	46	769.5	1149.5	831	1183.5	0.7	0.0037573	0.669	0.0013
YME1L1	54	46	2734	3949.5	3033.6	3887.3	0.78	0.0037165	0.669	0.0015
COPS9	45	43	233	180	376.5	232.2	1.62	0.0064197	0.669	0.0017
NKX3-2	44	45	13.5	7	20.9	9.4	2.23	0.0056915	0.669	0.0017
CTAGE15	44	45	56	162	143.1	532.7	0.27	0.0060553	0.669	0.0018
IGKC	45	43	4838	17843	27447.3	35898.6	0.76	0.0064204	0.669	0.0021
TRAV23DV6	45	43	5	10	9	13.6	0.67	0.0061955	0.669	0.0021
LINC02449	45	43	38	71	81	87.7	0.92	0.006333	0.669	0.0023
MIAT	40	44	7.5	12.5	20.1	25.9	0.78	0.007642	0.669	0.0025
CTLA4	59	50	63	104	142.8	177.3	0.81	0.0025828	0.668	0.00056
LIPG	54	46	32.5	54.5	60.9	144.3	0.42	0.0039196	0.668	0.00092
TRHR	54	46	13	20.5	17.7	31.2	0.57	0.0037585	0.668	0.00092
NFAM1	54	46	85.5	159	151.8	203.8	0.74	0.0038393	0.668	0.00093
SGSM3	54	46	792.5	532.5	1133.5	720.7	1.57	0.0040138	0.668	0.00094
GDPD4	54	46	10.5	19.5	17.8	30.2	0.59	0.0038632	0.668	0.00095
LRRIQ3	54	46	11.5	18.5	15.2	23.2	0.66	0.0038599	0.668	0.00098
CLNK	54	46	16	31.5	22.5	35.5	0.63	0.0038267	0.668	0.001
MSS51	54	46	74.5	102.5	73.5	108.5	0.68	0.0038798	0.668	0.001
TMEM63C	54	46	10	17	24.5	27.5	0.89	0.0038927	0.668	0.001
FKBP8	54	46	2036.5	1323.5	2950.8	1911.8	1.54	0.0038415	0.668	0.0011
JAKMIP2	54	46	35	60	120.9	124.2	0.97	0.0040082	0.668	0.0011
SLCO5A1	54	46	19	72.5	90.3	136.1	0.66	0.0039179	0.668	0.0011
WT1	54	46	13.5	39	36.1	86.5	0.42	0.0038616	0.668	0.0011
YIPF6	54	46	542.5	352	556.3	400.8	1.39	0.0040137	0.668	0.0011
ALG10	54	46	413.5	647	518.9	741.9	0.7	0.0038834	0.668	0.0012
CEP78	54	46	381.5	526	405.6	537	0.76	0.0040139	0.668	0.0012
FOLR1	54	46	7	13.5	54.7	125.1	0.44	0.0038052	0.668	0.0012
PAK4	54	46	441.5	328.5	658.4	425.5	1.55	0.0038832	0.668	0.0012
PFKFB1	54	46	10.5	23.5	19.4	27.5	0.71	0.0039098	0.668	0.0012
LARP4B	54	46	1032.5	1444.5	1103.1	1349.5	0.82	0.0038836	0.668	0.0013
PSMD4	54	46	3032	2385.5	3580.5	2882.3	1.24	0.0039701	0.668	0.0013
RPS6KA4	54	46	491	295	710.7	483.5	1.47	0.0039264	0.668	0.0015
TM2D3	54	46	422	295.5	426.4	328.6	1.3	0.0040133	0.668	0.0015
LINC00243	45	43	12	21	14.7	30.1	0.49	0.00663	0.668	0.0019
TRAV5	45	43	4	9	7.9	11.8	0.67	0.0060902	0.668	0.0019
SNHG14	44	40	61	99.5	83.1	136.1	0.61	0.0083434	0.668	0.0022
IGHG4	45	43	456	2404	5478.2	4943.3	1.11	0.0065851	0.668	0.0023
TRBV7-3	35	42	4	6.5	4.2	8.1	0.52	0.010141	0.668	0.0028
GUCY1A1	35	42	220	370	466	616.6	0.76	0.011507	0.668	0.0045
ABHD16B	20	7	8.5	29	90.4	138	0.65	0.20242	0.668	0.096
CD6	59	50	89	178	241.9	289.3	0.84	0.0027163	0.667	0.00066
HTN3	44	45	5	1	234.2	11.5	20.31	0.0023933	0.667	0.00074
BLNK	59	50	189	351.5	367.2	542.8	0.68	0.0027439	0.667	0.00075
LAMP1	59	50	2796	2110	3439.8	2535.6	1.36	0.0027448	0.667	0.00082
LILRA1	59	50	19	46	32.4	50.1	0.65	0.0027786	0.667	0.00093
RFX8	54	46	27	44.5	38.5	66.2	0.58	0.0040963	0.667	0.00094
ORC1	54	46	229	350	304.3	523.6	0.58	0.0041932	0.667	0.00097
CACNA1F	54	46	18	36	25.7	45.4	0.57	0.0041829	0.667	0.00099
EXOC3L4	54	46	7	14.5	38.5	38.3	1	0.0039968	0.667	0.001
FSCN1	54	46	986.5	513	2204.1	1064.6	2.07	0.0040582	0.667	0.001
PTGER2	54	46	22	43	43.9	65.2	0.67	0.0041376	0.667	0.001
AAMP	54	46	1739	1395	2112.6	1613.7	1.31	0.0041024	0.667	0.0011
BMF	54	46	151.5	98	206.7	127.2	1.62	0.0041463	0.667	0.0011
CDH23	54	46	63	121.5	106.6	195.6	0.54	0.004055	0.667	0.0011
PON3	54	46	18	30.5	72.3	75.3	0.96	0.0041786	0.667	0.0011
SIGLEC8	54	46	21.5	50	63.9	69.2	0.92	0.0041424	0.667	0.0011
SKAP1	54	46	58	151.5	157.8	188.1	0.84	0.004146	0.667	0.0011
ULK4	54	46	362	657.5	499.2	662.3	0.75	0.0041928	0.667	0.0011
ALG11	54	46	868.5	1282	928.3	1279	0.73	0.0042394	0.667	0.0012
BMS1	54	46	1576	2112	1442.9	1929.6	0.75	0.0042395	0.667	0.0012
DNASE1L3	54	46	18.5	36	106.5	73.3	1.45	0.004183	0.667	0.0012
IPPK	54	46	210.5	282	228.3	278.1	0.82	0.0041011	0.667	0.0012
LIMS1	54	46	1409.5	1963.5	1702.8	2288	0.74	0.004148	0.667	0.0012
MSL2	54	46	1293.5	1753.5	1458.9	1910.7	0.76	0.0040581	0.667	0.0012
NIPAL4	54	46	17.5	40	49.6	54.7	0.91	0.004226	0.667	0.0012
POTEE	54	46	22	66.5	455.7	664.6	0.69	0.0041395	0.667	0.0012
PPP2R1B	54	46	546	727.5	586.6	748.8	0.78	0.0042387	0.667	0.0012
BCAP31	54	46	2368	1586	2891	2071.7	1.4	0.0040582	0.667	0.0013
MAFK	54	46	101.5	56	171.6	96.7	1.77	0.0042353	0.667	0.0013
PTPN11	54	46	4486.5	6339	4966.6	6255.3	0.79	0.0040581	0.667	0.0013
LSM4	54	46	384	260.5	882.5	515.4	1.71	0.0040574	0.667	0.0014
LINC01089	50	45	4	7	38.9	25.8	1.51	0.0047406	0.667	0.0015
MPZL1	54	46	859	532.5	1185.6	890.2	1.33	0.004058	0.667	0.0015
RPS17	49	44	33923	53250	42379.7	65757.1	0.64	0.0055926	0.667	0.0016
OIP5-AS1	50	45	14	45	123.5	84.2	1.47	0.0051064	0.667	0.0017
LINC00963	49	42	11	18	78.7	53.7	1.47	0.0063605	0.667	0.0018
PMF1	54	46	265	155.5	360.6	313.3	1.15	0.004102	0.667	0.0019
TRAV16	45	43	3	8	10.3	13	0.79	0.006183	0.667	0.0021
ATP5MG	35	42	1941	2566.5	1937.1	2570.4	0.75	0.011795	0.667	0.0037
ITPRID2	35	42	6091	4386	7316.4	5281.4	1.39	0.012374	0.667	0.0041
SCARNA1	16	6	41146.5	21544.5	38122.9	19889.2	1.92	0.24543	0.667	0.072
ZNF890P	16	6	3.5	1	11.1	3	3.69	0.24967	0.667	0.083
GHRLOS	16	6	6.5	12.5	9.3	11.3	0.82	0.25223	0.667	0.12
SLC8A1-AS1	16	6	1	4.5	1.9	3.5	0.54	0.22798	0.667	0.14
CD19	59	50	20	43	236.5	143.8	1.65	0.0029351	0.666	0.00065
KLRC1	59	50	15	30.5	39.5	86.4	0.46	0.0028484	0.666	0.00069
ANK1	54	46	52	73.5	69.3	135.3	0.51	0.0043259	0.666	0.001
FGD3	54	46	120	214	263.3	302.7	0.87	0.0042844	0.666	0.001
BDH2	54	46	690.5	525.5	751.3	558.3	1.35	0.0044759	0.666	0.0011
EPN2	54	46	354	269	460.3	285.9	1.61	0.0043794	0.666	0.0011
GFOD1	54	46	75	140.5	105.2	177.3	0.59	0.004425	0.666	0.0011
KRTDAP	54	46	7	2.5	706	69.5	10.15	0.0038322	0.666	0.0011
MB21D2	54	46	54	83.5	70	104	0.67	0.0044242	0.666	0.0011
PARP8	54	46	1006	1766	1338.9	2123.2	0.63	0.0044281	0.666	0.0011
ZNF418	54	46	272.5	562.5	453.9	650.4	0.7	0.0043319	0.666	0.0011
CRIPT	54	46	221.5	167	316.1	205.7	1.54	0.0042841	0.666	0.0012
FNDC9	54	46	6.5	13	10.1	14.6	0.69	0.0043653	0.666	0.0012
GCNT1	54	46	176	289	261.8	375	0.7	0.0044747	0.666	0.0012
PAIP2	54	46	873	644.5	1346.4	929.9	1.45	0.0042858	0.666	0.0012
PIGBOS1	48	41	1	4	2.8	4.7	0.59	0.0049025	0.666	0.0012
PRPH	54	46	6.5	11	21.7	28.5	0.76	0.004392	0.666	0.0012
PURG	54	46	4	7.5	13	10.4	1.25	0.0041172	0.666	0.0012
RARG	54	46	335.5	213	420	282.6	1.49	0.0044274	0.666	0.0012
SLFN5	54	46	1079.5	1532.5	1254.8	1958.4	0.64	0.0044764	0.666	0.0012
TIAL1	54	46	1445.5	1855	1584.2	1974.8	0.8	0.0043326	0.666	0.0012
USF1	54	46	715	530	941.3	690.7	1.36	0.0043323	0.666	0.0012
ALG10B	54	46	444	737	584.9	811	0.72	0.0043327	0.666	0.0013
EXOSC4	54	46	265.5	157.5	806	496.3	1.62	0.0044269	0.666	0.0013
PKIG	54	46	282.5	209	730.9	469.7	1.56	0.0044264	0.666	0.0013
VAT1	54	46	3938.5	2418	5980.2	3753.8	1.59	0.0044764	0.666	0.0013
FYCO1	54	46	1736	2569.5	1922.6	2490.1	0.77	0.0043329	0.666	0.0014
JUND	54	46	1803	1008	2811.6	1840.6	1.53	0.0043327	0.666	0.0014
MRPL36	54	46	100	71.5	423.2	244.5	1.73	0.0043299	0.666	0.0014
RGPD5	54	46	176	979.5	964.1	2201.1	0.44	0.0043216	0.666	0.0014
TRMT2A	54	46	429	284	578	402	1.44	0.0044761	0.666	0.0014
ZC3H12A	54	46	89	116.5	136.3	146.8	0.93	0.0044717	0.666	0.0015
C1orf122	54	46	147	91	344.7	266	1.3	0.0043302	0.666	0.0016
CDC34	54	46	58	29	668.7	368.5	1.81	0.0044047	0.666	0.0016
ZNF625-ZNF20	49	42	145	177.5	167.8	323.7	0.52	0.0066191	0.666	0.0018
LINC02280	44	40	1	4.5	2.9	4.5	0.65	0.0056877	0.666	0.0021
WASHC4	45	43	3897	5221	4277.5	5374.7	0.8	0.0073716	0.666	0.0023
RASL10B	43	42	24	11.5	34.3	18.2	1.88	0.0084249	0.666	0.0025
CRYZL2P-SEC16B	34	39	84	60	94.5	70.4	1.34	0.014963	0.666	0.0049
IGLV3-19	35	42	35	140	370.3	563.5	0.66	0.012661	0.666	0.0055
MASP1	59	50	22	49.5	98.2	106.7	0.92	0.0030832	0.665	0.00078
LCK	59	50	87	198	336.9	324.5	1.04	0.0031835	0.665	0.00079
BTK	59	50	295	671.5	573	914.5	0.63	0.0031527	0.665	0.0009
LARGE-AS1	40	44	1	3	1.8	3.4	0.53	0.0041081	0.665	0.00099
EOMES	59	50	70	201.5	168.9	239.5	0.71	0.0030896	0.665	0.001
ENPP4	54	46	66.5	102.5	91.4	151.3	0.6	0.0046715	0.665	0.0011
LIPM	54	46	4	7.5	13.1	13.9	0.94	0.0041513	0.665	0.0011
PIWIL2	54	46	33	41.5	30.9	47.2	0.66	0.0045656	0.665	0.0011
SIGLEC10	54	46	122	201	237.4	305	0.78	0.0046232	0.665	0.0011
WDFY4	54	46	524.5	1070.5	1005.3	1708.6	0.59	0.0047251	0.665	0.0011
EIF3CL	54	46	42	105	232.7	430.9	0.54	0.004713	0.665	0.0012
PTPN6	54	46	844	1487	1460.4	1899.7	0.77	0.0045252	0.665	0.0012
TPRG1	54	46	21.5	45.5	48.4	62.2	0.78	0.0045157	0.665	0.0012
WAS	54	46	243.5	467	629.3	653	0.96	0.0045738	0.665	0.0012
ACOXL	54	46	7	18.5	27.5	32.1	0.86	0.0045891	0.665	0.0013
CERS2	54	46	2861	2311	3062.8	2425.1	1.26	0.0046239	0.665	0.0013
KLHL9	54	46	892.5	1366	1012.2	1349.2	0.75	0.0045253	0.665	0.0013
KNTC1	54	46	2097	2988	2244.3	3207.4	0.7	0.0046743	0.665	0.0013
MALSU1	54	46	404.5	284.5	650	389.1	1.67	0.0047246	0.665	0.0013
PPFIA2	54	46	26	57	67.5	100.2	0.67	0.0046676	0.665	0.0013
RAB19	54	46	6	10	11.5	19.3	0.6	0.004529	0.665	0.0013
RAB28	54	46	434.5	357.5	483.9	380.3	1.27	0.0046233	0.665	0.0013
TMUB1	54	46	101	66.5	365	277.5	1.32	0.0046218	0.665	0.0013
AJAP1	54	46	5.5	11	11.6	17.1	0.68	0.0046111	0.665	0.0014
GNG13	54	46	6	9.5	8	9.3	0.86	0.0045507	0.665	0.0014
KLKB1	54	46	41	70	61.7	126.5	0.49	0.0047225	0.665	0.0014
LDHA	54	46	17801.5	29656	21727.4	28372.8	0.77	0.0045732	0.665	0.0014
MRPS23	54	46	431	311.5	624.2	400.7	1.56	0.0046235	0.665	0.0014
TRAV30	45	43	1	4	8.3	29.8	0.28	0.005198	0.665	0.0014
TRMT112	54	46	862	590	1820.6	1247.6	1.46	0.0045741	0.665	0.0014
UBR1	54	46	3047.5	4828	3169.6	4576.9	0.69	0.0045249	0.665	0.0014
ZNF33B	54	46	399	639.5	572.2	1042.9	0.55	0.0045745	0.665	0.0014
HMGCL	54	46	489	649	556.7	707.2	0.79	0.0046243	0.665	0.0015
MYO3A	54	46	4	14	59.8	87.4	0.68	0.0041705	0.665	0.0015
QPRT	54	46	171.5	61.5	358.3	350.3	1.02	0.004573	0.665	0.0015
CLEC18A	54	46	23.5	54	55.5	85.1	0.65	0.0047148	0.665	0.0016
KCND3	54	46	29	64	95.6	94.3	1.01	0.0046663	0.665	0.0016
SPECC1L	54	46	2271	3255.5	2529.6	3307.9	0.76	0.0047253	0.665	0.0016
ANO6	54	46	2574.5	3640	3202.6	3983.3	0.8	0.0046241	0.665	0.0017
TRAV14DV4	45	43	6	13	11.4	26.1	0.44	0.007705	0.665	0.0023
TRBC2	45	43	243	593	728	882.1	0.83	0.0077472	0.665	0.0024
TRGV10	44	40	13.5	30	30.4	45.8	0.66	0.009477	0.665	0.0027
IGLV2-18	35	42	8	30.5	74.4	152.5	0.49	0.012226	0.665	0.0038
IGHV3-43	35	42	31	83.5	120.7	656.1	0.18	0.013448	0.665	0.0046
IGLV1-47	35	42	40	156	636.3	505.3	1.26	0.013066	0.665	0.005
GATD3B	34	39	522	348	571.4	406.6	1.41	0.015917	0.665	0.0053
ZDHHC22	44	45	2	1	3.1	1.7	1.79	0.0023113	0.664	0.00058
FCGR3A	59	50	1163	2466	2301.9	3311.4	0.7	0.003312	0.664	0.00087
CLEC4C	59	50	6	13.5	17.4	22.8	0.76	0.0031093	0.664	0.0011
CLIC5	54	46	24.5	35.5	60.8	58.5	1.04	0.0047628	0.664	0.0011
DBH	54	46	4	7	6	8.9	0.67	0.0045811	0.664	0.0012
GPC6	54	46	116	275	275.7	477.7	0.58	0.0048264	0.664	0.0012
KRT73	54	46	2.5	6	16.1	11.8	1.36	0.0039649	0.664	0.0012
PTK2B	54	46	539.5	835	798.4	1058.7	0.75	0.0047764	0.664	0.0012
ZNF878	54	46	32	52.5	51.7	92.8	0.56	0.0048206	0.664	0.0012
CGGBP1	54	46	387.5	296	744.4	458.8	1.62	0.0048274	0.664	0.0013
DNAH5	54	46	11	28.5	83.6	114.9	0.73	0.0049088	0.664	0.0013
HK2	54	46	1509	2699.5	2210.1	3254.7	0.68	0.0049334	0.664	0.0013
LAMB4	54	46	8.5	16.5	116.1	50.1	2.32	0.0047903	0.664	0.0013
PTPN2	54	46	898.5	1148.5	1010.8	1253.4	0.81	0.0049325	0.664	0.0013
SLC35B2	54	46	1140	730.5	1671.8	1153.2	1.45	0.0047765	0.664	0.0013
TSHR	54	46	117	206.5	138.3	263	0.53	0.0048274	0.664	0.0013
ZNF442	54	46	53	102.5	87.4	165.3	0.53	0.004929	0.664	0.0013
AMDHD1	54	46	12.5	24	23.1	31.8	0.73	0.0049724	0.664	0.0014
CP	54	46	99	152	147.8	1217.8	0.12	0.0048276	0.664	0.0014
MTMR8	54	46	43	131	79.7	128.8	0.62	0.0047739	0.664	0.0014
RGPD4	54	46	17.5	46.5	57.9	98.2	0.59	0.0048159	0.664	0.0014
SPATA20	54	46	1112	899	1342.4	1002.7	1.34	0.0047764	0.664	0.0014
ZNF626	54	46	147	288	294.2	569	0.52	0.0049852	0.664	0.0014
AMY2B	54	46	1106	1947.5	1566	2885.6	0.54	0.0049334	0.664	0.0015
ARMCX3	54	46	260	185	509	291.2	1.75	0.0048795	0.664	0.0015
CELF6	54	46	29	61.5	51.7	71.6	0.72	0.0049784	0.664	0.0015
CYP1B1	54	46	332.5	657	639.3	909.6	0.7	0.0049333	0.664	0.0015
PCSK5	54	46	58	113.5	161.5	201	0.8	0.0048777	0.664	0.0015
RBBP6	54	46	2128.5	2788	2243.7	2690.2	0.83	0.0049332	0.664	0.0015
ZNF44	54	46	340	616	509.6	1018.9	0.5	0.0049863	0.664	0.0015
ZNF850	54	46	458.5	1201.5	835.9	1390.3	0.6	0.0048803	0.664	0.0015
CCDC144A	54	46	1401	2968	2121.6	4357.7	0.49	0.0049854	0.664	0.0016
GPR52	54	46	134.5	227.5	195.8	293	0.67	0.0048766	0.664	0.0016
MRPL51	54	46	739	553	1768.1	1105.6	1.6	0.0049332	0.664	0.0016
UQCRFS1	54	46	791.5	554.5	1373.5	875.1	1.57	0.0048798	0.664	0.0016
GTF2IRD2B	54	46	2705.5	4062.5	2766.5	4845.9	0.57	0.0048259	0.664	0.0017
TMED9	54	46	1350.5	890.5	2180.2	1524.5	1.43	0.0047764	0.664	0.0017
ZNF780A	54	46	538	1000	711.6	1182.2	0.6	0.0048278	0.664	0.0017
GOLGA8H	49	44	83	150	104.3	199.5	0.52	0.006676	0.664	0.0021
GNLY	59	50	51	87.5	150.7	214.1	0.7	0.0034424	0.663	0.00082
TNFRSF11B	59	50	35	81.5	85.6	189.7	0.45	0.0034411	0.663	0.00086
BTNL3	54	46	2	6.5	4.4	8.3	0.53	0.0040822	0.663	0.0011
KIR2DL4	54	46	11	19.5	24.6	50.2	0.49	0.005011	0.663	0.0013
PPM1F	54	46	406	293.5	603	355.5	1.7	0.0050397	0.663	0.0013
ARL8B	54	46	1049.5	846.5	1531.6	993.9	1.54	0.0050942	0.663	0.0014
GSDMC	54	46	8	14.5	45	25.2	1.79	0.0051833	0.663	0.0014
LIPA	54	46	2402.5	3215	2728.9	3844.9	0.71	0.0050947	0.663	0.0014
PLCH2	54	46	46.5	77.5	92.2	113.6	0.81	0.0050334	0.663	0.0014
RPL31	54	46	14467.5	11634.5	19003.4	11633.6	1.63	0.0052042	0.663	0.0014
SEL1L3	54	46	605	1616.5	1207.6	1982.9	0.61	0.0050946	0.663	0.0014
CPS1	54	46	328	940	899.7	1598.5	0.56	0.0051496	0.663	0.0015
CTDNEP1	54	46	1392	1123.5	1999.9	1471.6	1.36	0.0050943	0.663	0.0015
CYSLTR2	54	46	38.5	61	140.7	321.8	0.44	0.0050332	0.663	0.0015
DNAAF1	54	46	25	33	51.7	61.3	0.84	0.0050772	0.663	0.0015
FBN2	54	46	177.5	373	1062.5	514.3	2.07	0.0050942	0.663	0.0015
FIG4	54	46	991	1360.5	1122.3	1551.1	0.72	0.0051489	0.663	0.0015
GABARAPL2	54	46	990.5	749.5	1647.3	1083	1.52	0.0052042	0.663	0.0015
SNAPC5	54	46	262	199	375.4	253.1	1.48	0.0052036	0.663	0.0015
SPIC	54	46	7	16	14.1	24.1	0.59	0.0050703	0.663	0.0015
BRCC3	54	46	419	331	461.8	379.8	1.22	0.0050922	0.663	0.0016
CRK	54	46	355.5	287.5	655.7	408.1	1.61	0.0052585	0.663	0.0016
CYB5D2	54	46	156.5	93	224.5	136.9	1.64	0.0051474	0.663	0.0016
OR5B21	54	46	8	12.5	12.2	15.3	0.79	0.0049195	0.663	0.0016
PIGR	54	46	5	10	124.3	290.5	0.43	0.0048908	0.663	0.0016
TRIB1	54	46	1820.5	1232.5	2306.1	1694.8	1.36	0.0050946	0.663	0.0016
WDR45	54	46	181.5	102.5	354.6	197.3	1.8	0.0051469	0.663	0.0016
ZNF37A	54	46	278	440	378.7	670.8	0.56	0.0052606	0.663	0.0016
ZNF385D	54	46	15	30	35.1	42.2	0.83	0.0050261	0.663	0.0016
RASGEF1B	54	46	166	256	232.4	333.6	0.7	0.0051478	0.663	0.0017
ZNF573	54	46	109	232	167	324.3	0.52	0.0051466	0.663	0.0017
NTNG2	54	46	16.5	24	32.2	31.3	1.03	0.0051858	0.663	0.0018
SYNE1	54	46	5893.5	10200.5	7550.9	10131.1	0.75	0.0050397	0.663	0.0018
NPIPB9	49	44	26	70	64.5	101.5	0.64	0.0069816	0.663	0.0022
TRAV22	45	43	4	8	6.4	11.2	0.57	0.0078965	0.663	0.0023
FYB1	45	43	1462	2278	2208.1	3295	0.67	0.0085519	0.663	0.0025
SLC9A3-AS1	44	40	84	46.5	392.3	65.1	6.03	0.010419	0.663	0.0032
IGKV3D-20	35	42	9	49.5	181.4	130.5	1.39	0.014301	0.663	0.0059
C1QL2	44	45	1	1	2.5	1.6	1.62	0.0005326	0.662	0.00011
C3	59	50	3485	11477	14577.9	18261.5	0.8	0.0037233	0.662	0.0011
IL21R	59	50	32	89.5	90	105.5	0.85	0.0036834	0.662	0.0011
CNR2	54	46	5	8	34.3	15	2.28	0.0050678	0.662	0.0014
CRYGS	54	46	59.5	77	61.6	108.1	0.57	0.005369	0.662	0.0014
CUZD1	54	46	19	26.5	20.9	30.9	0.67	0.0053553	0.662	0.0014
CREB3	54	46	565.5	467.5	793	574.8	1.38	0.0053171	0.662	0.0015
HPS3	54	46	1004	1455	1162.7	1537.2	0.76	0.0053744	0.662	0.0015
RAB3B	54	46	5	11	18.5	44	0.42	0.0052819	0.662	0.0015
RPE65	54	46	5.5	15	19.4	44	0.44	0.005289	0.662	0.0015
ZNF276	54	46	1136.5	1614	1227.2	1599.3	0.77	0.0053744	0.662	0.0015
ABHD10	54	46	363	291.5	515.3	343.7	1.5	0.005489	0.662	0.0016
EXOSC6	54	46	105	323	272.7	434.7	0.63	0.0055465	0.662	0.0016
L1TD1	54	46	8.5	13.5	17.5	17.7	0.99	0.0054764	0.662	0.0016
LAMTOR1	54	46	576.5	439.5	1344.6	844.4	1.59	0.005317	0.662	0.0016
PHC3	54	46	3207	4039.5	3090.4	4109.3	0.75	0.0054899	0.662	0.0016
SLC39A1	54	46	574	352.5	1156.1	688.6	1.68	0.0054317	0.662	0.0016
ZNF699	54	46	137	222.5	167.4	304.4	0.55	0.005489	0.662	0.0016
MOV10L1	54	46	6.5	13.5	14.8	16.6	0.89	0.0053855	0.662	0.0017
TRAPPC10	54	46	1775.5	2260	1726.2	2090.7	0.83	0.0053741	0.662	0.0017
TTC37	54	46	5415	8014	5360.8	7532.2	0.71	0.0053733	0.662	0.0017
ACKR4	54	46	200.5	355.5	315.4	462.6	0.68	0.0055482	0.662	0.0018
FTX	50	45	27	48	37.1	60.9	0.61	0.0065035	0.662	0.0018
HCG27	50	45	20	25	22.2	40.2	0.55	0.0065636	0.662	0.0018
LYPLA2	54	46	785	493.5	1160.1	820.1	1.41	0.0053741	0.662	0.0018
NDUFB7	54	46	535.5	369	2162.5	1073.8	2.01	0.0055486	0.662	0.0018
RASA1	54	46	2585	3824	2863.9	3865	0.74	0.0053743	0.662	0.0018
TRIP11	54	46	3801	5211	3605.5	4920.2	0.73	0.005374	0.662	0.0018
UQCRC1	54	46	1745.5	1188.5	2450	1808.4	1.35	0.0053744	0.662	0.0018
UTS2	54	46	5	8	7.4	9.8	0.75	0.0051252	0.662	0.0018
ZNF136	54	46	293.5	454	357.5	647.9	0.55	0.0055481	0.662	0.0018
AKAP9	54	46	11709	17479	12522.5	16878.1	0.74	0.0053725	0.662	0.0019
BSDC1	54	46	730.5	563.5	745.6	613.6	1.22	0.0054897	0.662	0.0019
ELAVL4	54	46	6.5	14.5	32.1	27	1.19	0.0054934	0.662	0.0019
METTL25	54	46	175	274.5	206.5	282.1	0.73	0.0055476	0.662	0.002
SLC35A4	54	46	488	364.5	752.7	484.5	1.55	0.0055481	0.662	0.0021
RCN1	54	46	1099.5	639.5	1394.7	1164.7	1.2	0.0053744	0.662	0.0023
TTC21B-AS1	49	42	6	15	10.8	14.8	0.73	0.0080479	0.662	0.0027
USP27X	43	42	103	60.5	132	79.4	1.66	0.010259	0.662	0.0037
OPRK1	44	45	1	1	3.8	2	1.9	0.0003473	0.661	6.2e-05
TIGIT	59	50	32	69	103.2	128.2	0.8	0.0038295	0.661	0.001
HSD11B1	59	50	50	86.5	210.7	262.7	0.8	0.0039809	0.661	0.0012
SLC2A13	54	46	230	375.5	305	473.6	0.64	0.005607	0.661	0.0014
TATDN3	54	46	368	270	439.7	297.7	1.48	0.0056059	0.661	0.0014
CPT2	54	46	662	849	670.2	863.8	0.78	0.0058506	0.661	0.0015
SAMSN1	54	46	281.5	384	366.6	590	0.62	0.0056076	0.661	0.0015
ATXN7L3	54	46	592	526	718.4	546.6	1.31	0.0056667	0.661	0.0016
BCL2L14	54	46	18	27	31.1	36.3	0.86	0.0058354	0.661	0.0016
CDCP1	54	46	111	226	307.3	474.5	0.65	0.0056651	0.661	0.0016
CTDSP2	54	46	1787	1284.5	2556.6	1599.1	1.6	0.0056674	0.661	0.0016
HIGD2A	54	46	500	284	1898.8	915.7	2.07	0.0056674	0.661	0.0016
CFH	54	46	2195.5	4930	4635.6	7201.3	0.64	0.0057883	0.661	0.0017
DIAPH3	54	46	527	863	675.9	971.9	0.7	0.0056678	0.661	0.0017
FAM72A	54	46	169.5	352	298.5	426.5	0.7	0.0057249	0.661	0.0017
TAGAP	54	46	141.5	311	276.4	378.9	0.73	0.0057879	0.661	0.0017
TRAF3IP3	54	46	140.5	254.5	374.3	380	0.99	0.0057272	0.661	0.0017
EMC7	54	46	887	609.5	1479.3	901.2	1.64	0.0056075	0.661	0.0018
ENTPD4	54	46	1486.5	1907	1493.9	1820.7	0.82	0.0056079	0.661	0.0018
GPHN	54	46	1131.5	1482	1170.2	1786	0.66	0.005728	0.661	0.0018
NUTM2A	54	46	274.5	479.5	348.9	584.1	0.6	0.005728	0.661	0.0018
PRDX1	54	46	3020	2002.5	6112.5	3296.3	1.85	0.0057891	0.661	0.0018
TCP11L1	54	46	455	597	475	618.7	0.77	0.0058503	0.661	0.0018
ZNF563	54	46	94.5	208.5	136.7	240.4	0.57	0.0058484	0.661	0.0018
ARHGAP35	54	46	2591	3366	2421.1	3246.4	0.75	0.0057891	0.661	0.0019
CUTA	54	46	1375	813	1641.8	1104.5	1.49	0.005608	0.661	0.0019
EFEMP1	54	46	615	1200	1580	1879.2	0.84	0.0057284	0.661	0.0019
MSMP	54	46	37.5	20	124.9	41.7	3	0.0058367	0.661	0.0019
STARD10	54	46	268.5	166.5	365.3	248.7	1.47	0.0056066	0.661	0.0019
YIPF2	54	46	277.5	165.5	452.5	320.5	1.41	0.0058495	0.661	0.0019
ZNF439	54	46	325	763	519.3	1129.4	0.46	0.0057277	0.661	0.0019
ZNF461	54	46	191.5	303	222.9	352.7	0.63	0.0058496	0.661	0.0019
IQCK	54	46	323	206.5	483.7	293.7	1.65	0.0057275	0.661	0.002
SMC5	54	46	1311.5	1931	1477.5	2096.9	0.7	0.0057888	0.661	0.002
STAG3L5P-PVRIG2P-PILRB	45	43	316	509	439.4	609.7	0.72	0.0089629	0.661	0.0031
ARMCX5-GPRASP2	40	44	3	5.5	6.7	12.3	0.55	0.010014	0.661	0.0034
GTF2I	43	42	17479	27140.5	18771.8	26828.3	0.7	0.010935	0.661	0.0035
SMIM29	45	43	296	197	305.9	251.1	1.22	0.0093137	0.661	0.0035
ZNF433-AS1	34	39	28	42	37.9	57.5	0.66	0.018445	0.661	0.0064
IGHV1-18	35	42	85	451	1320.6	1895.7	0.7	0.015762	0.661	0.0068
STARD4-AS1	16	6	1	5.5	7.2	6.2	1.17	0.26307	0.661	0.085
NUAK2	20	7	26.5	77	104.7	108.9	0.96	0.22239	0.661	0.094
SEC24B-AS1	16	6	2	11	13.3	18	0.74	0.26472	0.661	0.094
PLGLA	16	6	2.5	7.5	11.1	14.2	0.79	0.26321	0.661	0.098
GUCY1B2	16	6	3	6	5.4	11	0.49	0.26196	0.661	0.12
DNM1P46	16	6	12.5	29	19.4	34.2	0.57	0.2684	0.661	0.16
IFITM4P	16	6	2	5.5	2.7	6.7	0.4	0.26362	0.661	0.17
ASB10	44	45	1	1	3	1.4	2.21	0.0003852	0.66	6.8e-05
CD40	59	50	233	427	430.6	592.7	0.73	0.0041393	0.66	0.0012
IFNE	54	46	1	5	8.1	6.4	1.28	0.0045068	0.66	0.0013
AMY1B	49	44	1	5	513.2	6.5	78.68	0.0047943	0.66	0.0014
GATA6	54	46	86	190.5	177.3	280.8	0.63	0.0061021	0.66	0.0016
ITGAD	54	46	39.5	80	65.6	112.2	0.58	0.0061571	0.66	0.0016
MYO1A	54	46	18.5	23	23	35.4	0.65	0.0061409	0.66	0.0016
SLC7A7	54	46	526	935	828.8	1151.2	0.72	0.0059755	0.66	0.0016
PLA2G2D	54	46	18	50.5	252.2	272.3	0.93	0.0058882	0.66	0.0017
TRAV34	45	43	1	3	2.5	5.4	0.46	0.0064594	0.66	0.0017
ZMAT1	54	46	188	278.5	208.8	384.1	0.54	0.0059116	0.66	0.0017
AGL	54	46	1511	2279.5	1608.4	2226.4	0.72	0.0061031	0.66	0.0018
BTBD11	54	46	23.5	41.5	58.9	83	0.71	0.0059655	0.66	0.0018
CC2D2B	54	46	19.5	31	29.4	41.9	0.7	0.0061447	0.66	0.0018
CCNG1	54	46	1469	789	1896.4	1202.7	1.58	0.0061027	0.66	0.0018
COMMD10	54	46	464	337	578.1	417.5	1.38	0.0059117	0.66	0.0018
GTF2H5	54	46	285.5	424	298.6	459.7	0.65	0.0059122	0.66	0.0018
IMPG2	54	46	40.5	61	46.7	71.4	0.65	0.0059021	0.66	0.0018
SDK1	54	46	89.5	161.5	209.8	302.7	0.69	0.0060377	0.66	0.0018
DIAPH2	54	46	882.5	1392.5	1061.3	1419	0.75	0.0060389	0.66	0.0019
MAD2L1BP	54	46	269.5	189	534	353.8	1.51	0.0059751	0.66	0.0019
NBAS	54	46	4325.5	5201.5	3712	5099.8	0.73	0.0061669	0.66	0.0019
NR3C1	54	46	2628	3687	2835.2	3702.3	0.77	0.0059752	0.66	0.0019
ZNF358	54	46	256.5	112	822.6	326.9	2.52	0.0060836	0.66	0.0019
CFAP77	49	44	5	1	8.3	3.9	2.11	0.0063124	0.66	0.002
DNAAF2	54	46	368	561.5	429.4	559.6	0.77	0.006038	0.66	0.002
ECT2	54	46	686.5	991	817	986.1	0.83	0.0061024	0.66	0.002
RECQL	54	46	1053	1356	1163.6	1459.1	0.8	0.0061672	0.66	0.0021
LIG4	54	46	683	991	750	1040.1	0.72	0.0059752	0.66	0.0022
IMP4	54	46	1019	672	1285.9	1043.5	1.23	0.0061027	0.66	0.0025
CRAMP1	49	44	653	480.5	730	577.9	1.26	0.0078454	0.66	0.0026
CWC25	43	42	357	314	387.8	320.3	1.21	0.011075	0.66	0.0038
SEC22B	43	42	652	447.5	998.5	788.2	1.27	0.011075	0.66	0.0039
TRBV5-5	35	42	2	7	5.6	10.4	0.54	0.013917	0.66	0.0047
IGHV1-46	35	42	53	107	572.9	576	0.99	0.016181	0.66	0.006
IGKV3OR2-268	34	39	8.5	19	19.9	28.9	0.69	0.018852	0.66	0.0075
ICOSLG	59	50	41	57.5	80.9	84.8	0.95	0.0042574	0.659	0.0011
LAG3	59	50	55	119.5	150	295.3	0.51	0.004467	0.659	0.0012
ARTN	54	46	5	1.5	7.1	3.8	1.89	0.0054164	0.659	0.0015
EGFL6	54	46	23	51	125.8	112.3	1.12	0.0064221	0.659	0.0018
GPR162	54	46	37	54.5	43.8	62.2	0.71	0.0064251	0.659	0.0018
MYO7A	54	46	277	560	549	729.7	0.75	0.0062977	0.659	0.0018
POU5F1	54	46	43.5	66.5	120.2	189.8	0.63	0.0064243	0.659	0.0018
WDR62	54	46	417.5	731	580.9	937	0.62	0.0062321	0.659	0.0018
ZNF649	54	46	196	298	228.7	335.7	0.68	0.0063637	0.659	0.0018
MMP24	54	46	52	70	63.2	81.6	0.77	0.0063583	0.659	0.0019
PLG	54	46	4	9	11.1	17.4	0.64	0.006096	0.659	0.0019
GLOD4	54	46	804	602	872.3	682.6	1.28	0.0064313	0.659	0.002
NDUFAF3	54	46	1199	862	1576.9	1163	1.36	0.0063643	0.659	0.002
OR5K2	54	46	7	13	9.8	18.8	0.52	0.0061308	0.659	0.002
TIGD7	54	46	35.5	21.5	76.4	37.2	2.06	0.0062789	0.659	0.002
CLN8	54	46	169	107.5	274	179.7	1.52	0.0063613	0.659	0.0021
DENND4C	54	46	1750.5	2606	1853.2	2518.6	0.74	0.0063646	0.659	0.0021
LAMP5	54	46	13	24	48.9	82.5	0.59	0.006202	0.659	0.0021
LDHAL6B	54	46	52	89	68.2	105.2	0.65	0.0064923	0.659	0.0021
NKTR	54	46	2825	4619.5	3316.3	4619.5	0.72	0.0062982	0.659	0.0021
ZNF81	54	46	417.5	579	419.4	577.6	0.73	0.0062971	0.659	0.0021
FANCM	54	46	615.5	948.5	661.3	948.2	0.7	0.0064996	0.659	0.0022
MRPL54	54	46	169	125.5	531.9	316.5	1.68	0.0064969	0.659	0.0022
GPR68	54	46	25.5	51.5	79.1	71.6	1.1	0.0064897	0.659	0.0023
SLCO1C1	54	46	10.5	18.5	19.5	26	0.75	0.0064674	0.659	0.0023
UBE2E3	54	46	1239.5	880.5	1910.1	1267.8	1.51	0.0064993	0.659	0.0023
COPZ1	54	46	1815.5	1191.5	2487.9	1855.9	1.34	0.0062318	0.659	0.0024
CALHM5	45	43	19	26	20.6	31.8	0.65	0.010085	0.659	0.0031
STAT4	59	50	116	172	168.1	295.5	0.57	0.004731	0.658	0.0014
CYLD	59	50	1185	1590.5	1404.9	2114.9	0.66	0.0047324	0.658	0.0015
TRABD2A	54	46	23.5	39.5	49	79	0.62	0.0066211	0.658	0.0018
FLT4	54	46	136	232.5	985.2	344.2	2.86	0.0067052	0.658	0.0019
PLA2G12A	54	46	310.5	225.5	459.6	265.3	1.73	0.0065657	0.658	0.0019
DCAKD	54	46	269.5	210	397.8	245.2	1.62	0.006774	0.658	0.002
FGFR2	54	46	23	46.5	202.1	184.3	1.1	0.0068409	0.658	0.002
GAR1	54	46	386.5	303.5	498.7	360.7	1.38	0.0066351	0.658	0.002
LILRB5	54	46	172	308.5	297.3	443.1	0.67	0.0068452	0.658	0.002
SIDT1	54	46	47	81.5	102.1	142	0.72	0.0065644	0.658	0.002
CYP21A2	54	46	31.5	54	57.7	90.1	0.64	0.0065602	0.658	0.0021
PRG4	54	46	145	700	1806.2	2329.5	0.78	0.0068469	0.658	0.0021
ROS1	54	46	4.5	12	179.9	88.1	2.04	0.0064598	0.658	0.0021
RRN3	54	46	1538	2127.5	1713.3	2136	0.8	0.0065678	0.658	0.0021
ZCCHC2	54	46	689.5	996.5	785.9	1007.5	0.78	0.0067062	0.658	0.0021
ATG3	54	46	1431	1747.5	1553.5	1803.8	0.86	0.006777	0.658	0.0022
C1orf162	54	46	250	492	758.6	718.3	1.06	0.0065667	0.658	0.0022
DAPL1	54	46	24.5	51.5	65.4	71.3	0.92	0.0066229	0.658	0.0022
YPEL5	54	46	510	414	995.1	661.8	1.5	0.006776	0.658	0.0022
ZFX	54	46	2104.5	2642	2076.8	2693.8	0.77	0.006777	0.658	0.0022
CCDC167	54	46	345.5	268	714.6	544.9	1.31	0.0067059	0.658	0.0023
DBT	54	46	664.5	892.5	652.8	901.3	0.72	0.0067767	0.658	0.0023
ERCC8	54	46	413.5	611	420.6	588.4	0.71	0.0065667	0.658	0.0023
GHDC	54	46	177.5	113	304.6	183.1	1.66	0.0067042	0.658	0.0023
MIEN1	54	46	220.5	159	499.5	317.9	1.57	0.0067014	0.658	0.0023
NDST2	54	46	765.5	1028	820.7	1044.3	0.79	0.0068478	0.658	0.0023
SEC61A2	54	46	216.5	367	280.2	398	0.7	0.0066358	0.658	0.0023
BCL2L12	54	46	305	203.5	336.1	252.9	1.33	0.0066363	0.658	0.0024
TMED1	54	46	172	114.5	396.5	223.9	1.77	0.0067046	0.658	0.0024
AGTRAP	54	46	314.5	199	647	439.4	1.47	0.0067758	0.658	0.0025
CHMP6	54	46	286.5	227.5	482.8	353	1.37	0.0067054	0.658	0.0025
JOSD2	54	46	121.5	78	336.3	258.7	1.3	0.0068441	0.658	0.0026
DPH2	54	46	298.5	216	350.7	282.3	1.24	0.006634	0.658	0.0027
SLX1B	49	44	161	251	220.2	331	0.67	0.0087823	0.658	0.0029
LINC00641	50	45	6.5	14	27.7	20.2	1.37	0.0079907	0.658	0.0032
RASSF5	43	42	170	323.5	331.9	371.5	0.89	0.012546	0.658	0.0049
C2orf81	39	41	39	28	60.4	40	1.51	0.01505	0.658	0.0058
POU2AF1	59	50	30	54.5	222.2	169.1	1.31	0.0049075	0.657	0.0013
POU1F1	54	46	1	4.5	3.6	5.9	0.61	0.0048744	0.657	0.0017
LIPH	54	46	7	16	36.6	38.1	0.96	0.0069019	0.657	0.0019
C1QL3	54	46	13.5	18.5	15.1	29.8	0.51	0.0068793	0.657	0.002
DTX3L	54	46	1393	1845.5	1652.2	2152.8	0.77	0.0072127	0.657	0.002
PLAC8	54	46	60.5	99	217.5	211.7	1.03	0.0070601	0.657	0.002
RABL2B	54	46	389.5	518	446.9	543	0.82	0.0069906	0.657	0.002
SLA	54	46	253	424.5	367.4	515.5	0.71	0.0070629	0.657	0.002
ATXN7L1	54	46	547	634	520.4	695.5	0.75	0.0070642	0.657	0.0021
CRYBB2	54	46	16	23.5	21.2	25.9	0.82	0.0068783	0.657	0.0021
KCNH4	54	46	9	16	13.4	20.7	0.65	0.0069399	0.657	0.0021
LMAN1	54	46	3086.5	4131	3460.1	4189.9	0.83	0.007212	0.657	0.0021
NLGN4X	54	46	98	245.5	363.8	918.7	0.4	0.0069891	0.657	0.0021
PDZRN4	54	46	13	29.5	41.6	48.5	0.86	0.0070251	0.657	0.0021
RGS18	54	46	57.5	86.5	77.1	106.9	0.72	0.0072064	0.657	0.0021
XIRP1	54	46	10.5	31	30.3	56.4	0.54	0.0070174	0.657	0.0021
ZNF256	54	46	341	561	482.9	701.7	0.69	0.0069908	0.657	0.0021
DSCAML1	54	46	7	14.5	15.2	21.9	0.69	0.006833	0.657	0.0022
MDC1	54	46	2535	3261	2387.7	3319	0.72	0.007212	0.657	0.0022
POLR2J3	54	46	5376.5	7703.5	6376.6	8573.9	0.74	0.007138	0.657	0.0022
HERC2	54	46	10542	15544.5	9831.1	14557.6	0.68	0.0069904	0.657	0.0023
KCNMB1	54	46	23	34.5	31.1	40.3	0.77	0.0071951	0.657	0.0023
MEAF6	54	46	660	575	803	639.3	1.26	0.0072117	0.657	0.0023
METTL15	54	46	286.5	381.5	308.7	379.3	0.81	0.0072104	0.657	0.0023
MIER2	54	46	27.5	18	90.7	61.8	1.47	0.0069015	0.657	0.0024
MRFAP1	54	46	397	273.5	2102.9	1037.1	2.03	0.006919	0.657	0.0024
STAG3	54	46	217	381.5	603.7	975.1	0.62	0.0069192	0.657	0.0024
ZNF576	54	46	88	62.5	110.9	80.6	1.38	0.007055	0.657	0.0024
COL21A1	54	46	27	54.5	70.5	82.4	0.86	0.0070546	0.657	0.0025
CORO1B	54	46	801.5	532.5	1161	876.7	1.32	0.0070639	0.657	0.0025
NPTN	54	46	770	620	1070.3	778	1.38	0.0069915	0.657	0.0025
RBMX2	54	46	370	260.5	488.5	359	1.36	0.0069182	0.657	0.0025
SNRNP70	54	46	5448	3842.5	5870.4	4246.8	1.38	0.0072127	0.657	0.0025
BTAF1	54	46	2409.5	3374	2644	3574	0.74	0.0070644	0.657	0.0026
XIAP	54	46	2535.5	3790	2865.6	4159.7	0.69	0.0070647	0.657	0.0026
RIF1	54	46	3888.5	5382.5	4034.3	5118.8	0.79	0.007212	0.657	0.0027
DANCR	50	45	3	6	270.7	94.8	2.86	0.0078603	0.657	0.0028
NOC4L	54	46	304	211	440.8	307	1.44	0.0072113	0.657	0.0028
RAB40C	54	46	176	106.5	229.6	195.8	1.17	0.0069153	0.657	0.0028
CTAGE8	49	44	279	691.5	876.7	1505.8	0.58	0.0094009	0.657	0.003
USP6NL	54	46	799.5	1193	794.5	1169.3	0.68	0.0070647	0.657	0.0031
SLC25A53	43	42	20	29.5	26.9	31.5	0.85	0.012821	0.657	0.0055
EIF3J-DT	35	42	2	5	3.8	5.6	0.67	0.015703	0.657	0.0062
IGKV2-30	35	42	26	104	487.4	795.5	0.61	0.017945	0.657	0.0068
FAM157A	20	7	10.5	52	37.6	169.4	0.22	0.23264	0.657	0.12
SLC9A2	54	46	1	4	8.6	7	1.23	0.0042428	0.656	0.0013
SELL	59	50	116	266	639.1	545.9	1.17	0.0051519	0.656	0.0014
C12orf40	54	46	1	5	3.6	6.5	0.55	0.005789	0.656	0.0016
PDCD1LG2	59	50	55	109.5	107.7	166.6	0.65	0.0051004	0.656	0.0016
TOLLIP	59	50	378	225	552.3	401.9	1.37	0.0050559	0.656	0.0019
CELSR3	54	46	115.5	177.5	212.7	276.7	0.77	0.0074365	0.656	0.0021
IPCEF1	54	46	29	58	52.2	120.9	0.43	0.0072744	0.656	0.0021
LHX4	54	46	25	32	24	34.2	0.7	0.0075624	0.656	0.0021
MBD4	54	46	930	1128.5	934.2	1136.6	0.82	0.0072874	0.656	0.0021
PIGA	54	46	21	11	214.1	46.1	4.65	0.0071472	0.656	0.0021
PTTG2	54	46	14	20.5	28.7	25.4	1.13	0.007243	0.656	0.0021
NDUFAF5	54	46	657	828	705.7	898	0.79	0.0073631	0.656	0.0022
SKIL	54	46	784.5	1267.5	1062.8	1451.6	0.73	0.007287	0.656	0.0022
ZNF215	54	46	31	61.5	49.8	80.3	0.62	0.0074279	0.656	0.0022
ZNF473	54	46	279.5	348	268	356.1	0.75	0.0075936	0.656	0.0022
ADGRL4	54	46	192	347	355.4	480.2	0.74	0.0074388	0.656	0.0023
ARNTL2	54	46	70	136.5	175.2	216.1	0.81	0.0074363	0.656	0.0023
CCDC69	54	46	138	231.5	341.4	380.1	0.9	0.0075157	0.656	0.0023
COX7A2L	54	46	797	550	1260.7	768.2	1.64	0.0072865	0.656	0.0023
DOC2B	54	46	22.5	38.5	36.4	51.1	0.71	0.0072725	0.656	0.0023
DSCAM	54	46	2	6.5	6.3	6.6	0.95	0.0058488	0.656	0.0023
ISCA2	54	46	130.5	90	244.4	163.1	1.5	0.0072823	0.656	0.0023
KIF11	54	46	488.5	712.5	591.3	810.2	0.73	0.0075159	0.656	0.0023
KIF14	54	46	286	676	504.8	698.9	0.72	0.007287	0.656	0.0023
OR52I1	54	46	12.5	19	14.1	25.2	0.56	0.0072114	0.656	0.0023
PHKA2	54	46	2111.5	2521	1881.8	2825.6	0.67	0.007439	0.656	0.0023
RPLP2	54	46	9708	7480	19260.1	11416.8	1.69	0.0075945	0.656	0.0023
SLA2	54	46	25.5	46.5	82	80.2	1.02	0.0075107	0.656	0.0023
XRN1	54	46	3081.5	4442	3283.9	4526.5	0.73	0.0072872	0.656	0.0023
ZBED9	54	46	5	9	10.5	21.7	0.48	0.0070775	0.656	0.0023
ANKRD29	54	46	28.5	46	61	60.8	1	0.0073479	0.656	0.0024
C6orf132	54	46	24	47.5	85.4	75.6	1.13	0.0074299	0.656	0.0024
MAN1A1	54	46	424	750.5	725.5	937.6	0.77	0.0074388	0.656	0.0024
OR2A7	54	46	200.5	501	618.5	864.2	0.72	0.0074379	0.656	0.0024
RCN2	54	46	1166	812.5	1478.5	954.4	1.55	0.0075946	0.656	0.0024
UQCR11	54	46	166	100	677.9	371.4	1.83	0.0073611	0.656	0.0024
FCHO1	54	46	79.5	140.5	154.9	167	0.93	0.0073599	0.656	0.0025
PI4K2A	54	46	193	142.5	451.2	255.1	1.77	0.0074377	0.656	0.0025
ZNF83	54	46	860	1357.5	1202.1	2437.7	0.49	0.0073625	0.656	0.0025
RALB	54	46	604.5	442.5	967.7	690.7	1.4	0.0073618	0.656	0.0026
SRC	54	46	399	264	498	379.2	1.31	0.007515	0.656	0.0026
VEZF1	54	46	1874	2365.5	1987.9	2522.9	0.79	0.007517	0.656	0.0026
WDR4	54	46	293	187.5	319.9	240	1.33	0.0075934	0.656	0.0026
ZBTB24	54	46	750	1058	777.8	1084.3	0.72	0.0074393	0.656	0.0026
TUBA1B	54	46	20899	29801.5	24091.4	29790.3	0.81	0.0072849	0.656	0.0027
ZNF564	54	46	460.5	676.5	620.3	1147.8	0.54	0.0072872	0.656	0.0027
CSMD2	54	46	37	84	84.4	167.4	0.5	0.0074306	0.656	0.0028
DZIP3	54	46	543.5	841.5	596.6	810.5	0.74	0.0075168	0.656	0.0028
KIF5B	54	46	4105.5	5980.5	5048.8	5875.6	0.86	0.0075163	0.656	0.0029
SLC35E1	54	46	663	508	691	579.3	1.19	0.0075946	0.656	0.0029
POLR2I	54	46	545	286.5	789.4	513.4	1.54	0.0072856	0.656	0.003
MIR181A1HG	49	42	3	6	5	6.8	0.73	0.0098342	0.656	0.0033
HLA-DQA2	43	42	577	973	1467.7	2229.6	0.66	0.013347	0.656	0.0048
TRAV26-2	35	42	3	7	5	8.7	0.58	0.016494	0.656	0.0058
LGALS8-AS1	16	6	1	4	2.7	3.5	0.77	0.26708	0.656	0.098
WASH2P	16	6	1130	1468	1202.9	1434.5	0.84	0.29384	0.656	0.1
SNHG7	16	6	68292	40276.5	94115.3	38883.3	2.42	0.28482	0.656	0.11
NPY6R	16	6	33.5	85	99.2	125	0.79	0.29384	0.656	0.12
HOXA11-AS	16	6	3.5	10.5	12.4	22.3	0.55	0.28304	0.656	0.13
NDUFB2-AS1	16	6	4	9	11.8	16.3	0.72	0.28208	0.656	0.13
C9orf47	16	6	6.5	71.5	48.7	162.8	0.3	0.284	0.656	0.14
DSTNP2	16	6	54	122	87.6	141.7	0.62	0.28468	0.656	0.15
FMO6P	16	6	3	5	4.2	6.3	0.66	0.2807	0.656	0.16
PRKY	16	6	45.5	371.5	225.5	543.8	0.41	0.28427	0.656	0.16
NKX2-8	44	45	1	1	9.8	6.8	1.44	0.0022861	0.655	0.00071
CCDC179	54	46	3.5	1	8.2	8.3	0.99	0.0044056	0.655	0.0013
CD40LG	59	50	16	35.5	57.1	57.7	0.99	0.0054292	0.655	0.0016
TAP1	59	50	3445	5530.5	5393.2	8639.2	0.62	0.0054003	0.655	0.0016
TBX21	59	50	19	39	54.6	82	0.67	0.0054401	0.655	0.0016
C6	59	50	11	44.5	278.5	347.9	0.8	0.0055487	0.655	0.0018
SELPLG	59	50	387	682	708.9	948.5	0.75	0.0054513	0.655	0.0018
CCDC60	54	46	1.5	7	5.5	9.4	0.59	0.0064671	0.655	0.0021
CDYL2	54	46	72.5	93.5	90.4	140.5	0.64	0.0076694	0.655	0.0022
ZC3H14	59	50	2962	3805	2690.4	3336.1	0.81	0.0056064	0.655	0.0022
HTR3A	54	46	3	7.5	8.7	12.6	0.69	0.006749	0.655	0.0023
RP2	54	46	483.5	599.5	467.5	637.7	0.73	0.0079122	0.655	0.0023
ZC3H12D	54	46	22.5	32.5	43.8	44.1	0.99	0.0077409	0.655	0.0023
ADGRG5	54	46	20.5	47	60.6	59.5	1.02	0.0077431	0.655	0.0024
CD46	59	50	4753	6388	4894.3	6070.6	0.81	0.0054513	0.655	0.0024
CERKL	54	46	123	247.5	293.9	368	0.8	0.0076721	0.655	0.0024
NEBL	54	46	27.5	53	147.3	151.2	0.97	0.0079069	0.655	0.0024
NOMO3	54	46	3062	4793.5	3759.2	5425.5	0.69	0.007995	0.655	0.0024
COQ10B	54	46	339.5	249.5	534.4	364.9	1.46	0.007912	0.655	0.0025
HRNR	54	46	3395	11202.5	9656.7	14461.9	0.67	0.0077523	0.655	0.0025
MPP7	54	46	36.5	66.5	146.1	125.5	1.16	0.0077464	0.655	0.0025
PNP	54	46	432	538	574	702.2	0.82	0.0079127	0.655	0.0025
SLFN14	54	46	10	24	19	35.8	0.53	0.007966	0.655	0.0025
ZNF674	54	46	265.5	373	304.6	459.3	0.66	0.0079114	0.655	0.0025
ETV6	54	46	798.5	1047.5	838.3	1048	0.8	0.0079131	0.655	0.0026
MORC3	54	46	1452.5	1879.5	1543.2	2030.8	0.76	0.0077523	0.655	0.0026
NBN	54	46	2236.5	2852.5	2541.1	3106.2	0.82	0.0078327	0.655	0.0026
SGSM1	54	46	11.5	18.5	30.9	32.3	0.96	0.0078609	0.655	0.0026
TTI2	54	46	344	461.5	354.8	452.9	0.78	0.0079937	0.655	0.0026
VASH1-AS1	45	43	1	4	3.1	4.6	0.67	0.0079719	0.655	0.0026
ZNF454	54	46	29	71.5	63.2	72.7	0.87	0.0076652	0.655	0.0026
GOLGA7	54	46	494	322	900.1	540.9	1.66	0.0079937	0.655	0.0027
LRRC37B	54	46	783.5	1203.5	848.6	1176.3	0.72	0.007832	0.655	0.0027
MOCS3	54	46	105.5	70.5	158.4	93.8	1.69	0.0079068	0.655	0.0027
NAPRT	54	46	337	192	586.8	391.2	1.5	0.0078314	0.655	0.0027
PIM3	54	46	369.5	184.5	959.6	477.4	2.01	0.0078314	0.655	0.0027
PTTG1IP	54	46	2840.5	1815	4659.2	3360.7	1.39	0.007995	0.655	0.0027
RFX7	54	46	1377.5	2071.5	1503.6	1905.2	0.79	0.0076728	0.655	0.0027
SCAF4	54	46	2001	2547	1883.4	2367.6	0.8	0.0078323	0.655	0.0027
DNASE1L1	54	46	264.5	176.5	312	241.2	1.29	0.0077497	0.655	0.0028
IER5	54	46	376.5	195	558.7	412.2	1.36	0.007673	0.655	0.0028
LYRM4-AS1	35	42	1	3.5	2.2	3.6	0.6	0.0099231	0.655	0.0028
RASA2	54	46	751.5	1026	806.6	1067.1	0.76	0.0077523	0.655	0.0028
SEC61B	54	46	888	578.5	2062.5	1226.4	1.68	0.0079129	0.655	0.0028
TXNDC15	54	46	884.5	675.5	991.2	772.9	1.28	0.0079946	0.655	0.0028
BLVRB	54	46	364	235	890.3	581.6	1.53	0.0079944	0.655	0.0029
FAM86B2	54	46	40.5	82.5	76.7	113	0.68	0.0079863	0.655	0.0029
HSPA1L	54	46	40	59	54.2	72.8	0.74	0.0077437	0.655	0.0029
GTPBP3	54	46	156	90.5	247.9	159.7	1.55	0.007831	0.655	0.003
SSR2	54	46	2978.5	2153.5	2939	2422.7	1.21	0.0076734	0.655	0.003
NDUFAF7	54	46	648.5	872.5	704.5	892	0.79	0.0076728	0.655	0.0031
AP3M1	54	46	820.5	1041.5	892.1	1055.4	0.85	0.0078323	0.655	0.0033
THAP8	54	46	50	31	102.4	59.8	1.71	0.0076641	0.655	0.0033
CTAGE4	44	45	227.5	603	739.5	1837.3	0.4	0.011729	0.655	0.0038
GSTCD	54	46	302.5	433	320.1	443.4	0.72	0.007751	0.655	0.0038
BICDL1	45	43	112	169	169.8	245.3	0.69	0.012269	0.655	0.004
IL1RL2	59	50	9	13	18.6	25.3	0.74	0.005855	0.654	0.0017
TRAF3	59	50	952	1343	957.2	1315.8	0.73	0.005928	0.654	0.002
SPATA4	54	46	2	5	3.8	6.7	0.57	0.0067237	0.654	0.0021
GATA3	59	50	51	125.5	190.4	159.4	1.19	0.0058716	0.654	0.0022
ANKRD22	54	46	31	55.5	109.7	171	0.64	0.0082362	0.654	0.0024
EMC6	54	46	123	75.5	461.5	265.4	1.74	0.008075	0.654	0.0024
SERPINA1	54	46	542	1007	1567.8	2569	0.61	0.0082435	0.654	0.0024
ATP2A3	54	46	345.5	573	812.5	987.7	0.82	0.0082435	0.654	0.0025
KANK2	54	46	1053.5	735.5	1485	927.4	1.6	0.0080769	0.654	0.0025
KMO	54	46	86	139.5	206.5	248.1	0.83	0.0084112	0.654	0.0025
RGS9	54	46	40.5	69.5	68.3	131.6	0.52	0.0081542	0.654	0.0025
ZNF544	54	46	515	707.5	585.9	872.1	0.67	0.0082435	0.654	0.0025
ZNF70	54	46	249.5	333	253.2	347.9	0.73	0.0081584	0.654	0.0025
BOLA1	54	46	23	12	221.1	102.5	2.16	0.0080422	0.654	0.0026
DNAH11	54	46	30	53	133	259	0.51	0.0081314	0.654	0.0026
KLHDC8B	54	46	214.5	154.5	453.5	276	1.64	0.0082416	0.654	0.0026
LAMTOR5	54	46	657	429	1308.3	800.8	1.63	0.0082435	0.654	0.0026
NAPSA	54	46	38.5	55.5	240.4	206.5	1.16	0.0084044	0.654	0.0026
POLQ	54	46	283	650	407.2	632	0.64	0.0084124	0.654	0.0026
PPP1R10	54	46	1241	1520.5	1200.7	1528.5	0.79	0.008328	0.654	0.0026
SLC22A3	54	46	27	78.5	89.6	127.5	0.7	0.0081511	0.654	0.0026
ACSM1	54	46	5	11.5	10.6	21.3	0.5	0.0080012	0.654	0.0027
MRPL41	54	46	65	46.5	873.8	455.7	1.92	0.0083181	0.654	0.0027
MYOF	54	46	1667	3136	2859.7	4161.9	0.69	0.0084138	0.654	0.0027
UBIAD1	54	46	650	838.5	705.4	876.8	0.8	0.0082423	0.654	0.0027
ZNF441	54	46	228.5	388	325.3	578.4	0.56	0.0080761	0.654	0.0027
MBNL2	54	46	1937.5	1377.5	2776.4	1722.8	1.61	0.0081603	0.654	0.0028
PHKB	54	46	2980.5	4140.5	3140.5	4155.9	0.76	0.0081601	0.654	0.0028
TMEM256	54	46	185	120	378.1	231.4	1.63	0.0084108	0.654	0.0028
TMPO	54	46	2328	2829	2460.5	2911.4	0.85	0.008328	0.654	0.0028
ZNF25	54	46	208	322	310.7	521.9	0.6	0.0080733	0.654	0.0028
FAM89A	54	46	102.5	52.5	197.3	126.2	1.56	0.0081545	0.654	0.0029
LRCH2	54	46	33	76	133.4	158.1	0.84	0.0080719	0.654	0.0029
TCF4	54	46	1144.5	2079	2380.4	3038.6	0.78	0.0082439	0.654	0.0029
TMEM164	54	46	402.5	263	439.4	321.9	1.36	0.0084124	0.654	0.0029
CA12	54	46	66.5	197	302.7	694.2	0.44	0.0082391	0.654	0.003
COPS7A	54	46	1149	822	1595.4	1229	1.3	0.0084138	0.654	0.003
FOXP1	54	46	872.5	1341.5	1280.5	1711.2	0.75	0.0083282	0.654	0.003
QTRT1	54	46	684.5	402	779.4	561.7	1.39	0.0084132	0.654	0.003
GPX4	54	46	2002	1320.5	3584.5	2480.5	1.45	0.0083282	0.654	0.0031
UPK3B	54	46	30	17.5	43.3	26.8	1.61	0.008132	0.654	0.0031
VPS25	54	46	593	418.5	970.9	724.8	1.34	0.0084138	0.654	0.0031
ABI3BP	54	46	705.5	2715.5	2597.7	3352.1	0.77	0.0084138	0.654	0.0032
DECR2	54	46	116.5	55.5	138.9	104.5	1.33	0.0081565	0.654	0.0032
SOS2	54	46	1883.5	2538	1852.9	2532.6	0.73	0.0084138	0.654	0.0032
ZNF727	54	46	19	70	163.4	253.1	0.65	0.0083924	0.654	0.0033
TMX2-CTNND1	49	42	18	9	76.2	15	5.09	0.011384	0.654	0.0035
NIPSNAP2	45	43	1111	901	1571.4	1094.5	1.44	0.012862	0.654	0.0041
CCL3L1	44	45	85	196	208	287.1	0.72	0.012297	0.654	0.0049
NUDT18	43	42	40	27	108.9	78.8	1.38	0.014851	0.654	0.0053
INKA1	35	42	64	39.5	90.8	58.1	1.56	0.021045	0.654	0.0071
TRBV5-4	35	42	5	10.5	7.8	15.3	0.51	0.019748	0.654	0.0071
OR2C3	20	7	2	1	2.3	6	0.38	0.22197	0.654	0.11
IDO1	59	50	107	191.5	445.4	842	0.53	0.0062082	0.653	0.0017
LIMS4	45	43	1	3	5.5	9.8	0.56	0.0073641	0.653	0.0022
GPR151	54	46	2.5	6	4.2	6.8	0.63	0.0076292	0.653	0.0025
E2F7	54	46	210	355	299.9	456.1	0.66	0.0084989	0.653	0.0026
FER1L5	54	46	11	18	17.9	22.5	0.79	0.0087723	0.653	0.0026
OR52K2	54	46	4.5	9.5	6.7	10.7	0.62	0.0077523	0.653	0.0026
TP73	54	46	18.5	31	29.4	44.2	0.66	0.0085633	0.653	0.0026
ARPC3	54	46	5568	6694.5	5888.2	7074.8	0.83	0.0085862	0.653	0.0027
EBF2	54	46	60.5	88	83.9	151	0.56	0.0085814	0.653	0.0027
P2RY14	54	46	39.5	62	72.2	102.1	0.71	0.0085802	0.653	0.0027
RAP2A	54	46	459.5	341	610.2	399.6	1.53	0.008851	0.653	0.0027
FKBP15	54	46	1404.5	1981.5	1547	2013.3	0.77	0.0086745	0.653	0.0028
GCH1	54	46	130	211	199	358.7	0.55	0.0087617	0.653	0.0028
NUDCD3	54	46	625.5	486	739.4	567.3	1.3	0.0084989	0.653	0.0028
NUP153	54	46	3867.5	4771.5	3800.1	5111.5	0.74	0.0087621	0.653	0.0028
SDR42E1	54	46	11	21	23.8	36.4	0.65	0.0088083	0.653	0.0028
SVIL	54	46	1732.5	3134.5	2254.9	3382.9	0.67	0.0085001	0.653	0.0028
ZBTB40	54	46	1627.5	2276	1750.4	2240.9	0.78	0.0086747	0.653	0.0028
ZNF823	54	46	187.5	273.5	256	400.3	0.64	0.008849	0.653	0.0028
FOXH1	54	46	7	10.5	8.2	12.7	0.64	0.0084954	0.653	0.0029
LIPC	54	46	13	23	41.2	41.1	1	0.0086404	0.653	0.0029
MCCC2	54	46	1750	2198.5	1805.6	2325	0.78	0.0085001	0.653	0.0029
PTPRB	54	46	617.5	930	1169.7	1388.4	0.84	0.0085862	0.653	0.0029
BCL11B	54	46	25	63	88.2	96.7	0.91	0.0087526	0.653	0.003
SCO1	54	46	579.5	740	598.3	739.7	0.81	0.0086734	0.653	0.003
EXO1	54	46	481.5	810.5	682	881.3	0.77	0.0084993	0.653	0.0031
TMEM248	54	46	1818	1396	2040.7	1638.6	1.25	0.0088522	0.653	0.0031
CCDC6	54	46	724.5	968	760	959	0.79	0.0085862	0.653	0.0032
PAPOLA	54	46	3923.5	5518	4313.2	5256.1	0.82	0.0088522	0.653	0.0032
DCAF17	54	46	1290	1899.5	1568.9	2193.7	0.72	0.0085001	0.653	0.0033
MDK	54	46	1376.5	622	2489.9	1385.2	1.8	0.0088518	0.653	0.0033
ARL16	54	46	97	67	165.5	107.4	1.54	0.0085764	0.653	0.0034
MAMLD1	54	46	685.5	1357	832.4	1293.5	0.64	0.0086738	0.653	0.0035
POM121C	43	42	3937	4732.5	3963.1	5264.7	0.75	0.015639	0.653	0.0053
NAXD	45	43	348	237	319.3	247.2	1.29	0.013793	0.653	0.006
REX1BD	45	43	200	112	246.7	203.8	1.21	0.013632	0.653	0.006
EP300	25	11	1605	927	1527.4	1120.8	1.36	0.15408	0.653	0.065
MROH2B	54	46	1	2.5	1.9	3.2	0.62	0.004128	0.652	0.0011
CYP4A11	54	46	1	3.5	3.6	5.4	0.67	0.0055943	0.652	0.0017
CCDC88C	54	46	384	552.5	601.1	947.2	0.63	0.0090324	0.652	0.0027
GLS2	54	46	26	18.5	49.8	23.3	2.13	0.0090892	0.652	0.0028
HP	54	46	61	123	498.7	233	2.14	0.0089386	0.652	0.0028
RPH3A	54	46	3.5	6	15.7	28.4	0.55	0.0087341	0.652	0.0028
ST18	54	46	9	15	16.4	24.4	0.67	0.0088766	0.652	0.0028
CORO2B	54	46	614.5	245.5	1230	548.7	2.24	0.0089417	0.652	0.0029
KIAA0319	54	46	5.5	9.5	8.4	17.6	0.48	0.009034	0.652	0.0029
PFKP	54	46	1039	1639.5	1543	2276.9	0.68	0.0092176	0.652	0.0029
KLHDC3	54	46	1808	1297	2339.1	1701.3	1.37	0.009311	0.652	0.003
MUC5B	54	46	379.5	980	1889.8	4985.9	0.38	0.0091227	0.652	0.003
PDK1	54	46	513	775	693	925.7	0.75	0.0090333	0.652	0.003
PPT1	54	46	1917	1480.5	2859.2	1981.7	1.44	0.009311	0.652	0.003
SAP18	54	46	1141	911.5	1835.9	1204.6	1.52	0.0092174	0.652	0.003
ZNF490	54	46	331.5	447.5	353.1	498.6	0.71	0.0089411	0.652	0.003
ADGRL2	54	46	469.5	945.5	1531.3	1810.7	0.85	0.0093108	0.652	0.0031
DLAT	54	46	1190.5	1485	1313.1	1640.1	0.8	0.0091248	0.652	0.0031
PRPH2	54	46	14	19	14.9	22.4	0.67	0.0088663	0.652	0.0031
TEAD3	54	46	148	76	190.9	110.1	1.73	0.0093051	0.652	0.0031
ARL13B	54	46	337.5	485.5	396.4	528.8	0.75	0.0092165	0.652	0.0032
B4GALT1	54	46	1214.5	1980	1616.1	2015	0.8	0.0092172	0.652	0.0032
BRPF1	54	46	485.5	616.5	485.5	596.6	0.81	0.009032	0.652	0.0032
CDKN1C	54	46	45.5	25	181.7	98	1.85	0.0091115	0.652	0.0032
MMS22L	54	46	382	558	424.4	594.2	0.71	0.0092172	0.652	0.0032
PHF5A	54	46	228.5	159	611.6	331.3	1.85	0.0092155	0.652	0.0032
RPGRIP1L	54	46	512.5	760.5	546.8	722.7	0.76	0.0089421	0.652	0.0032
TTC24	54	46	9	18	24.9	24.7	1.01	0.0092252	0.652	0.0032
ZFP69	54	46	211	344.5	263.6	398.3	0.66	0.009124	0.652	0.0032
DEDD2	54	46	122.5	72	259.5	141.3	1.84	0.0090264	0.652	0.0033
EIF4ENIF1	54	46	996	1209	954.1	1138.9	0.84	0.0092172	0.652	0.0033
LATS1	54	46	1197	1515.5	1129.9	1512.4	0.75	0.009032	0.652	0.0033
MIS18BP1	54	46	771	1124.5	886.3	1246	0.71	0.0089421	0.652	0.0033
RUNX2	54	46	467	1021	923.7	1350.5	0.68	0.0093108	0.652	0.0033
ALYREF	54	46	481.5	356	1006.3	623.4	1.61	0.0092167	0.652	0.0034
GPR22	54	46	112	199.5	137.4	259.2	0.53	0.0090225	0.652	0.0034
TP53I13	54	46	259.5	169.5	503.9	321.1	1.57	0.0091219	0.652	0.0034
U2AF2	54	46	1188	724	1515.8	1092.1	1.39	0.0092172	0.652	0.0034
RGS5	54	46	531.5	220.5	1464.6	1171.8	1.25	0.009124	0.652	0.0036
ZNF790	54	46	203	324	281.3	400	0.7	0.0092157	0.652	0.0036
TCTA	54	46	168	100	420.5	276.8	1.52	0.0089399	0.652	0.0037
CHMP1A	54	46	426.5	205.5	571.1	378.1	1.51	0.0089413	0.652	0.0038
LINC00957	49	42	92	124.5	99.3	139.7	0.71	0.012845	0.652	0.0042
IGLV8-61	45	43	7	17	63.9	117.7	0.54	0.013938	0.652	0.0048
ELOB	45	43	872	569	1091.2	778.7	1.4	0.014452	0.652	0.0053
ZNF595	43	42	673	1600	1191.7	2296.9	0.52	0.016215	0.652	0.0069
SHISAL2A	35	42	9	17	14.6	22	0.66	0.022625	0.652	0.0094
TPTEP2-CSNK1E	34	39	124	167	162.5	208.2	0.78	0.025851	0.652	0.01
SYK	59	50	236	415	407.6	513.6	0.79	0.0068694	0.651	0.0022
DPP4	59	50	106	247.5	266.9	551	0.48	0.0068679	0.651	0.0024
COLEC10	54	46	1	4.5	3.7	5.5	0.68	0.0067982	0.651	0.0025
CSF3R	59	50	163	307	350.7	401.8	0.87	0.0069836	0.651	0.0025
P2RX3	44	45	3	1	4.5	2.6	1.75	0.0070499	0.651	0.0025
CACNA1A	54	46	19.5	24.5	23.4	90.8	0.26	0.0093776	0.651	0.0028
KCNA1	54	46	3.5	7	7.8	13	0.6	0.0083128	0.651	0.0029
JMJD7	54	46	69.5	50.5	95.8	56.4	1.7	0.0096873	0.651	0.003
MLYCD	54	46	329	405.5	345.8	472.1	0.73	0.0097891	0.651	0.003
ABCA4	54	46	18	28	48.4	73.4	0.66	0.0094707	0.651	0.0031
ANKMY2	54	46	341	269.5	416.8	292.4	1.43	0.0094978	0.651	0.0031
ATP6V1F	54	46	815.5	492.5	2366.2	1413.1	1.67	0.0095002	0.651	0.0031
CACNA2D3	54	46	14.5	23	34.7	39	0.89	0.0097443	0.651	0.0031
P2RY8	54	46	44	75.5	140.6	121.8	1.15	0.0097834	0.651	0.0031
RMDN1	54	46	868.5	709.5	1196.3	745.7	1.6	0.0096925	0.651	0.0031
ANK3	54	46	124.5	269.5	360.3	525.5	0.69	0.009691	0.651	0.0033
GEMIN8	54	46	222.5	148.5	239.2	171.2	1.4	0.009788	0.651	0.0033
POFUT1	54	46	600	494.5	738	562.3	1.31	0.0095944	0.651	0.0033
TTLL5	54	46	1682	1983	1553.5	1944.5	0.8	0.0096932	0.651	0.0033
[truncated: 20,562 more rows]

## Sheet: significant
Gene_symbol	N_nonresponder	N_responder	median_nonresponder	median_responder	mean_nonresponder	mean_responder	FoldChange (nonresp/resp)	MannW_p	ROC_AUC	ROC_AUC_p	Gene Name
MAMDC2-AS1	16	6	2	5.5	2.4	6.5	0.37	0.0024484	0.927	1.1e-16	MAMDC2 antisense RNA 1(MAMDC2-AS1)
OR7E12P	16	6	4	28	8.3	27.7	0.3	0.0042674	0.906	3.3e-09	olfactory receptor family 7 subfamily E member 12 pseudogene(OR7E12P)
GOLGA2P7	16	6	43	96	55.9	100.5	0.56	0.0033506	0.896	6.8e-08	GOLGA2 pseudogene 7(GOLGA2P7)
KIR2DS4	20	7	1	12	2.1	11.3	0.18	0.0021062	0.886	2.4e-07	killer cell immunoglobulin like receptor, two Ig domains and short cytoplasmic tail 4(KIR2DS4)
MED4-AS1	16	6	2	6	2.8	6.7	0.42	0.0073157	0.88	7.2e-08	MED4 antisense RNA 1(MED4-AS1)
MIR211	20	7	184	1	634.4	2.9	222.02	0.0097732	0.829	1.4e-06	microRNA 211(MIR211)
NPIPB12	44	40	14424	29553.5	19296.8	40115.1	0.48	1.5113e-06	0.805	9e-11	nuclear pore complex interacting protein family member B12(NPIPB12)
CR1L	54	46	19.5	51	25.3	85	0.3	1.8963e-07	0.803	2.1e-12	complement C3b/C4b receptor 1 like(CR1L)
CARMN	44	40	5	16.5	9.5	23.3	0.41	7.0811e-06	0.785	8.9e-09	cardiac mesoderm enhancer-associated non-coding RNA(CARMN)
CASP5	54	46	14	32.5	18.6	43.8	0.43	1.2094e-06	0.783	2.3e-10	caspase 5(CASP5)
TRAV8-2	35	42	11	39	18.4	55.1	0.33	2.0984e-05	0.783	3.8e-08	T cell receptor alpha variable 8-2(TRAV8-2)
AGAP6	54	46	1802.5	5570	2352.5	5830	0.4	1.7619e-06	0.778	6.6e-09	ArfGAP with GTPase domain, ankyrin repeat and PH domain 6(AGAP6)
ARRDC5	54	46	19	60.5	36.5	108.3	0.34	1.815e-06	0.778	1.1e-09	arrestin domain containing 5(ARRDC5)
NBPF26	34	39	11529	32669	14349.9	35598.7	0.4	5.1704e-05	0.776	2.9e-07	NBPF member 26(NBPF26)
AGAP9	54	46	983	2708.5	1248.4	3702.9	0.34	2.3564e-06	0.775	3.5e-09	ArfGAP with GTPase domain, ankyrin repeat and PH domain 9(AGAP9)
PPIAL4C	38	40	22	45.5	32.7	107.7	0.3	2.9763e-05	0.775	1.1e-07	peptidylprolyl isomerase A like 4C(PPIAL4C)
GOLGA8K	49	44	51	165	104.4	199.8	0.52	6.0429e-06	0.773	4e-08	golgin A8 family member K(GOLGA8K)
SCO2	49	42	507	983.5	642.9	999.7	0.64	9.5811e-06	0.77	5.3e-08	synthesis of cytochrome C oxidase 2(SCO2)
TRGV3	45	43	18	50	30.3	66.8	0.45	1.3088e-05	0.77	5.1e-08	T cell receptor gamma variable 3(TRGV3)
AGAP5	54	46	715	2167.5	994.6	2420.5	0.41	3.5319e-06	0.77	1.6e-08	ArfGAP with GTPase domain, ankyrin repeat and PH domain 5(AGAP5)
TRAV12-2	35	42	15	43	19	79	0.24	5.0588e-05	0.77	1.7e-07	T cell receptor alpha variable 12-2(TRAV12-2)
GBP1	54	46	1660	4197	2854.7	8253.2	0.35	4.0358e-06	0.769	3.3e-09	guanylate binding protein 1(GBP1)
CYTOR	45	43	1	6	2.6	7.4	0.36	1.042e-05	0.766	2.9e-08	cytoskeleton regulator RNA(CYTOR)
TDP1	54	46	582	899.5	570.2	897.1	0.64	5.9946e-06	0.764	5.8e-08	tyrosyl-DNA phosphodiesterase 1(TDP1)
TRBV11-2	35	42	4	14	5.6	13.9	0.4	6.1202e-05	0.764	7e-07	T cell receptor beta variable 11-2(TRBV11-2)
WASHC2A	45	43	6206	10122	6884.4	12894.7	0.53	2.2293e-05	0.763	1.3e-07	WASH complex subunit 2A(WASHC2A)
NPIPB3	54	46	13886.5	36280	18295.9	41513.4	0.44	6.9359e-06	0.762	4.9e-08	nuclear pore complex interacting protein family member B3(NPIPB3)
NBPF9	43	42	4372	10245	4429.2	10080.8	0.44	3.3414e-05	0.762	7.1e-07	NBPF member 9(NBPF9)
ZNF66	44	40	125.5	437	229.8	674	0.34	4.0939e-05	0.761	3.8e-07	zinc finger protein 66(ZNF66)
C5orf24	54	46	976.5	534.5	1130.3	640.2	1.77	8.2962e-06	0.76	5.7e-08	chromosome 5 open reading frame 24(C5orf24)
NBPF19	34	39	2413	4872	2958.3	6002.7	0.49	0.00014547	0.759	2.1e-06	NBPF member 19(NBPF19)
ZNF264	54	46	633.5	1015.5	638.1	982.5	0.65	9.4357e-06	0.758	1.1e-07	zinc finger protein 264(ZNF264)
ZXDA	54	46	211.5	366	207.2	349.3	0.59	9.8953e-06	0.757	1.1e-07	zinc finger X-linked duplicated A(ZXDA)
GBP3	54	46	794	2050.5	1050	2407	0.44	1.006e-05	0.757	1e-07	guanylate binding protein 3(GBP3)
ZNF90	54	46	45.5	189	151.7	327.6	0.46	1.0874e-05	0.756	1.1e-07	zinc finger protein 90(ZNF90)
CBWD3	54	46	823	1605.5	1162.3	2647.6	0.44	1.0721e-05	0.756	6.4e-08	COBW domain containing 3
AHNAK	54	46	40704.5	160455	61575.4	178423	0.35	1.143e-05	0.755	2e-07	AHNAK nucleoprotein(AHNAK)
AGAP4	54	46	1151	3566	1583.6	3424.2	0.46	1.257e-05	0.754	1.8e-07	ArfGAP with GTPase domain, ankyrin repeat and PH domain 4(AGAP4)
ZNF267	54	46	561.5	1205.5	764.8	1686	0.45	1.2571e-05	0.754	1e-07	zinc finger protein 267(ZNF267)
KCNMA1	54	46	285.5	1125.5	625.8	1443	0.43	1.2569e-05	0.754	1.9e-07	potassium calcium-activated channel subfamily M alpha 1(KCNMA1)
NBPF14	43	42	7144	22595	10588.6	25549.9	0.41	5.8735e-05	0.753	1.1e-06	NBPF member 14(NBPF14)
NBPF15	43	42	4557	13943	5523.3	13817.1	0.4	5.8941e-05	0.753	1.2e-06	NBPF member 15(NBPF15)
ACTR3C	54	46	26	84	66.1	158.9	0.42	1.5636e-05	0.752	1.2e-07	actin related protein 3C(ACTR3C)
ZNF57	54	46	95	189	109.9	187.9	0.59	1.7193e-05	0.75	1.8e-07	zinc finger protein 57(ZNF57)
BTNL8	54	46	7	15.5	10	19.1	0.52	1.7235e-05	0.75	2.2e-07	butyrophilin like 8(BTNL8)
WASHC2C	45	43	6091	8710	6059.8	11087.7	0.55	5.8356e-05	0.749	7.6e-07	WASH complex subunit 2C(WASHC2C)
NLRP7	54	46	4	17	14.1	27.7	0.51	1.8211e-05	0.749	1.9e-07	NLR family pyrin domain containing 7(NLRP7)
PRKCQ	54	46	63	180.5	109.7	257.5	0.43	1.8874e-05	0.749	1.5e-07	protein kinase C theta(PRKCQ)
ATP1A3	54	46	27	61.5	50.7	120.6	0.42	2.1999e-05	0.747	1.9e-07	ATPase Na+/K+ transporting subunit alpha 3(ATP1A3)
HAVCR1	54	46	14	30	111.9	231.3	0.48	2.3584e-05	0.746	2.3e-07	hepatitis A virus cellular receptor 1(HAVCR1)
RGS7BP	54	46	3	8.5	10.6	10.9	0.98	2.1998e-05	0.745	4.3e-07	regulator of G protein signaling 7 binding protein(RGS7BP)
GOLGA8J	49	44	14	25	22	40.6	0.54	4.7222e-05	0.745	7.5e-07	golgin A8 family member J(GOLGA8J)
SLFN12L	54	46	70	154	158.8	349.5	0.45	2.5308e-05	0.745	3.6e-07	schlafen family member 12 like(SLFN12L)
TRIOBP	54	46	2920	5454.5	3542.9	6070	0.58	2.7337e-05	0.744	6.1e-07	TRIO and F-actin binding protein(TRIOBP)
ACBD5	54	46	1154.5	2365.5	1469.5	2693.5	0.55	2.8188e-05	0.744	9.5e-07	acyl-CoA binding domain containing 5(ACBD5)
C12orf74	49	42	6	13	9	19	0.47	6.6706e-05	0.743	2.1e-06	Pleckstrin Homology And RhoGEF Domain Containing G7
SLC33A1	54	46	822.5	1140	900.1	1295.9	0.69	3.1823e-05	0.742	4.6e-07	solute carrier family 33 member 1(SLC33A1)
PLCXD2	54	46	19.5	43.5	26	50	0.52	3.1687e-05	0.742	3.8e-07	phosphatidylinositol specific phospholipase C X domain containing 2(PLCXD2)
TCAF2	54	46	194.5	619	381.6	954.1	0.4	3.3804e-05	0.742	4.8e-07	TRPM8 channel associated factor 2(TCAF2)
TNIP3	54	46	19.5	50	30	64.4	0.47	3.5185e-05	0.741	4.4e-07	TNFAIP3 interacting protein 3(TNIP3)
MEFV	59	50	38	85.5	56.9	102.4	0.56	1.8814e-05	0.739	4.4e-07	MEFV innate immuity regulator, pyrin(MEFV)
ZNF831	54	46	23.5	84	58.7	129.6	0.45	4.2257e-05	0.739	6.6e-07	zinc finger protein 831(ZNF831)
ZNF93	54	46	149	597	355.4	988.4	0.36	4.2331e-05	0.739	1.5e-06	zinc finger protein 93(ZNF93)
CRLF2	54	46	5.5	14.5	9.1	18.4	0.49	4.2224e-05	0.738	1.3e-06	cytokine receptor like factor 2(CRLF2)
HDC	54	46	15	53	66.3	138.5	0.48	4.3971e-05	0.738	1e-06	histidine decarboxylase(HDC)
MUC12	54	46	166.5	965.5	507.9	1492.4	0.34	4.3497e-05	0.738	1.1e-06	mucin 12, cell surface associated(MUC12)
PPIP5K1	54	46	2321	3812	2483.8	4267	0.58	4.9131e-05	0.737	2.1e-06	diphosphoinositol pentakisphosphate kinase 1(PPIP5K1)
ZNF682	54	46	63.5	190	133.3	303.7	0.44	4.7632e-05	0.737	1.7e-06	zinc finger protein 682(ZNF682)
ZNF736	54	46	284	756	447	1154.2	0.39	4.8406e-05	0.737	2.2e-06	zinc finger protein 736(ZNF736)
BLCAP	54	46	344.5	215.5	672.7	393.1	1.71	5.6903e-05	0.735	2.1e-06	BLCAP apoptosis inducing factor(BLCAP)
TIMD4	54	46	19.5	55	121.6	188.3	0.65	5.681e-05	0.735	1.7e-06	T cell immunoglobulin and mucin domain containing 4(TIMD4)
SP140	54	46	159	477.5	395.8	807.9	0.49	5.5282e-05	0.735	9.9e-07	SP140 nuclear body protein(SP140)
ZNF681	54	46	65	289	191.6	610.4	0.31	5.6918e-05	0.735	1.5e-06	zinc finger protein 681(ZNF681)
ZXDB	54	46	253.5	372	246.6	381.5	0.65	6.0355e-05	0.734	1.8e-06	zinc finger X-linked duplicated B(ZXDB)
ZNF730	54	46	10	75	68.9	161.9	0.43	5.7379e-05	0.734	2e-06	zinc finger protein 730(ZNF730)
DTHD1	54	46	24	71.5	69.8	140.2	0.5	6.2038e-05	0.733	2.1e-06	death domain containing 1(DTHD1)
ZNF80	54	46	8	23.5	14.3	31	0.46	6.2214e-05	0.733	1.9e-06	zinc finger protein 80(ZNF80)
TTC16	54	46	10	27.5	16.5	31.1	0.53	6.773e-05	0.732	2.1e-06	tetratricopeptide repeat domain 16(TTC16)
ZNF799	54	46	176	367	201.2	411.6	0.49	7.2955e-05	0.731	2.1e-06	zinc finger protein 799(ZNF799)
FUT7	59	50	13	33	31.3	68.3	0.46	3.6311e-05	0.73	1.2e-06	fucosyltransferase 7(FUT7)
