# Supplementary material for: Predictive biomarkers of immunotherapy response with pharmacological applications in solid tumors
Source: Acta Pharmacol Sin. 2023 Apr 13;44(9):1879–89. doi: 10.1038/s41401-023-01079-6 (PMC10462766; doi:10.1038/s41401-023-01079-6)
Supplement: Supplementary file 5 — Supplementary Table S5 [file 41401_2023_1079_MOESM5_ESM.xlsx]

## Sheet: prePD1
Pre-treatment anti-PD-1 cohort	Cancer biomarkers	AUC	ROC p-value	FC	MW-test p-value
	ALK	0.612	3.3e-05	1.6	0.00012
	CD19	0.594	1.8e-04	3.2	0.00043
	CD22	0.596	1.6e-04	2.3	0.00034
	CD30	NA	NA	NA	NA
	KIT (CD117)	0.5	0.49	1.3	0.99
	CD274 (PD-L1)	0.549	1.8e-02	1.5	0.03
	ESR1 (ER)	0.52	0.25	1.2	0.5
	PGR (PR)	0.576	3.5e-03	2.2	0.0098
	ERBB2 (HER2/neu)	0.585	9.2e-04	1.4	0.0027
	MYC	0.532	0.13	2.8	0.26
	SSTR1 (somatostatin receptor)	0.608	5.2e-04	2.3	0.0016
	PLAU (uPA)	0.551	2.3e-02	1.5	0.055
	PAI-1	NA	NA	NA	NA
				*FC values were calculated regardless responder/ non-responder stratification (so higher expression/lower expression)

## Sheet: preCTLA4
Pre-treatment anti-CTLA-4 cohort	Cancer biomarkers	AUC	ROC p-value	FC	MW-test p-value
	ALK	0.5	0.5	1.4	1
	CD19	0.666	6.5e-04	1.6	0.0029
	CD22	0.532	0.28	1.5	0.57
	CD30	NA	NA	NA	NA
	KIT (CD117)	0.518	0.38	2.1	0.75
	CD274 (PD-L1)	0.632	7.4e-03	0.018	1.9
	ESR1 (ER)	0.584	0.072	1.1	0.15
	PGR (PR)	0.639	6.8e-03	1.2	0.017
	ERBB2 (HER2/neu)	0.509	0.44	1.1	0.88
	MYC	0.504	0.47	1.5	0.95
	SSTR1 (somatostatin receptor)	0.518	0.38	1.3	0.75
	PLAU (uPA)	0.532	0.28	1.2	0.57
	PAI-1	NA	NA	NA	NA
				*FC values were calculated regardless responder/ non-responder stratification (so higher expression/lower expression)
